# Supplementary material for: 3-Methyl-2-(methyl­sulfan­yl)-5,5-diphenyl-3,5-di­hydro-4H-imidazol-4-one
Source: IUCrdata. 2023 Mar 10;8(Pt 3):x230208. doi: 10.1107/S2414314623002080 (PMC10171326; doi:10.1107/S2414314623002080)
Supplement: Supplementary file 1 [file x-08-x230208-sup1.cif]

##############################################################################
#                                                                            #
# This CIF contains the data for a data article accepted for                 #
# publication in IUCrData. It conforms to the requirements of                #
# Notes for Authors for IUCrData, and has been                               #
# peer reviewed under the auspices of IUCrData.                              #
#                                                                            #
# Full details of the Crystallographic Information File format               #
# are given in the paper "The Crystallographic Information File (CIF):       #
# a New Standard Archive File for Crystallography" by S. R. Hall, F. H.      #
# Allen and I. D. Brown [Acta Cryst. (1991), A47, 655-685].                  #
#                                                                            #
# The current version of the core CIF dictionary is obtainable from          #
# ftp://ftp.iucr.org/pub/cif_core.dic.                                       #
#                                                                            #
# Software is freely available for graphical display of the structure(s)     #
# in this CIF. For information consult the CIF software page                 #
# http://www.iucr.org/resources/cif/software.                                #
#                                                                            #
# This file may be used for bona fide research purposes within the           #
# scientific community so long as proper attribution is given to the data    # 
# article from which it was obtained.                                        #
#                                                                            #
##############################################################################
data_global
_audit_creation_method     'APEX4 v2022.1-1'
_journal_date_recd_electronic     2023-03-02
_journal_date_accepted     2023-03-03
_journal_name_full     'IUCrData'
_journal_year     2023
_journal_volume     8
_journal_issue      3
_journal_page_first     0
_journal_page_last     0
_journal_paper_category     HO
_journal_paper_doi     10.1107/S2414314623002080
_journal_coeditor_code     VM4058
_publ_contact_author_name     'Abdulsalam Alsubari'
_publ_contact_author_address
;
Laboratory of medicinal chemistry
Faculty of clinical pharmacy,21 september University
Yemen
;
_publ_contact_author_email
                            'alsubaripharmaco@21umas.edu.ye, y.ramli@um5r.ac.ma'
_publ_contact_author_fax     ?
_publ_contact_author_phone     ?
_publ_section_title
;
3-Methyl-2-(methylsulfanyl)-5,5-diphenyl-3,5-dihydro-4<i>H</i>-imidazol-4-one
;
_publ_section_title_footnote     .
loop_
    _publ_author_name
    _publ_author_footnote
    _publ_author_address
    'El Moutaouakil Ala Allah, Abderrazzak' .
;
Laboratory of Medicinal Chemistry
Drug Sciences Research Center
Faculty of Medicine and Pharmacy, Mohammed V University in Rabat,
Morocco
;
    'Guerrab, Walid' .
;
Laboratory of Medicinal Chemistry
Drug Sciences Research Center
Faculty of Medicine and Pharmacy, Mohammed V University in Rabat,
Morocco
;
    'Alsubari, Abdulsalam' .
;
Laboratory of Medicinal Chemistry
Faculty of Clinical Pharmacy, 21 September University
Yemen
;
    'Mague, Joel T.' .
;
Department of Chemistry
Tulane University, New Orleans, LA 70118
USA
;
    'Ramli, Youssef' .
;
Laboratory of Medicinal Chemistry
Drug Sciences Research Center
Faculty of Medicine and Pharmacy, Mohammed V University in Rabat,
Morocco
;
_publ_section_synopsis
;
In the title molecule, C~17~H~16~N~2~OS, the dihydroimidazolone ring is
slightly ruffled and the methylsulfanyl group is nearly coplanar with it.
;
data_I
_audit_creation_method     'SHELXL-2019/1'
_chemical_name_systematic
;
3-Methyl-2-(methylsulfanyl)-5,5-diphenyl-3,5-dihydro-4<i>H</i>-imidazol-4-one
;
_chemical_name_common     ?
_chemical_formula_moiety     'C17 H16 N2 O S'
_chemical_formula_sum     'C17 H16 N2 O S'
_chemical_formula_iupac     'C17 H16 N2 O S'
_chemical_formula_weight     296.38
_chemical_melting_point     ?
_space_group_crystal_system     monoclinic
_space_group_name_H-M_alt     'P 21/c'
_space_group_name_Hall     '-P 2ybc'
loop_
    _space_group_symop_operation_xyz
    'x, y, z'
    '-x, y+1/2, -z+1/2'
    '-x, -y, -z'
    'x, -y-1/2, z-1/2'
_cell_length_a     8.41290(10)
_cell_length_b     22.9217(4)
_cell_length_c     8.67190(10)
_cell_angle_alpha     90
_cell_angle_beta     117.4170(10)
_cell_angle_gamma     90
_cell_volume     1484.44(4)
_cell_formula_units_Z     4
_cell_measurement_reflns_used     9855
_cell_measurement_theta_min     3.8569
_cell_measurement_theta_max     72.3976
_cell_measurement_temperature     150(2)
_exptl_crystal_description     plate
_exptl_crystal_colour     colourless
_exptl_crystal_size_max     0.199
_exptl_crystal_size_mid     0.058
_exptl_crystal_size_min     0.032
_exptl_crystal_density_diffrn     1.326
_exptl_crystal_density_meas     ?
_exptl_crystal_density_method     'not measured'
_exptl_crystal_F_000     624
_exptl_absorpt_coefficient_mu     1.929
_exptl_absorpt_correction_type     multi-scan
_exptl_absorpt_process_details
;
(<i>SADABS</i>; Krause <i>et al.</i>, 2015)
;
_exptl_absorpt_correction_T_min     0.85
_exptl_absorpt_correction_T_max     0.94
_exptl_special_details
;
The diffraction data were obtained from 15 sets of frames,
each of width 0.5\% in \w or \f, collected with scan parameters
determined by the "strategy" routine in <i>APEX4</i>. The scan
time was \q-dependent and ranged from 5 to 15 sec/frame.
;
_diffrn_ambient_temperature     150(2)
_diffrn_source     'INCOATEC I\mS micro----focus source'
_diffrn_source_power     0.05
_diffrn_source_voltage     50
_diffrn_source_current     1.0
_diffrn_radiation_type     CuK\a
_diffrn_radiation_wavelength     1.54178
_diffrn_radiation_monochromator     mirror
_diffrn_measurement_device_type     'Bruker D8 VENTURE PHOTON 3 CPAD'
_diffrn_measurement_device     'Bruker D8 VENTURE PHOTON 3 CPAD'
_diffrn_measurement_method     '\f and \w scans'
_diffrn_detector_area_resol_mean     7.3910
_diffrn_reflns_number     37955
_diffrn_reflns_av_R_equivalents     0.0358
_diffrn_reflns_av_unetI/netI     0.0142
_diffrn_reflns_theta_min     3.857
_diffrn_reflns_theta_max     72.410
_diffrn_reflns_theta_full     72.400
_diffrn_measured_fraction_theta_max     0.996
_diffrn_measured_fraction_theta_full     0.996
_diffrn_reflns_limit_h_min     -9
_diffrn_reflns_limit_h_max     10
_diffrn_reflns_limit_k_min     -28
_diffrn_reflns_limit_k_max     28
_diffrn_reflns_limit_l_min     -10
_diffrn_reflns_limit_l_max     10
_refine_special_details
;
Refinement of F^2^ against ALL reflections.  The weighted R-factor wR and
goodness of fit S are based on F^2^, conventional R-factors R are based
on F, with F set to zero for negative F^2^. The threshold expression of
F^2^ > 2sigma(F^2^) is used only for calculating R-factors(gt) etc. and is
not relevant to the choice of reflections for refinement.  R-factors based
on F^2^ are statistically about twice as large as those based on F, and R-
factors based on ALL data will be even larger. H-atoms attached to carbon
were placed in calculated positions (C---H = 0.95 - 0.98 \%A). All were
included as riding contributions with isotropic displacement parameters
1.2 - 1.5 times those of the attached atoms.
;
_reflns_number_total     2930
_reflns_number_gt     2733
_reflns_threshold_expression     'I > 2\s(I)'
_refine_ls_structure_factor_coef     Fsqd
_refine_ls_matrix_type     full
_refine_ls_R_factor_all     0.0322
_refine_ls_R_factor_gt     0.0299
_refine_ls_wR_factor_gt     0.0783
_refine_ls_wR_factor_ref     0.0801
_refine_ls_goodness_of_fit_ref     1.042
_refine_ls_restrained_S_all     1.042
_refine_ls_number_reflns     2930
_refine_ls_number_parameters     192
_refine_ls_number_restraints     0
_refine_ls_hydrogen_treatment     constr
_refine_ls_weighting_scheme     calc
_refine_ls_weighting_details
              'w=1/[\s^2^(Fo^2^)+(0.0400P)^2^+0.6009P] where P=(Fo^2^+2Fc^2^)/3'
_atom_sites_solution_hydrogens     geom
_atom_sites_solution_primary     dual
_atom_sites_solution_secondary     difmap
_refine_ls_shift/su_max     0.001
_refine_ls_shift/su_mean     0.000
_refine_diff_density_max     0.303
_refine_diff_density_min     -0.238
_refine_ls_extinction_method     none
_refine_ls_extinction_coef     .
loop_
    _atom_type_symbol
    _atom_type_description
    _atom_type_scat_dispersion_real
    _atom_type_scat_dispersion_imag
    _atom_type_scat_source
    'C' 'C' 0.0181 0.0091
                         'International Tables Vol C Tables 4.2.6.8 and 6.1.1.4'
    'H' 'H' 0.0000 0.0000
                         'International Tables Vol C Tables 4.2.6.8 and 6.1.1.4'
    'N' 'N' 0.0311 0.0180
                         'International Tables Vol C Tables 4.2.6.8 and 6.1.1.4'
    'O' 'O' 0.0492 0.0322
                         'International Tables Vol C Tables 4.2.6.8 and 6.1.1.4'
    'S' 'S' 0.3331 0.5567
                         'International Tables Vol C Tables 4.2.6.8 and 6.1.1.4'
_computing_data_collection
;
APEX4 (Bruker, 2021)
;
_computing_cell_refinement
;
SAINT (Bruker, 2021)
;
_computing_data_reduction
;
SAINT (Bruker, 2021)
;
_computing_structure_solution
;
<i>SHELXT</i> (Sheldrick, 2015a)
;
_computing_structure_refinement
;
<i>SHELXL2019/1</i> (Sheldrick, 2015b)
;
_computing_molecular_graphics
;
DIAMOND (Brandenburg & Putz, 2012)
;
_computing_publication_material
;
SHELXTL (Sheldrick, 2008)
;
loop_
    _atom_site_type_symbol
    _atom_site_label
    _atom_site_fract_x
    _atom_site_fract_y
    _atom_site_fract_z
    _atom_site_U_iso_or_equiv
    _atom_site_adp_type
    _atom_site_calc_flag
    _atom_site_occupancy
    _atom_site_disorder_assembly
    _atom_site_disorder_group
    S S1 0.72407(4) 0.53586(2) 1.16914(4) 0.02823(11) Uani d 1 . .
    O O1 0.54051(12) 0.71912(4) 0.82460(12) 0.0271(2) Uani d 1 . .
    N N1 0.61671(14) 0.63912(5) 1.00499(13) 0.0236(2) Uani d 1 . .
    N N2 0.70761(14) 0.57313(4) 0.86599(13) 0.0217(2) Uani d 1 . .
    C C1 0.64968(16) 0.62639(5) 0.75658(15) 0.0202(2) Uani d 1 . .
    C C2 0.59464(16) 0.66941(5) 0.86029(16) 0.0216(2) Uani d 1 . .
    C C3 0.68352(15) 0.58379(5) 0.99846(15) 0.0216(2) Uani d 1 . .
    C C4 0.80769(16) 0.64949(5) 0.73319(16) 0.0219(3) Uani d 1 . .
    C C5 0.92075(18) 0.69236(6) 0.84133(18) 0.0305(3) Uani d 1 . .
    H H5 0.896928 0.709387 0.928442 0.037 Uiso calc 1 . .
    C C6 1.0688(2) 0.71050(7) 0.8226(2) 0.0369(3) Uani d 1 . .
    H H6 1.145882 0.739664 0.897666 0.044 Uiso calc 1 . .
    C C7 1.10450(18) 0.68648(7) 0.69606(19) 0.0346(3) Uani d 1 . .
    H H7 1.205289 0.699222 0.683353 0.041 Uiso calc 1 . .
    C C8 0.99264(19) 0.64370(6) 0.58764(18) 0.0321(3) Uani d 1 . .
    H H8 1.016772 0.626991 0.500337 0.039 Uiso calc 1 . .
    C C9 0.84503(17) 0.62513(6) 0.60624(17) 0.0260(3) Uani d 1 . .
    H H9 0.769091 0.595615 0.531833 0.031 Uiso calc 1 . .
    C C10 0.48418(16) 0.61446(5) 0.58351(15) 0.0209(2) Uani d 1 . .
    C C11 0.39872(18) 0.56066(6) 0.54725(17) 0.0273(3) Uani d 1 . .
    H H11 0.443592 0.530142 0.630553 0.033 Uiso calc 1 . .
    C C12 0.24745(19) 0.55132(6) 0.38914(19) 0.0337(3) Uani d 1 . .
    H H12 0.190002 0.514342 0.364685 0.040 Uiso calc 1 . .
    C C13 0.18031(17) 0.59563(6) 0.26740(17) 0.0301(3) Uani d 1 . .
    H H13 0.076931 0.589203 0.159682 0.036 Uiso calc 1 . .
    C C14 0.26501(17) 0.64947(6) 0.30376(17) 0.0277(3) Uani d 1 . .
    H H14 0.218962 0.680058 0.220802 0.033 Uiso calc 1 . .
    C C15 0.41649(17) 0.65893(6) 0.46046(16) 0.0249(3) Uani d 1 . .
    H H15 0.474305 0.695842 0.484019 0.030 Uiso calc 1 . .
    C C16 0.5778(2) 0.66282(7) 1.13960(19) 0.0364(3) Uani d 1 . .
    H H16A 0.690265 0.671538 1.243296 0.055 Uiso calc 1 . .
    H H16B 0.509363 0.634189 1.168803 0.055 Uiso calc 1 . .
    H H16C 0.507500 0.698691 1.097364 0.055 Uiso calc 1 . .
    C C17 0.7916(2) 0.47276(6) 1.0905(2) 0.0348(3) Uani d 1 . .
    H H17A 0.700908 0.464056 0.971597 0.052 Uiso calc 1 . .
    H H17B 0.804208 0.439295 1.165589 0.052 Uiso calc 1 . .
    H H17C 0.906603 0.480549 1.091373 0.052 Uiso calc 1 . .
loop_
    _atom_site_aniso_label
    _atom_site_aniso_U_11
    _atom_site_aniso_U_22
    _atom_site_aniso_U_33
    _atom_site_aniso_U_12
    _atom_site_aniso_U_13
    _atom_site_aniso_U_23
    S1 0.03234(19) 0.03103(18) 0.02251(17) 0.00075(12) 0.01364(14) 0.00651(12)
    O1 0.0333(5) 0.0212(4) 0.0296(5) 0.0024(4) 0.0169(4) -0.0003(4)
    N1 0.0283(5) 0.0254(5) 0.0210(5) 0.0013(4) 0.0146(4) -0.0003(4)
    N2 0.0236(5) 0.0217(5) 0.0209(5) 0.0003(4) 0.0112(4) 0.0020(4)
    C1 0.0232(6) 0.0197(5) 0.0202(6) 0.0001(4) 0.0120(5) 0.0006(4)
    C2 0.0207(6) 0.0239(6) 0.0210(6) -0.0026(5) 0.0102(5) -0.0018(5)
    C3 0.0201(6) 0.0240(6) 0.0206(6) -0.0016(4) 0.0092(5) 0.0011(5)
    C4 0.0213(6) 0.0249(6) 0.0199(6) 0.0016(4) 0.0098(5) 0.0046(5)
    C5 0.0308(7) 0.0374(7) 0.0256(6) -0.0069(6) 0.0150(6) -0.0020(5)
    C6 0.0305(7) 0.0444(8) 0.0340(8) -0.0126(6) 0.0132(6) 0.0001(6)
    C7 0.0235(6) 0.0466(8) 0.0359(8) 0.0009(6) 0.0157(6) 0.0139(6)
    C8 0.0300(7) 0.0418(8) 0.0312(7) 0.0081(6) 0.0199(6) 0.0080(6)
    C9 0.0262(6) 0.0292(6) 0.0250(6) 0.0030(5) 0.0137(5) 0.0022(5)
    C10 0.0216(6) 0.0239(6) 0.0208(6) 0.0007(4) 0.0130(5) -0.0014(4)
    C11 0.0279(6) 0.0237(6) 0.0297(7) -0.0007(5) 0.0129(5) 0.0006(5)
    C12 0.0295(7) 0.0294(7) 0.0371(8) -0.0057(5) 0.0111(6) -0.0065(6)
    C13 0.0231(6) 0.0398(7) 0.0250(6) 0.0013(5) 0.0090(5) -0.0068(5)
    C14 0.0274(7) 0.0334(7) 0.0229(6) 0.0056(5) 0.0122(5) 0.0030(5)
    C15 0.0280(6) 0.0246(6) 0.0245(6) -0.0005(5) 0.0141(5) 0.0003(5)
    C16 0.0501(9) 0.0395(8) 0.0285(7) 0.0082(6) 0.0257(7) -0.0008(6)
    C17 0.0381(8) 0.0278(7) 0.0356(8) 0.0051(6) 0.0145(6) 0.0074(6)
_geom_special_details
;
 All esds (except the esd in the dihedral angle between two l.s. planes)
 are estimated using the full covariance matrix.  The cell esds are taken
 into account individually in the estimation of esds in distances, angles
 and torsion angles; correlations between esds in cell parameters are only
 used when they are defined by crystal symmetry.  An approximate (isotropic)
 treatment of cell esds is used for estimating esds involving l.s. planes.
;
loop_
    _geom_bond_atom_site_label_1
    _geom_bond_atom_site_label_2
    _geom_bond_site_symmetry_2
    _geom_bond_distance
    _geom_bond_publ_flag
    S1 C3 . 1.7461(12) ?
    S1 C17 . 1.7995(15) ?
    O1 C2 . 1.2130(15) ?
    N1 C2 . 1.3699(16) ?
    N1 C3 . 1.3991(16) ?
    N1 C16 . 1.4550(16) ?
    N2 C3 . 1.2786(16) ?
    N2 C1 . 1.4840(15) ?
    C1 C4 . 1.5287(16) ?
    C1 C10 . 1.5302(16) ?
    C1 C2 . 1.5426(16) ?
    C4 C5 . 1.3888(18) ?
    C4 C9 . 1.3932(18) ?
    C5 C6 . 1.391(2) ?
    C5 H5 . 0.9500 ?
    C6 C7 . 1.379(2) ?
    C6 H6 . 0.9500 ?
    C7 C8 . 1.384(2) ?
    C7 H7 . 0.9500 ?
    C8 C9 . 1.3907(19) ?
    C8 H8 . 0.9500 ?
    C9 H9 . 0.9500 ?
    C10 C11 . 1.3887(17) ?
    C10 C15 . 1.3937(17) ?
    C11 C12 . 1.3922(19) ?
    C11 H11 . 0.9500 ?
    C12 C13 . 1.384(2) ?
    C12 H12 . 0.9500 ?
    C13 C14 . 1.387(2) ?
    C13 H13 . 0.9500 ?
    C14 C15 . 1.3867(19) ?
    C14 H14 . 0.9500 ?
    C15 H15 . 0.9500 ?
    C16 H16A . 0.9800 ?
    C16 H16B . 0.9800 ?
    C16 H16C . 0.9800 ?
    C17 H17A . 0.9800 ?
    C17 H17B . 0.9800 ?
    C17 H17C . 0.9800 ?
loop_
    _geom_angle_atom_site_label_1
    _geom_angle_atom_site_label_2
    _geom_angle_atom_site_label_3
    _geom_angle_site_symmetry_1
    _geom_angle_site_symmetry_3
    _geom_angle
    _geom_angle_publ_flag
    C3 S1 C17 . . 99.02(6) ?
    C2 N1 C3 . . 108.05(10) ?
    C2 N1 C16 . . 124.06(11) ?
    C3 N1 C16 . . 127.88(11) ?
    C3 N2 C1 . . 106.02(10) ?
    N2 C1 C4 . . 108.67(9) ?
    N2 C1 C10 . . 111.27(9) ?
    C4 C1 C10 . . 112.70(10) ?
    N2 C1 C2 . . 104.57(9) ?
    C4 C1 C2 . . 111.64(10) ?
    C10 C1 C2 . . 107.71(9) ?
    O1 C2 N1 . . 125.90(11) ?
    O1 C2 C1 . . 129.05(11) ?
    N1 C2 C1 . . 105.04(10) ?
    N2 C3 N1 . . 116.26(11) ?
    N2 C3 S1 . . 126.26(10) ?
    N1 C3 S1 . . 117.47(9) ?
    C5 C4 C9 . . 118.93(12) ?
    C5 C4 C1 . . 121.51(11) ?
    C9 C4 C1 . . 119.49(11) ?
    C4 C5 C6 . . 120.28(13) ?
    C4 C5 H5 . . 119.9 ?
    C6 C5 H5 . . 119.9 ?
    C7 C6 C5 . . 120.55(14) ?
    C7 C6 H6 . . 119.7 ?
    C5 C6 H6 . . 119.7 ?
    C6 C7 C8 . . 119.62(13) ?
    C6 C7 H7 . . 120.2 ?
    C8 C7 H7 . . 120.2 ?
    C7 C8 C9 . . 120.14(13) ?
    C7 C8 H8 . . 119.9 ?
    C9 C8 H8 . . 119.9 ?
    C8 C9 C4 . . 120.49(13) ?
    C8 C9 H9 . . 119.8 ?
    C4 C9 H9 . . 119.8 ?
    C11 C10 C15 . . 119.33(12) ?
    C11 C10 C1 . . 121.54(11) ?
    C15 C10 C1 . . 119.12(11) ?
    C10 C11 C12 . . 120.18(12) ?
    C10 C11 H11 . . 119.9 ?
    C12 C11 H11 . . 119.9 ?
    C13 C12 C11 . . 120.34(13) ?
    C13 C12 H12 . . 119.8 ?
    C11 C12 H12 . . 119.8 ?
    C12 C13 C14 . . 119.54(12) ?
    C12 C13 H13 . . 120.2 ?
    C14 C13 H13 . . 120.2 ?
    C15 C14 C13 . . 120.41(12) ?
    C15 C14 H14 . . 119.8 ?
    C13 C14 H14 . . 119.8 ?
    C14 C15 C10 . . 120.20(12) ?
    C14 C15 H15 . . 119.9 ?
    C10 C15 H15 . . 119.9 ?
    N1 C16 H16A . . 109.5 ?
    N1 C16 H16B . . 109.5 ?
    H16A C16 H16B . . 109.5 ?
    N1 C16 H16C . . 109.5 ?
    H16A C16 H16C . . 109.5 ?
    H16B C16 H16C . . 109.5 ?
    S1 C17 H17A . . 109.5 ?
    S1 C17 H17B . . 109.5 ?
    H17A C17 H17B . . 109.5 ?
    S1 C17 H17C . . 109.5 ?
    H17A C17 H17C . . 109.5 ?
    H17B C17 H17C . . 109.5 ?
loop_
    _geom_torsion_atom_site_label_1
    _geom_torsion_atom_site_label_2
    _geom_torsion_atom_site_label_3
    _geom_torsion_atom_site_label_4
    _geom_torsion_site_symmetry_1
    _geom_torsion_site_symmetry_2
    _geom_torsion_site_symmetry_3
    _geom_torsion_site_symmetry_4
    _geom_torsion
    _geom_torsion_publ_flag
    C3 N2 C1 C4 . . . . 121.22(11) ?
    C3 N2 C1 C10 . . . . -114.13(11) ?
    C3 N2 C1 C2 . . . . 1.88(12) ?
    C3 N1 C2 O1 . . . . -179.29(12) ?
    C16 N1 C2 O1 . . . . -0.1(2) ?
    C3 N1 C2 C1 . . . . 1.68(12) ?
    C16 N1 C2 C1 . . . . -179.13(12) ?
    N2 C1 C2 O1 . . . . 178.84(12) ?
    C4 C1 C2 O1 . . . . 61.52(16) ?
    C10 C1 C2 O1 . . . . -62.70(16) ?
    N2 C1 C2 N1 . . . . -2.18(12) ?
    C4 C1 C2 N1 . . . . -119.50(11) ?
    C10 C1 C2 N1 . . . . 116.28(10) ?
    C1 N2 C3 N1 . . . . -0.95(14) ?
    C1 N2 C3 S1 . . . . 178.44(9) ?
    C2 N1 C3 N2 . . . . -0.54(15) ?
    C16 N1 C3 N2 . . . . -179.68(13) ?
    C2 N1 C3 S1 . . . . -179.98(8) ?
    C16 N1 C3 S1 . . . . 0.87(18) ?
    C17 S1 C3 N2 . . . . -2.75(13) ?
    C17 S1 C3 N1 . . . . 176.63(10) ?
    N2 C1 C4 C5 . . . . -94.40(14) ?
    C10 C1 C4 C5 . . . . 141.79(12) ?
    C2 C1 C4 C5 . . . . 20.42(16) ?
    N2 C1 C4 C9 . . . . 82.39(13) ?
    C10 C1 C4 C9 . . . . -41.41(15) ?
    C2 C1 C4 C9 . . . . -162.79(11) ?
    C9 C4 C5 C6 . . . . 0.0(2) ?
    C1 C4 C5 C6 . . . . 176.77(12) ?
    C4 C5 C6 C7 . . . . 0.4(2) ?
    C5 C6 C7 C8 . . . . -0.4(2) ?
    C6 C7 C8 C9 . . . . 0.1(2) ?
    C7 C8 C9 C4 . . . . 0.3(2) ?
    C5 C4 C9 C8 . . . . -0.33(19) ?
    C1 C4 C9 C8 . . . . -177.20(12) ?
    N2 C1 C10 C11 . . . . 4.07(15) ?
    C4 C1 C10 C11 . . . . 126.43(12) ?
    C2 C1 C10 C11 . . . . -109.99(12) ?
    N2 C1 C10 C15 . . . . -176.77(10) ?
    C4 C1 C10 C15 . . . . -54.41(14) ?
    C2 C1 C10 C15 . . . . 69.17(13) ?
    C15 C10 C11 C12 . . . . 0.28(19) ?
    C1 C10 C11 C12 . . . . 179.44(12) ?
    C10 C11 C12 C13 . . . . -0.4(2) ?
    C11 C12 C13 C14 . . . . 0.1(2) ?
    C12 C13 C14 C15 . . . . 0.3(2) ?
    C13 C14 C15 C10 . . . . -0.50(19) ?
    C11 C10 C15 C14 . . . . 0.19(18) ?
    C1 C10 C15 C14 . . . . -178.99(11) ?
loop_
    _geom_hbond_atom_site_label_D
    _geom_hbond_atom_site_label_H
    _geom_hbond_atom_site_label_A
    _geom_hbond_site_symmetry_A
    _geom_hbond_distance_DH
    _geom_hbond_distance_HA
    _geom_hbond_distance_DA
    _geom_hbond_angle_DHA
    _geom_hbond_publ_flag
    C7 H7 O1 1_655 0.95 2.55 3.390(2) 148 y
    C15 H15 O1 4_575 0.95 2.59 3.3797(17) 140 y
_shelx_space_group_comment
;
The symmetry employed for this shelxl refinement is uniquely defined
by the following loop, which should always be used as a source of
symmetry information in preference to the above space-group names.
They are only intended as comments.
;
_shelx_estimated_absorpt_T_min     0.700
_shelx_estimated_absorpt_T_max     0.941
_shelx_hkl_file
;
   2   0   0 2910.31   80.39
   3   0   0   26.80    4.50
  -4   0   0  444.46   19.90
   4   0   0  431.86   14.00
  -4   0   0  421.06   13.70
   4   0   0  403.46   16.60
   4   0   0  399.86   17.10
  -5   0   0   22.00    3.50
   5   0   0   15.50    4.80
   5   0   0   16.80    3.30
   6   0   0  629.24   25.00
   6   0   0  575.54   24.60
   6   0   0  633.54   23.70
   6   0   0  604.34   23.80
   6   0   0  627.74   26.00
   6   0   0  626.84   23.70
   6   0   0  625.04   24.50
  -6   0   0  631.04   31.00
   7   0   0  330.17   16.60
   7   0   0  322.67   17.50
   7   0   0  341.67   16.00
  -7   0   0  313.17   16.40
  -7   0   0  321.27   13.90
   7   0   0  341.87   16.10
   7   0   0  313.87   15.20
   7   0   0  333.97   16.10
   7   0   0  325.07   15.60
   8   0   0    5.10    3.90
   8   0   0    1.40    3.90
   8   0   0    1.00    3.30
   8   0   0    4.10    3.50
   8   0   0    3.30    3.00
   9   0   0  318.87   11.50
   9   0   0  335.07   11.70
  -1  -1   0 2169.48   58.69
   1  -1   0 2185.28   59.09
  -1  -1   0 2140.69   56.99
  -1  -1   0 2072.99   56.99
   1   1   0 2226.48   57.19
   1   1   0 2229.98   57.29
   2  -1   0 4899.01  131.29
   2   1   0 4703.13  127.49
   2   1   0 4959.30  127.49
  -3  -1   0  492.15   19.10
   3  -1   0  493.05   17.70
  -3  -1   0  487.95   14.60
  -3  -1   0  498.65   14.90
   3  -1   0  485.55   19.20
   3   1   0  459.05   16.50
   3   1   0  505.05   15.00
   4  -1   0   41.70    6.50
  -4  -1   0   47.60    3.90
  -4  -1   0   47.00    6.20
   4  -1   0   45.90    6.30
   4  -1   0   47.40    3.50
   4   1   0   36.40    6.40
  -4   1   0   48.50    3.20
   4   1   0   46.00    3.90
   4   1   0   37.60    6.30
  -5  -1   0   98.79   10.50
   5  -1   0  112.79    9.20
   5  -1   0   95.29    6.00
  -5  -1   0   94.09    4.90
  -5  -1   0   97.19    6.60
   5   1   0  101.29    6.70
  -5   1   0   99.79    6.10
   5   1   0  103.59    9.00
  -5   1   0  106.09   10.70
   6  -1   0    0.20    4.70
   6  -1   0   13.70    5.40
   6  -1   0    0.70    6.20
   6  -1   0    2.00    4.80
  -6  -1   0   13.80    7.90
   6  -1   0    4.70    4.60
   6  -1   0    3.30    4.50
  -6  -1   0   15.30    3.50
   6   1   0    3.60    4.20
  -6   1   0    4.60    5.20
   6   1   0    8.00    5.20
  -6   1   0    1.70    7.10
  -6   1   0    5.40    2.80
   6   1   0   16.10    6.10
   6   1   0    3.80    4.90
   6   1   0   11.90    5.10
   6   1   0   -1.80    4.70
   6   1   0    3.10    7.00
   7  -1   0  119.59   10.00
   7  -1   0  105.29    9.40
  -7  -1   0  111.59    8.00
   7  -1   0  110.69   10.00
   7  -1   0  113.49   10.90
   7  -1   0  129.39    9.80
   7  -1   0  122.79   10.50
  -7  -1   0  117.49   11.20
   7   1   0  130.69   10.20
  -7   1   0  140.59   25.00
   7   1   0  120.99    9.80
   7   1   0  107.99    9.50
   7   1   0  141.49   11.40
   7   1   0  134.59   10.70
   7   1   0  134.39   11.10
  -7   1   0  124.49   10.70
   7   1   0  120.59    9.80
  -7   1   0  115.29    7.80
   7   1   0  122.59   16.50
   8  -1   0   20.40    5.20
   8  -1   0   15.60    4.20
   8  -1   0   20.20    4.60
   8  -1   0   26.50    7.60
   8  -1   0   23.70    5.00
   8  -1   0   24.40    4.60
   8   1   0   18.10    4.20
   8   1   0   13.10    4.60
   8   1   0   22.70    4.60
   8   1   0   23.80    4.60
   8   1   0   16.50    5.10
   9  -1   0    3.40    2.70
   9   1   0   -1.80    2.20
   9   1   0    3.90    2.20
   0  -2   0  162.28    5.80
   0  -2   0  171.08    5.70
   0   2   0  166.38    5.60
  -1  -2   0  205.68    7.10
  -1  -2   0  207.18    7.60
  -1  -2   0  209.28    7.00
   1  -2   0  218.88    8.40
   1   2   0  206.28    7.20
   1   2   0  214.18    7.00
   3  -2   0 1089.89   35.70
   3  -2   0 1046.50   33.90
  -3  -2   0 1115.49   31.70
  -3  -2   0 1048.80   34.80
   3   2   0 1124.79   31.50
  -4  -2   0 1765.52   55.79
   4  -2   0 1729.13   53.69
  -4  -2   0 1790.42   50.49
   4  -2   0 1762.92   56.79
  -4   2   0 1773.62   48.00
   4   2   0 1777.22   50.49
  -5  -2   0   98.29   10.30
   5  -2   0  103.99    6.20
   5  -2   0  110.69    9.30
  -5  -2   0  112.69    7.70
  -5  -2   0  112.19    5.80
   5   2   0  125.89   10.50
   5   2   0  104.29    7.30
   5   2   0  107.89    8.90
  -5   2   0  118.99   11.60
  -5   2   0  125.59    6.50
   5   2   0   92.79    9.60
  -6  -2   0    6.20    7.50
   6  -2   0    5.60    4.30
  -6  -2   0    1.70    3.70
   6  -2   0    9.80    6.40
   6  -2   0    7.50    3.80
  -6  -2   0   11.60    3.50
   6  -2   0    2.90    4.60
   6  -2   0    8.30    4.90
   6  -2   0    6.00    5.20
   6  -2   0    7.20    6.00
  -6   2   0    2.80    6.40
   6   2   0    5.10    5.60
   6   2   0    9.20    6.80
   6   2   0   10.40    4.10
   6   2   0    7.20    4.90
   6   2   0   12.60    4.80
   6   2   0    8.00    4.80
   6   2   0    1.80    5.20
   6   2   0    4.50    4.50
  -7  -2   0  290.37   16.90
   7  -2   0  248.18   13.20
  -7  -2   0  243.68   12.50
   7  -2   0  292.57   16.10
   7  -2   0  289.87   15.10
   7  -2   0  278.77   14.30
   7  -2   0  280.87   14.50
   7  -2   0  237.48   14.20
  -7   2   0  253.37   16.50
  -7   2   0  260.57   11.80
   7   2   0  271.47   14.30
   7   2   0  289.07   14.70
   7   2   0  275.47   14.20
   7   2   0  255.87   15.70
   7   2   0  271.77   15.20
   7   2   0  274.77   15.20
   7   2   0  274.97   17.50
   7   2   0  246.48   13.40
   8  -2   0   44.50    7.80
   8  -2   0   39.60    6.30
   8  -2   0   40.90    6.40
   8  -2   0   41.40    6.80
   8  -2   0   34.10    6.20
   8  -2   0   37.80    6.20
   8   2   0   36.90    5.60
   8   2   0   47.80    7.20
   8   2   0   39.10    6.40
   8   2   0   36.40    5.70
   8   2   0   33.60    5.50
   9  -2   0  124.09    7.50
   9   2   0  140.09    6.70
   9   2   0  136.09    6.70
   0  -3   0    0.50    1.10
   0  -3   0   -0.30    1.00
   0   3   0    0.90    1.10
  -1  -3   0 2590.34   70.49
  -1  -3   0 2617.24   70.59
   1  -3   0 2676.43   72.19
  -1  -3   0 2516.25   70.89
   1   3   0 2697.73   70.69
  -2  -3   0  328.47   11.10
   2  -3   0  331.37   13.30
  -2  -3   0  358.06   11.70
   2  -3   0  343.77   14.00
  -2  -3   0  347.77   12.00
  -2  -3   0  344.17   13.10
   2   3   0  358.16   11.80
   2   3   0  340.27   12.20
   3  -3   0 1004.20   33.80
  -3  -3   0  970.50   27.20
  -3  -3   0  979.80   30.00
   3  -3   0  960.70   32.20
  -3  -3   0 1013.40   29.60
  -3  -3   0 1018.10   32.70
   3   3   0  998.30   29.60
  -4  -3   0 4044.50  109.09
   4  -3   0 4089.39  115.49
  -4  -3   0 4036.00  116.69
  -4  -3   0 4052.09  111.99
   4  -3   0 3890.11  122.09
   4  -3   0 4246.77  118.59
   4   3   0 4135.89  111.99
  -4   3   0 4213.28  108.69
   4   3   0 4118.79  114.19
  -5  -3   0  317.37   14.70
   5  -3   0  357.56   16.40
  -5  -3   0  307.67   18.10
   5  -3   0  328.37   12.40
  -5  -3   0  325.07   12.20
   5   3   0  345.07   14.50
  -5   3   0  339.87   12.40
   5   3   0  262.37   20.30
   5   3   0  310.37   15.50
   5   3   0  299.47   16.30
   5   3   0  300.07   15.00
   5   3   0  306.87   15.90
  -6  -3   0  195.48   10.20
   6  -3   0  188.38   12.20
   6  -3   0  209.88   13.40
   6  -3   0  169.08   12.40
  -6  -3   0  185.58   12.30
   6  -3   0  204.68   13.20
   6  -3   0  188.68   12.30
   6  -3   0  195.18   14.40
   6  -3   0  202.88   12.20
   6  -3   0  193.08    9.90
  -6  -3   0  175.78   17.00
   6   3   0  205.98   12.30
   6   3   0  194.08   12.90
   6   3   0  188.38   12.20
   6   3   0  183.78   12.50
   6   3   0  185.68   13.30
   6   3   0  203.38   12.40
  -6   3   0  226.48   22.00
   6   3   0  171.18   13.40
  -6   3   0  194.88   12.80
   6   3   0  190.48   12.50
   7  -3   0    5.10    3.80
  -7  -3   0    1.60    3.40
   7  -3   0    0.00    4.30
   7  -3   0    5.20    5.30
   7  -3   0   -1.30    5.80
   7  -3   0    1.10    4.30
   7  -3   0    1.20    3.70
   7  -3   0   -2.30    3.20
   7   3   0    3.00    3.60
   7   3   0   -0.30    3.60
   7   3   0   12.20    5.50
   7   3   0    4.10    5.40
   7   3   0    2.20    4.30
   7   3   0    7.50    4.20
  -7   3   0   -0.30    3.20
   7   3   0   -4.20    2.90
   8  -3   0  171.08   12.90
   8  -3   0  184.28   10.30
   8  -3   0  192.08   10.30
   8  -3   0  185.28   10.30
   8  -3   0  157.48   12.80
  -8  -3   0  209.68   11.80
   8   3   0  184.58   10.30
   8   3   0  196.48   10.90
   8   3   0  183.78   11.90
   8   3   0  178.98   11.00
   8   3   0  184.98   10.30
   9   3   0   12.90    2.60
   9   3   0   15.80    2.90
  -1  -4   0 1064.69   31.10
  -1  -4   0 1048.20   30.90
   1  -4   0 1079.89   32.30
  -1  -4   0 1034.80   29.80
  -1  -4   0 1072.09   31.10
   1  -4   0 1002.40   31.90
   1   4   0 1199.88   33.30
   1   4   0 1078.39   31.10
  -2  -4   0  301.87    9.80
  -2  -4   0  292.97   11.90
   2  -4   0  296.37   12.70
  -2  -4   0  293.57   11.10
  -2  -4   0  282.57   11.50
   2  -4   0  310.07   13.30
   2   4   0  299.77   11.00
  -3  -4   0  112.39    6.60
  -3  -4   0   99.99    7.50
   3  -4   0  112.89    8.40
   3  -4   0  131.09    5.60
  -3  -4   0  125.59    8.20
   3  -4   0  136.99    9.50
   3   4   0  125.79    6.70
  -4  -4   0 1029.10   36.30
   4  -4   0 1053.89   38.40
   4  -4   0 1055.19   36.10
  -4  -4   0 1021.10   30.30
  -4  -4   0 1022.50   33.10
   4  -4   0 1003.30   34.90
   4  -4   0 1078.49   30.10
   4   4   0 1003.80   32.60
  -4   4   0 1027.70   29.50
   5  -4   0 1075.69   35.50
   5  -4   0 1123.39   32.80
  -5  -4   0 1086.49   36.30
   5  -4   0 1070.59   36.60
   5  -4   0  997.90   35.00
  -5  -4   0 1130.39   33.20
  -5  -4   0 1098.59   40.40
   5   4   0 1009.40   34.90
   5   4   0 1079.89   35.60
   5   4   0 1084.19   35.60
   5   4   0 1049.59   35.20
   5   4   0 1086.19   37.10
  -5   4   0 1100.39   32.60
   5   4   0 1076.89   36.60
   6  -4   0  685.93   25.80
  -6  -4   0  698.83   33.00
  -6  -4   0  746.43   25.60
  -6  -4   0  710.03   27.70
   6  -4   0  662.23   25.50
   6  -4   0  663.43   24.60
   6  -4   0  654.83   24.30
   6  -4   0  684.63   27.50
   6  -4   0  645.14   25.40
   6  -4   0  641.14   25.20
   6   4   0  711.53   27.20
   6   4   0  638.04   26.30
   6   4   0  650.83   24.70
   6   4   0  642.74   25.10
   6   4   0  670.43   26.70
  -6   4   0  688.33   23.50
  -6   4   0  599.84   32.70
   6   4   0  695.93   27.60
   6   4   0  629.54   25.40
   6   4   0  683.83   25.70
   6   4   0  673.53   25.50
   7  -4   0    2.50    4.50
   7  -4   0    2.40    7.30
  -7  -4   0    3.70    3.80
   7  -4   0   -0.40    5.00
   7  -4   0   -1.00    4.10
   7  -4   0    0.90    4.80
   7  -4   0    3.70    4.10
   7  -4   0    4.00    3.70
   7   4   0    3.40    4.90
   7   4   0    5.70    4.20
   7   4   0    2.40    3.90
   7   4   0   -1.80    3.20
   7   4   0    6.40    4.30
   7   4   0    2.80    3.50
   8  -4   0   12.40    4.10
   8  -4   0    6.80    3.50
   8  -4   0    7.40    4.00
   8  -4   0   10.00    3.90
   8  -4   0    8.30    4.80
   8   4   0    8.70    4.50
   8   4   0   15.10    3.70
   8   4   0   10.00    4.10
   8   4   0   12.90    3.80
   8   4   0   10.10    3.70
   9   4   0    2.60    2.20
   9   4   0    3.00    2.60
   9   4   0    2.90    2.20
   0  -5   0    2.90    2.70
   0  -5   0    1.10    1.80
   0  -5   0   -0.20    1.70
   0   5   0   -1.30    1.50
   1  -5   0  393.46   14.90
   1  -5   0  408.36   15.00
  -1  -5   0  395.46   13.90
  -1  -5   0  393.36   13.90
  -1  -5   0  394.46   14.00
  -1  -5   0  390.06   12.80
   1  -5   0  401.26   13.30
   1   5   0  387.06   13.80
   1   5   0  410.56   14.10
  -1   5   0  394.96   13.00
  -1   5   0  389.56   12.00
  -2  -5   0  231.48    8.60
  -2  -5   0  218.78    9.80
   2  -5   0  233.38    8.50
   2  -5   0  235.58   11.40
  -2  -5   0  224.08   10.30
   2  -5   0  224.78   11.50
   2   5   0  230.78    9.80
   3  -5   0 3559.64  101.59
   3  -5   0 3803.22   96.29
  -3  -5   0 3318.07   99.79
   3  -5   0 3578.84  103.09
  -3  -5   0 3556.14  100.79
  -3  -5   0 3550.74   98.99
  -3  -5   0 3628.64   96.59
   3   5   0 3634.74   98.99
  -3   5   0 3606.64   95.69
  -4  -5   0 2464.75   67.59
   4  -5   0 2473.85   66.99
   4  -5   0 2268.77   69.89
  -4  -5   0 2450.55   73.49
  -4  -5   0 2476.35   70.69
   4  -5   0 2378.16   73.39
   4  -5   0 2491.15   75.69
   4   5   0 2375.86   69.99
  -4   5   0 2450.85   66.49
   4   5   0 2432.06   70.99
   5  -5   0 1108.49   37.00
  -5  -5   0 1140.39   34.00
   5  -5   0 1043.40   35.20
   5  -5   0 1028.50   34.40
   5  -5   0 1034.70   34.80
   5  -5   0 1095.99   43.10
   5  -5   0 1104.99   33.10
  -5  -5   0 1120.69   37.40
   5  -5   0 1030.50   35.20
   5   5   0 1067.09   35.60
   5   5   0 1093.69   36.10
   5   5   0 1103.29   36.90
  -5   5   0 1138.79   33.20
   5   5   0 1090.29   37.00
   5   5   0 1014.70   37.10
   5   5   0 1062.29   35.30
   6  -5   0 3121.29   92.19
   6  -5   0 3154.28   89.79
   6  -5   0 3064.39   88.59
   6  -5   0 2918.81   88.09
   6  -5   0 3041.90   89.09
  -6  -5   0 3158.48   88.79
   6  -5   0 3040.20   89.09
  -6  -5   0 3088.69   93.49
  -6  -5   0 3078.59   98.19
   6  -5   0 3071.29   88.09
   6  -5   0 3264.47   87.39
   6   5   0 3147.79   90.09
   6   5   0 3151.08   91.79
   6   5   0 3001.60   89.59
   6   5   0 3122.59   89.29
   6   5   0 3206.68   92.79
  -6   5   0 3168.08  102.39
   6   5   0 3144.69   91.19
  -6   5   0 3147.89   87.59
   6   5   0 2974.80   88.89
   6   5   0 3236.08   90.69
  -6   5   0 3173.88   85.39
   6   5   0 3229.38   92.79
   7  -5   0    4.20    4.30
   7  -5   0    1.20    4.80
   7  -5   0   -1.30    4.80
  -7  -5   0   -3.60    4.30
   7  -5   0    1.50    3.90
   7  -5   0    1.60    4.30
   7  -5   0    3.50    3.90
   7   5   0    1.70    3.20
   7   5   0    2.80    3.90
   7   5   0    2.70    4.30
  -7   5   0    0.30    3.40
   7   5   0    3.70    4.20
   7   5   0    1.10    5.00
   7   5   0    0.10    3.20
  -8  -5   0   58.19    6.70
   8  -5   0   63.19    7.50
   8  -5   0   84.39   11.30
   8  -5   0   68.99    7.80
   8  -5   0   77.99    9.40
   8  -5   0   70.49    7.20
   8   5   0   64.29    6.40
   8   5   0   66.99    8.00
   8   5   0   72.29    6.80
   8   5   0   80.59    7.40
   8   5   0   73.59    7.60
   8   5   0   61.19    7.60
   9   5   0    3.90    2.20
   9   5   0    8.30    2.70
   9   5   0    2.90    2.20
   0  -6   0 4075.09  111.09
   0  -6   0 4017.00  110.39
   0   6   0 4150.08  110.49
   1  -6   0   29.50    3.30
   1  -6   0   28.10    4.20
   1  -6   0   37.80    5.80
  -1  -6   0   25.00    3.00
  -1  -6   0   23.10    3.50
  -1  -6   0   27.40    3.60
  -1  -6   0   22.50    3.60
   1   6   0   25.30    3.90
  -1   6   0   26.60    2.80
   1   6   0   29.60    3.60
  -1   6   0   27.30    3.20
  -2  -6   0  524.55   19.40
   2  -6   0  566.44   18.00
   2  -6   0  552.04   20.90
  -2  -6   0  579.04   17.90
   2  -6   0  573.74   21.50
  -2  -6   0  565.34   19.80
  -2   6   0  537.45   15.70
  -2   6   0  533.85   17.40
   2   6   0  576.44   19.70
   3  -6   0   -1.60    1.30
  -3  -6   0   -1.00    2.00
   3  -6   0    7.10    3.80
  -3  -6   0    2.00    2.20
   3  -6   0   -0.50    3.30
  -3  -6   0    2.90    2.00
  -3   6   0    1.20    1.40
   3   6   0   -0.30    2.00
  -4  -6   0  196.38   11.20
  -4  -6   0  197.98    9.30
   4  -6   0  193.08   13.80
   4  -6   0  201.38   13.20
   4  -6   0  170.38   11.40
   4  -6   0  195.78    8.80
  -4  -6   0  195.78   12.40
   4   6   0  200.58   11.40
  -4   6   0  201.38    8.80
   4   6   0  186.68   10.90
  -5  -6   0  739.53   24.80
   5  -6   0  708.03   29.00
   5  -6   0  688.03   25.10
   5  -6   0  721.03   24.10
  -5  -6   0  748.63   28.60
   5  -6   0  672.13   25.80
  -5  -6   0  747.93   31.20
   5  -6   0  704.53   26.30
   5  -6   0  649.83   25.80
   5  -6   0  717.43   27.10
   5  -6   0  747.13   33.40
   5   6   0  686.93   29.70
   5   6   0  702.93   25.90
   5   6   0  736.33   27.90
   5   6   0  664.23   26.60
   5   6   0  720.33   27.20
   5   6   0  730.33   27.50
   5   6   0  739.33   29.20
  -5   6   0  729.13   23.90
   5   6   0  724.83   26.20
   6  -6   0  685.13   26.40
   6  -6   0  708.03   24.70
   6  -6   0  725.43   28.60
  -6  -6   0  717.43   26.40
   6  -6   0  698.93   26.30
   6  -6   0  746.33   27.80
  -6  -6   0  770.62   47.00
  -6  -6   0  733.33   30.40
   6  -6   0  681.43   26.40
  -6   6   0  722.73   23.10
  -6   6   0  738.13   34.10
   6   6   0  703.93   27.10
   6   6   0  737.33   29.60
   6   6   0  735.73   27.70
   6   6   0  722.13   29.00
  -6   6   0  718.03   25.10
  -6   6   0  722.53   36.50
   6   6   0  720.83   29.40
   6   6   0  794.22   29.70
   6   6   0  701.23   38.30
  -7  -6   0   17.70    5.00
   7  -6   0   20.80    5.10
   7  -6   0   19.70    5.50
   7  -6   0   23.80    6.00
  -7  -6   0   10.40    4.50
   7  -6   0   24.80    5.30
   7  -6   0   24.60    6.70
   7   6   0   20.30    4.80
   7   6   0   32.10    6.60
   7   6   0   14.60    4.10
   7   6   0   18.80    4.70
   7   6   0   22.30    5.50
   7   6   0   18.00    6.60
  -7   6   0   17.90    4.60
   7   6   0   18.30    6.30
   8  -6   0   64.69    6.40
   8  -6   0   59.09    6.20
  -8  -6   0   46.20    5.60
   8  -6   0   49.00    6.00
   8  -6   0   35.10    6.70
   8   6   0   50.79    7.50
   8   6   0   43.50    5.80
   8   6   0   50.49    6.30
   8   6   0   50.09    6.70
   8   6   0   48.10    7.00
   9   6   0    0.30    1.80
   9   6   0   -1.20    2.30
   9   6   0    1.40    2.00
   0  -7   0    1.40    2.30
   0  -7   0    1.50    2.10
   0   7   0    0.20    1.90
   0   7   0    0.50    1.70
   1  -7   0   40.40    6.50
  -1  -7   0   26.10    3.80
   1  -7   0   25.50    4.70
  -1  -7   0   27.10    3.90
  -1  -7   0   31.00    3.30
   1  -7   0   28.80    3.70
   1   7   0   26.80    4.30
  -1   7   0   26.70    3.60
   1   7   0   36.50    5.70
  -1   7   0   27.30    3.00
   2  -7   0   87.29    8.80
  -2  -7   0   75.69    6.20
   2  -7   0   82.39    5.30
  -2  -7   0   81.09    6.30
   2  -7   0   83.49    7.30
  -2  -7   0   75.09    5.10
   2   7   0   84.09    6.30
  -2   7   0   75.89    4.10
  -2   7   0   77.09    5.20
  -3  -7   0  230.28   12.00
   3  -7   0  234.08    9.90
  -3  -7   0  207.78    9.60
  -3  -7   0  223.08   13.30
   3  -7   0  206.88   12.90
   3  -7   0  201.28   13.20
  -3   7   0  235.68    9.70
  -3   7   0  212.18    8.50
   3   7   0  201.18   11.10
   4  -7   0   86.99    9.70
   4  -7   0   82.69    9.40
  -4  -7   0   85.69    6.40
  -4  -7   0   98.59    9.30
  -4  -7   0   93.29   10.50
   4  -7   0  105.59    9.10
   4  -7   0   91.49    6.20
   4   7   0   97.89    8.20
  -4   7   0   88.39    6.10
   4   7   0   98.09    8.00
   5  -7   0  380.06   17.00
  -5  -7   0  435.96   22.60
   5  -7   0  402.76   18.30
  -5  -7   0  402.26   16.90
   5  -7   0  384.66   18.30
  -5  -7   0  416.96   20.20
   5  -7   0  396.66   16.00
   5  -7   0  374.76   17.90
   5  -7   0  388.76   17.50
   5  -7   0  383.96   23.10
   5  -7   0  438.46   23.10
   5   7   0  396.06   18.70
   5   7   0  401.36   19.40
  -5   7   0  413.26   16.20
   5   7   0  418.96   17.70
   5   7   0  421.96   19.10
   5   7   0  400.76   17.70
  -5   7   0  398.86   13.80
   5   7   0  406.16   22.60
   5   7   0  384.46   17.60
   5   7   0  393.96   19.50
   6  -7   0  180.58   14.20
   6  -7   0  209.68   13.50
   6  -7   0  183.78   12.20
  -6  -7   0  190.98   14.60
  -6  -7   0  182.88   10.30
   6  -7   0  191.88   11.90
   6  -7   0  181.88   12.30
   6  -7   0  184.98   10.30
   6  -7   0  167.98   18.50
  -6  -7   0  187.08   11.50
   6  -7   0  193.08   12.00
   6   7   0  186.18   12.00
   6   7   0  202.68   21.20
   6   7   0  182.58   13.10
   6   7   0  201.58   13.90
  -6   7   0  188.38   10.80
   6   7   0  201.18   12.30
  -6   7   0  183.78    9.30
   6   7   0  179.58   13.00
   6   7   0  177.18   13.30
   6   7   0  185.58   11.60
  -6   7   0  167.08   18.10
   7  -7   0    2.70    4.40
   7  -7   0    2.20    5.20
   7  -7   0    1.60    4.60
   7  -7   0    0.30    3.90
   7  -7   0   -9.10    5.90
   7  -7   0    2.40    3.80
  -7  -7   0    5.50    3.80
  -7  -7   0    1.80    4.20
   7  -7   0    0.50    6.00
   7   7   0    6.10    3.50
   7   7   0    6.30    4.90
   7   7   0    2.10    3.90
   7   7   0    0.10    3.20
   7   7   0   -6.90    3.60
   7   7   0   -7.50    5.10
  -7   7   0    5.00    4.00
  -8  -7   0  241.78   11.70
   8  -7   0  244.38   11.80
   8  -7   0  263.37   11.60
   8  -7   0  282.97   12.20
   8  -7   0  262.57   11.70
   8   7   0  277.67   13.20
   8   7   0  261.47   11.70
   8   7   0  286.17   12.40
   8   7   0  246.38   13.50
   8   7   0  265.57   12.40
   8   7   0  258.67   12.60
   0  -8   0 1317.07   40.70
   0  -8   0 1329.07   40.00
   0   8   0 1312.87   39.90
   0   8   0 1299.77   38.30
   1  -8   0   20.40    4.60
  -1  -8   0   27.80    3.40
  -1  -8   0   20.30    4.40
   1  -8   0   15.30    3.30
   1  -8   0   30.70    5.20
  -1  -8   0   25.70    4.10
   1   8   0   24.50    4.60
   1   8   0   32.60    5.50
  -1   8   0   19.40    3.50
  -1   8   0   21.90    3.10
   2  -8   0  390.76   15.00
  -2  -8   0  403.96   14.60
   2  -8   0  376.16   17.60
  -2  -8   0  413.26   16.80
  -2  -8   0  382.96   16.00
   2  -8   0  391.76   17.80
   2   8   0  358.66   14.40
   2   8   0  405.36   16.40
  -2   8   0  405.06   13.20
  -2   8   0  386.56   14.90
   3  -8   0  360.66   14.50
   3  -8   0  372.16   18.40
  -3  -8   0  375.46   16.90
  -3  -8   0  369.56   16.70
   3  -8   0  346.17   18.40
  -3  -8   0  383.86   14.60
   3   8   0  363.96   15.80
  -3   8   0  358.56   12.40
   3   8   0  380.56   16.80
  -3   8   0  361.26   14.40
   4  -8   0   -7.10    4.60
  -4  -8   0    2.70    3.20
   4  -8   0    6.80    5.70
  -4  -8   0    1.50    2.20
   4  -8   0    5.30    4.50
   4  -8   0    1.70    2.20
  -4  -8   0   -1.20    3.80
  -4  -8   0    2.20    3.40
  -4   8   0    4.10    2.10
   4   8   0    1.50    3.60
   4   8   0    0.60    2.40
  -4   8   0    0.80    2.20
  -5  -8   0  483.55   24.10
  -5  -8   0  452.85   17.00
   5  -8   0  449.76   19.50
   5  -8   0  457.25   33.00
   5  -8   0  445.56   19.60
  -5  -8   0  459.65   19.10
   5  -8   0  443.36   24.20
   5  -8   0  455.45   19.60
  -5  -8   0  451.25   22.40
   5  -8   0  458.95   18.90
   5  -8   0  447.56   19.10
   5  -8   0  498.55   21.30
   5   8   0  463.15   19.40
  -5   8   0  496.75   16.60
   5   8   0  470.05   19.60
   5   8   0  459.85   20.40
   5   8   0  477.45   21.10
   5   8   0  442.66   21.20
   5   8   0  468.25   21.10
   5   8   0  468.05   22.00
   5   8   0  448.46   19.30
   6  -8   0 1421.06   45.70
   6  -8   0 1412.26   44.90
  -6  -8   0 1430.86   46.80
  -6  -8   0 1422.96   43.40
   6  -8   0 1405.96   47.30
  -6  -8   0 1454.65   52.09
   6  -8   0 1394.36   45.40
   6  -8   0 1407.46   44.60
   6  -8   0 1401.56   44.90
   6  -8   0 1437.86   45.80
   6   8   0 1481.25   46.60
   6   8   0 1520.05   46.80
  -6   8   0 1428.56   55.09
  -6   8   0 1433.66   45.20
   6   8   0 1464.95   47.50
  -6   8   0 1495.85   43.10
   6   8   0 1450.15   46.00
   6   8   0 1455.95   46.00
   6   8   0 1451.35   48.10
  -7  -8   0   71.39    6.80
   7  -8   0   80.39    8.40
   7  -8   0   84.69    8.30
  -7  -8   0   73.29    8.20
   7  -8   0   78.09    8.10
   7  -8   0   71.49    9.30
   7  -8   0   55.69   10.10
   7  -8   0   86.69    8.30
   7   8   0   71.69    8.90
   7   8   0   90.89    9.60
   7   8   0   75.39    9.00
   7   8   0   76.79    8.10
   7   8   0   90.09    9.00
   7   8   0   88.59    7.90
  -7   8   0   78.39    7.10
   7   8   0   89.59    8.10
   8  -8   0   57.19    6.00
   8  -8   0   49.80    5.60
   8  -8   0   61.99    6.80
   8  -8   0   40.30    6.20
   8   8   0   63.79    7.70
   8   8   0   59.09    5.70
   8   8   0   61.19    5.90
   8   8   0   51.89    6.90
   8   8   0   63.99    8.10
   8   8   0   74.09    8.30
   0  -9   0    1.90    2.30
   0  -9   0    0.70    2.30
   0   9   0   -0.10    2.00
   0   9   0    4.50    3.50
   0   9   0    2.70    2.60
   1  -9   0  998.00   33.70
  -1  -9   0 1024.90   32.90
  -1  -9   0  972.70   30.50
   1  -9   0  986.40   33.60
  -1  -9   0  947.31   32.20
   1   9   0  990.90   32.40
  -1   9   0 1010.90   30.00
   1   9   0 1057.59   36.30
   1   9   0  937.91   30.10
  -1   9   0  998.00   33.60
  -2  -9   0   36.80    5.60
  -2  -9   0   37.40    6.70
   2  -9   0   35.10    6.30
  -2  -9   0   43.00    4.50
   2  -9   0   47.40    4.80
   2  -9   0   46.80    6.30
  -2  -9   0   36.00    5.00
   2   9   0   41.40    5.40
  -2   9   0   38.10    4.60
  -2   9   0   33.90    3.70
  -3  -9   0  111.59    9.20
   3  -9   0  122.79   10.50
  -3  -9   0  110.39    8.80
  -3  -9   0  105.79    7.20
   3  -9   0   87.79    9.30
   3  -9   0  101.19    7.20
  -3  -9   0  113.09    6.90
  -3   9   0  107.39    7.50
   3   9   0   98.19    8.30
  -3   9   0  107.39    6.00
   3   9   0  106.89    8.40
  -4  -9   0   29.80    4.80
   4  -9   0   38.30    4.80
  -4  -9   0   39.20    5.20
   4  -9   0   34.40    8.70
  -4  -9   0   42.40    7.90
  -4  -9   0   51.29    7.40
   4   9   0   44.30    6.50
   4   9   0   41.10    7.10
  -4   9   0   41.30    5.10
  -4   9   0   45.10    4.30
   5  -9   0  114.99   10.40
   5  -9   0  108.19   10.40
   5  -9   0  110.49    8.60
  -5  -9   0  122.09   13.70
  -5  -9   0  116.89    9.00
   5  -9   0  108.29    9.60
   5  -9   0  127.59   10.90
   5  -9   0   99.29   11.50
   5  -9   0  113.99   13.30
  -5  -9   0  102.09    7.60
   5  -9   0  105.69    9.40
   5  -9   0  123.49   10.70
  -5  -9   0  117.79   11.30
   5   9   0  102.99    9.60
   5   9   0  120.89   10.80
   5   9   0  115.39    9.80
   5   9   0  102.69    9.80
   5   9   0  108.29   10.50
   5   9   0  113.19   12.20
   5   9   0  115.79    9.60
  -5   9   0  137.19   13.90
   5   9   0   99.09   11.60
  -5   9   0  114.99    8.60
  -5   9   0  120.59    7.50
   6  -9   0   26.30    6.60
   6  -9   0   21.30    4.70
   6  -9   0   24.40    5.40
  -6  -9   0   31.50    6.50
   6  -9   0   24.30    5.80
   6  -9   0   33.80    5.90
   6  -9   0   27.60    6.20
  -6  -9   0   26.50    4.50
   6  -9   0   21.70    5.60
   6   9   0   22.80    6.70
   6   9   0   34.80    7.00
   6   9   0   37.80    7.00
   6   9   0   33.10    6.60
  -6   9   0   29.40    6.00
  -6   9   0   32.00    5.20
   6   9   0   29.60    5.80
  -6   9   0   26.00   10.70
   6   9   0   41.20    7.00
   6   9   0   27.70    6.70
   7  -9   0   44.60    6.70
   7  -9   0   54.29    7.60
   7  -9   0   45.10    7.10
   7  -9   0   46.10    8.00
  -7  -9   0   35.80    6.80
   7  -9   0   40.90    6.70
  -7  -9   0   48.60    5.60
   7   9   0   46.60    6.70
   7   9   0   43.20    6.40
   7   9   0   45.00    6.30
   7   9   0   49.40    7.80
   7   9   0   49.40    7.40
  -7   9   0   42.40    6.10
   7   9   0   43.30    8.30
   7   9   0   51.69    7.10
   8  -9   0  102.59   11.40
   8  -9   0  110.19    7.50
  -8  -9   0  110.79    6.90
   8  -9   0  123.89    7.70
   8  -9   0  114.89    7.20
   8   9   0  112.89    7.20
   8   9   0  114.59    8.20
   8   9   0  117.29    7.30
   8   9   0  118.79    8.60
   8   9   0  107.19    7.30
   8   9   0  119.69    8.10
   0 -10   0 3799.52  104.29
   0 -10   0 3627.74  105.09
   0  10   0 3729.03  103.79
   0  10   0 3637.04  101.59
   1 -10   0 1606.64   50.19
  -1 -10   0 1599.24   46.40
  -1 -10   0 1645.74   49.40
   1 -10   0 1548.05   48.10
  -1 -10   0 1518.95   49.40
   1  10   0 1558.14   48.70
  -1  10   0 1590.84   48.20
   1  10   0 1471.55   48.10
  -1  10   0 1626.14   46.10
   2 -10   0 2209.18   66.39
  -2 -10   0 1915.81   63.29
   2 -10   0 2131.29   66.49
  -2 -10   0 2159.88   61.49
  -2 -10   0 2092.09   63.89
   2 -10   0 2150.88   62.79
  -2  10   0 2111.69   60.09
   2  10   0 2109.89   61.89
  -2  10   0 2259.47   63.09
  -3 -10   0 1278.47   38.50
   3 -10   0 1296.47   46.90
   3 -10   0 1290.57   46.00
  -3 -10   0 1246.68   43.10
  -3 -10   0 1367.66   45.30
   3 -10   0 1309.47   41.80
  -3 -10   0 1318.77   41.00
  -3  10   0 1364.86   41.90
   3  10   0 1298.17   41.50
  -3  10   0 1351.56   39.10
   4 -10   0  273.17   19.00
  -4 -10   0  297.87   12.20
  -4 -10   0  287.27   16.70
  -4 -10   0  290.67   14.20
   4 -10   0  269.07   15.00
  -4 -10   0  319.57   17.90
   4 -10   0  280.07   14.90
   4 -10   0  281.47   14.10
   4 -10   0  265.07   14.30
   4 -10   0  287.37   14.00
   4 -10   0  265.27   13.80
   4  10   0  287.57   15.00
  -4  10   0  304.57   14.40
   4  10   0  287.17   14.30
   4  10   0  274.77   15.20
   4  10   0  293.27   14.60
   4  10   0  287.47   14.70
  -4  10   0  301.77   12.40
   4  10   0  280.77   16.50
   4  10   0  261.17   16.30
   5 -10   0  846.32   30.00
   5 -10   0  844.12   29.50
   5 -10   0  816.32   29.90
   5 -10   0  812.22   29.10
  -5 -10   0  884.01   31.30
   5 -10   0  813.92   30.60
  -5 -10   0  850.91   27.90
   5 -10   0  874.41   30.70
   5 -10   0  846.82   29.60
  -5 -10   0  836.32   35.50
   5  10   0  885.61   32.20
   5  10   0  874.01   30.20
   5  10   0  878.81   30.50
  -5  10   0  888.91   28.70
   5  10   0  829.82   32.40
  -5  10   0  878.71   39.10
   5  10   0  859.31   31.70
   5  10   0  839.82   31.00
   5  10   0  854.01   30.30
   6 -10   0  374.76   18.80
   6 -10   0  434.26   19.10
   6 -10   0  413.16   18.60
   6 -10   0  411.46   17.80
  -6 -10   0  431.26   16.60
  -6 -10   0  418.76   26.30
   6 -10   0  406.96   17.70
   6 -10   0  416.86   18.70
   6 -10   0  390.76   23.30
   6  10   0  413.96   19.60
   6  10   0  410.46   18.50
   6  10   0  392.56   19.80
   6  10   0  414.76   18.40
   6  10   0  411.96   18.40
   6  10   0  419.56   19.10
  -6  10   0  420.26   29.30
   6  10   0  412.86   20.40
  -6  10   0  402.46   19.40
   7 -10   0  640.74   23.20
   7 -10   0  623.54   22.30
  -7 -10   0  595.44   25.00
   7 -10   0  608.64   22.10
   7 -10   0  584.84   22.30
   7 -10   0  624.24   22.60
  -7 -10   0  606.14   21.70
   7  10   0  614.64   24.20
   7  10   0  607.14   22.70
   7  10   0  610.24   23.10
   7  10   0  664.53   25.20
   7  10   0  615.74   23.30
   7  10   0  606.74   23.00
   7  10   0  613.54   25.30
  -7  10   0  630.04   22.20
   8 -10   0  194.58   11.40
  -8 -10   0  183.98    8.60
   8 -10   0  194.28    9.10
   8  10   0  184.18    9.20
   8  10   0  204.38   14.50
   8  10   0  178.48    9.70
   8  10   0  189.28    9.40
   8  10   0  169.08    9.70
   0 -11   0    3.60    2.90
   0 -11   0    1.40    2.30
   0  11   0   -3.70    2.10
   0  11   0   -5.50    3.50
   0  11   0   -1.20    2.60
  -1 -11   0   24.70    5.00
  -1 -11   0   25.70    5.30
   1 -11   0   21.40    4.70
  -1 -11   0   21.20    4.00
   1 -11   0   17.00    5.10
  -1  11   0   20.50    4.00
   1  11   0   18.30    4.40
   1  11   0   17.30    5.70
  -1  11   0   27.70    5.30
   1  11   0   21.70    5.30
  -2 -11   0  236.68   13.30
   2 -11   0  253.77   15.20
  -2 -11   0  220.48    9.70
  -2 -11   0  247.18   11.90
   2 -11   0  272.27   13.30
  -2  11   0  260.37   13.10
   2  11   0  224.48   12.50
  -2  11   0  243.48   11.10
  -3 -11   0   31.50    7.00
  -3 -11   0   31.30    5.00
   3 -11   0   16.50    4.30
   3 -11   0   27.20    6.40
  -3 -11   0   30.50    4.20
   3  11   0   42.20    6.90
  -3  11   0   28.70    5.40
  -3  11   0   25.40    4.20
  -4 -11   0   68.09   10.00
   4 -11   0   59.39    9.70
   4 -11   0   58.89    8.70
   4 -11   0   64.09    8.80
   4 -11   0   90.49   12.50
  -4 -11   0   69.39    7.60
   4 -11   0   70.09    7.20
  -4 -11   0   71.39    7.20
   4 -11   0   55.69    8.50
   4 -11   0   53.09    8.40
   4 -11   0   63.19    8.00
   4  11   0   67.39   10.40
  -4  11   0   65.29    7.30
  -4  11   0   79.59    6.50
   4  11   0   71.19    8.40
   4  11   0   77.79    8.50
   4  11   0   75.79   13.00
   4  11   0   81.79   13.80
   4  11   0   84.19    9.60
   4  11   0   77.09    8.60
   5 -11   0   46.70    8.00
  -5 -11   0   46.40    7.00
   5 -11   0   58.49   10.30
   5 -11   0   43.20   10.50
   5 -11   0   65.49    9.10
   5 -11   0   48.30    7.70
   5 -11   0   55.39    7.90
   5 -11   0   54.09    7.40
  -5 -11   0   49.10    5.70
   5 -11   0   55.69   10.10
   5 -11   0   47.10    7.70
   5  11   0   59.29    8.10
   5  11   0   46.70    7.50
  -5  11   0   49.90    7.20
  -5  11   0   61.79    6.50
   5  11   0   63.29   10.10
   5  11   0   56.89    9.00
   5  11   0   52.59    8.00
   5  11   0   51.49    8.70
   5  11   0   56.19    8.00
  -6 -11   0  151.08    8.90
  -6 -11   0  132.99   10.90
   6 -11   0  142.59   11.40
   6 -11   0  135.79    9.70
   6 -11   0  145.29   10.80
   6 -11   0  148.69   10.10
   6 -11   0  146.19   11.30
   6 -11   0  143.39   11.40
   6  11   0  147.09   10.20
   6  11   0  140.79   10.40
   6  11   0  148.49   10.30
   6  11   0  135.79   11.00
   6  11   0  142.29   12.40
  -6  11   0  141.59    9.50
  -6  11   0  127.09   11.30
   6  11   0  148.59   11.40
  -6  11   0   87.79   16.10
   6  11   0  147.79   12.00
  -7 -11   0  227.28   10.80
   7 -11   0  244.38   12.50
   7 -11   0  238.68   12.00
   7 -11   0  239.98   12.20
   7 -11   0  223.68   11.70
   7 -11   0  222.58   12.10
   7  11   0  221.28   11.90
   7  11   0  223.28   13.40
   7  11   0  215.88   12.20
   7  11   0  232.28   12.10
  -7  11   0  239.08   12.10
   7  11   0  224.18   11.80
   7  11   0  238.68   13.10
   7  11   0  237.98   13.80
   8 -11   0  124.29    6.80
  -8 -11   0  109.69    6.30
   8 -11   0  104.79    6.30
   8 -11   0  107.29    6.40
   8  11   0  109.99    7.30
   8  11   0  108.79    6.90
   8  11   0  112.99    8.10
   8  11   0  107.39    6.70
   8  11   0  117.79    7.70
   0 -12   0 2598.64   75.19
   0 -12   0 2437.86   75.49
   0  12   0 2545.45   72.09
   0  12   0 2331.57   68.99
   0  12   0 2613.84   76.69
   1 -12   0   57.99    6.40
  -1 -12   0   48.20    6.50
  -1 -12   0   51.19    7.20
   1 -12   0   55.39    7.50
  -1 -12   0   40.60    5.20
  -1  12   0   46.90    5.20
  -1  12   0   42.00    5.90
   1  12   0   50.09    6.70
  -1  12   0   56.79    6.80
   1  12   0   46.90    7.50
   1  12   0   50.49    7.40
  -1  12   0   49.30    7.80
  -2 -12   0   32.00    6.30
  -2 -12   0   31.60    4.90
   2 -12   0   26.90    6.80
   2 -12   0   28.70    5.80
  -2 -12   0   23.00    4.00
   2  12   0   33.60    5.80
   2  12   0   34.90    7.40
  -2  12   0   30.80    5.30
  -2  12   0   33.60    6.30
  -2  12   0   29.30    4.50
   3 -12   0   24.30    5.40
  -3 -12   0   35.00    5.40
  -3 -12   0   38.70    7.30
  -3 -12   0   26.10    4.30
   3 -12   0   28.50    7.40
  -3  12   0   25.30    4.70
  -3  12   0   22.40    5.30
   3  12   0   25.40    5.30
  -3  12   0   21.10    5.60
   4 -12   0  551.44   22.80
  -4 -12   0  604.24   20.50
   4 -12   0  531.45   26.90
   4 -12   0  567.04   22.10
   4 -12   0  566.24   22.90
   4 -12   0  570.44   22.20
   4 -12   0  577.84   21.80
  -4 -12   0  583.04   27.10
  -4 -12   0  623.34   24.20
   4 -12   0  596.94   22.90
   4 -12   0  600.34   34.60
   4 -12   0  487.55   21.90
   4  12   0  596.24   22.90
   4  12   0  550.34   23.20
   4  12   0  530.85   22.80
  -4  12   0  555.84   28.50
   4  12   0  586.74   22.50
  -4  12   0  628.34   31.20
   4  12   0  561.24   24.40
  -4  12   0  614.44   22.20
   4  12   0  633.94   24.30
   4  12   0  543.65   24.10
   4  12   0  599.44   22.50
   5 -12   0  534.75   24.10
   5 -12   0  480.05   20.20
   5 -12   0  492.85   20.60
   5 -12   0  454.95   21.70
   5 -12   0  510.75   20.70
   5 -12   0  481.65   20.20
   5 -12   0  449.66   28.50
   5 -12   0  486.55   20.90
  -5 -12   0  507.35   22.40
  -5 -12   0  501.75   18.70
   5  12   0  499.55   22.60
   5  12   0  458.55   24.90
  -5  12   0  501.35   29.00
   5  12   0  487.35   22.70
   5  12   0  489.65   20.70
   5  12   0  507.75   22.40
   5  12   0  501.05   22.80
  -5  12   0  494.15   22.20
  -5  12   0  495.45   20.10
   5  12   0  468.65   20.20
   6 -12   0    5.80    4.40
   6 -12   0    4.10    4.20
   6 -12   0    3.80    3.40
   6 -12   0    2.40    4.50
   6 -12   0    3.00    3.60
  -6 -12   0    6.20    3.30
   6  12   0    1.60    5.10
   6  12   0    0.70    3.40
  -6  12   0   17.80   11.30
   6  12   0    5.40    3.80
   6  12   0    2.80    3.30
   6  12   0    9.40    4.10
   6  12   0    7.80    4.70
   6  12   0    2.30    3.60
   7 -12   0   62.49    6.70
  -7 -12   0   50.79    5.30
   7 -12   0   69.59    8.10
   7 -12   0   61.09    7.10
   7 -12   0   57.19    7.10
  -7 -12   0   37.70    7.50
   7 -12   0   54.29    6.50
   7  12   0   64.49    6.60
  -7  12   0   55.69    8.70
   7  12   0   61.89    6.90
   7  12   0   48.80    6.90
   7  12   0   65.29    8.10
   7  12   0   61.79    6.40
   7  12   0   47.30    7.20
   7  12   0   64.89    6.40
   8 -12   0  222.18    9.70
   8 -12   0  226.28    9.40
   8 -12   0  223.48    9.10
   8  12   0  226.88   10.00
   8  12   0  233.58   14.40
   8  12   0  219.38   11.00
   8  12   0  226.38   10.30
   8  12   0  239.78   10.90
   0 -13   0    3.90    3.60
   0 -13   0   -4.40    2.90
   0  13   0   -1.90    2.70
   0  13   0   13.10    5.10
   0  13   0   -2.30    3.30
   0  13   0    1.90    5.40
   1 -13   0  135.89   10.30
  -1 -13   0  128.89   11.10
  -1 -13   0  144.39   11.00
  -1 -13   0  127.89    6.80
  -1 -13   0  123.69    8.80
   1 -13   0  119.49   10.90
   1  13   0  134.59   11.00
  -1  13   0  132.59   10.30
   1  13   0  132.49   11.20
  -1  13   0  130.49    8.20
   1  13   0  125.99   10.30
  -1  13   0  155.38   12.50
  -1  13   0  146.09    9.10
   1  13   0  132.09    9.90
  -2 -13   0  259.77   10.70
  -2 -13   0  257.57   15.30
  -2 -13   0  279.17   13.70
   2 -13   0  266.37   14.80
  -2  13   0  280.77   13.20
  -2  13   0  273.67   15.70
   2  13   0  253.57   14.90
  -2  13   0  243.78   11.80
  -2  13   0  263.17   17.60
   2  13   0  241.08   13.00
   3 -13   0   91.99    9.10
   3 -13   0   82.69    9.40
   3 -13   0   64.89    9.40
  -3 -13   0   83.19    6.20
   3 -13   0   85.39    8.70
   3 -13   0   76.19   10.40
  -3 -13   0  104.29   10.80
   3 -13   0   59.69   10.00
   3 -13   0   97.79    8.90
  -3 -13   0   91.09    8.20
   3  13   0   91.29    8.90
  -3  13   0   83.09    8.70
   3  13   0   87.39   11.30
  -3  13   0   83.79   11.40
   3  13   0   86.49    8.50
  -3  13   0   84.39    8.50
  -3  13   0   86.39    7.50
   3  13   0   74.29    8.20
   3  13   0   89.29   10.40
   4 -13   0  355.96   16.70
   4 -13   0  339.17   17.40
  -4 -13   0  351.26   21.10
   4 -13   0  338.67   16.00
   4 -13   0  343.57   16.30
   4 -13   0  350.96   18.20
   4 -13   0  352.66   17.10
  -4 -13   0  374.36   14.70
   4 -13   0  378.86   24.10
  -4 -13   0  341.27   17.80
   4 -13   0  361.76   17.10
   4 -13   0  350.96   16.90
   4  13   0  374.16   16.80
  -4  13   0  323.67   18.00
   4  13   0  374.96   17.90
   4  13   0  357.86   16.80
   4  13   0  343.77   16.50
   4  13   0  341.07   17.70
   4  13   0  365.36   17.30
  -4  13   0  373.16   16.70
  -4  13   0  370.86   23.80
  -4  13   0  360.26   18.80
   4  13   0  356.86   18.70
   4  13   0  367.16   19.10
   5 -13   0  284.17   16.90
   5 -13   0  330.07   15.90
   5 -13   0  319.97   15.80
   5 -13   0  323.87   16.50
   5 -13   0  310.17   23.50
  -5 -13   0  341.57   18.20
  -5 -13   0  314.87   17.80
   5 -13   0  335.27   16.80
   5 -13   0  335.57   15.90
   5 -13   0  320.27   16.30
   5  13   0  334.67   16.10
   5  13   0  336.57   18.00
  -5  13   0  308.67   15.40
   5  13   0  351.96   18.80
   5  13   0  347.97   17.30
   5  13   0  338.47   21.10
   5  13   0  335.87   16.10
  -5  13   0  354.46   24.40
  -5  13   0  320.27   18.20
   5  13   0  325.37   16.00
  -5  13   0  313.37   15.80
   6 -13   0    1.00    3.20
   6 -13   0    6.60    4.20
  -6 -13   0    6.60    3.40
   6 -13   0    0.60    4.70
  -6 -13   0    2.00    4.50
   6 -13   0   -1.10    3.00
   6  13   0    2.30    4.10
  -6  13   0    7.90    6.20
  -6  13   0    0.90    4.00
   6  13   0    5.30    4.00
   6  13   0    4.50    4.90
  -6  13   0   13.50   11.70
   6  13   0    3.50    3.30
   6  13   0   -0.20    3.70
   6  13   0   -0.30    4.00
  -7 -13   0  286.07   11.90
   7 -13   0  279.97   14.70
   7 -13   0  298.67   14.40
   7 -13   0  273.87   12.60
   7 -13   0  285.17   12.60
  -7  13   0  269.97   13.40
   7  13   0  258.67   14.20
   7  13   0  289.67   13.10
   7  13   0  263.17   12.80
   7  13   0  292.07   15.20
   7  13   0  292.47   14.70
   7  13   0  267.17   13.30
   7  13   0  280.17   12.80
   8 -13   0   86.69    5.50
   8 -13   0   78.79    5.10
  -8 -13   0   82.79    5.30
  -8 -13   0   82.89    5.50
   8  13   0   90.29    5.50
   8  13   0   85.89    5.60
   8  13   0   65.49    8.60
   8  13   0   84.19    5.50
   8  13   0   93.09    6.10
   0 -14   0  105.79   10.20
   0 -14   0  114.79   10.70
   0  14   0  115.69    7.30
   0  14   0  101.99   10.10
   0  14   0  111.09    8.50
   0  14   0  122.59   11.60
   1 -14   0   35.80    7.20
   1 -14   0   27.70    6.60
  -1 -14   0   43.70    4.80
  -1 -14   0   42.80    7.10
  -1 -14   0   42.10    8.10
   1  14   0   42.90    6.20
  -1  14   0   39.50    8.70
  -1  14   0   54.49    9.00
   1  14   0   41.00    8.50
  -1  14   0   45.00    6.00
   1  14   0   38.10    8.50
  -2 -14   0  673.13   28.60
   2 -14   0  660.63   28.00
   2 -14   0  664.33   30.50
  -2 -14   0  665.53   21.60
  -2 -14   0  654.03   25.30
   2  14   0  661.03   26.90
  -2  14   0  660.73   25.00
  -2  14   0  641.64   22.80
   2  14   0  681.73   24.80
  -2  14   0  678.83   27.90
  -2  14   0  703.43   31.70
   3 -14   0  140.89   10.50
  -3 -14   0  133.89   13.30
   3 -14   0  144.79   10.30
   3 -14   0  140.49   11.50
  -3 -14   0  128.29   10.30
   3 -14   0  151.28   11.50
   3 -14   0  137.59   11.30
   3 -14   0  156.38   14.60
   3 -14   0  139.29   10.70
   3 -14   0  114.59   13.30
  -3 -14   0  155.98    8.30
   3 -14   0  140.29   10.80
   3  14   0  146.49   11.10
   3  14   0  108.79   14.40
   3  14   0  161.88   12.20
  -3  14   0  141.39    9.90
  -3  14   0  131.99   14.10
   3  14   0  124.19   11.60
  -3  14   0  153.48   12.10
  -3  14   0  137.99    9.60
   3  14   0  131.49   10.50
   3  14   0  131.39   12.60
   3  14   0  169.58   13.10
   3  14   0  150.18   13.20
  -4 -14   0  114.59   10.30
   4 -14   0  126.49   10.10
   4 -14   0  123.79   12.40
   4 -14   0  134.29   11.50
  -4 -14   0  144.59    8.40
   4 -14   0  143.59   11.60
   4 -14   0  143.29   10.90
   4 -14   0  114.89   10.10
   4 -14   0  150.68   11.30
   4 -14   0  128.49   11.70
   4 -14   0  157.48   15.60
  -4  14   0  132.09   11.10
   4  14   0  134.69   12.50
   4  14   0  137.09   12.40
  -4  14   0  141.49   24.20
   4  14   0  136.09   10.20
   4  14   0  133.69   10.30
  -4  14   0  138.69   11.80
   4  14   0  103.09   12.50
   4  14   0  121.49   10.10
   4  14   0  130.29   12.00
   4  14   0  132.09   10.90
  -4  14   0  132.89   10.20
   5 -14   0  245.78   13.30
   5 -14   0  239.08   14.30
  -5 -14   0  247.68   11.90
   5 -14   0  242.78   14.70
   5 -14   0  240.68   14.20
   5 -14   0  257.27   22.40
   5 -14   0  249.28   13.70
   5 -14   0  238.38   15.60
   5 -14   0  256.17   13.40
   5  14   0  257.07   14.00
   5  14   0  270.87   16.00
   5  14   0  256.37   13.70
  -5  14   0  232.48   20.40
   5  14   0  159.08   22.70
   5  14   0  252.57   15.60
  -5  14   0  237.68   13.50
   5  14   0  245.38   14.10
  -5  14   0  276.37   18.00
   5  14   0  243.78   13.40
  -5  14   0  237.48   13.40
   5  14   0  242.18   15.00
   6 -14   0  106.49    9.20
   6 -14   0  105.79    9.50
  -6 -14   0  112.99    7.50
   6 -14   0  120.79   10.00
   6 -14   0  120.09    8.90
   6 -14   0  112.69    9.00
   6 -14   0   96.49    9.20
   6  14   0  118.39    9.20
   6  14   0  110.89    9.50
   6  14   0  110.49    8.70
   6  14   0  123.79    9.80
  -6  14   0   89.09   16.80
  -6  14   0  115.39   10.00
  -6  14   0  106.39    9.20
   6  14   0  106.49   10.00
   6  14   0  115.39   10.90
   6  14   0   99.39    8.50
   7 -14   0   16.10    3.80
   7 -14   0   30.80    4.90
   7 -14   0   16.80    4.10
  -7 -14   0   16.90    3.50
   7 -14   0   14.10    3.80
   7  14   0   19.60    4.30
   7  14   0   14.30    4.10
   7  14   0    9.40    3.50
   7  14   0   16.50    3.50
   7  14   0   14.50    3.50
  -7  14   0   11.20    4.90
   8 -14   0   14.50    3.30
  -8 -14   0   23.10    4.30
   8 -14   0   24.30    3.80
   8  14   0   27.40    3.20
   8  14   0   26.60    4.20
   8  14   0   20.20    3.40
   0 -15   0    1.60    4.30
   0 -15   0   -0.60    7.10
   0 -15   0    3.00    3.90
   0  15   0    3.60    3.10
   0  15   0    1.70    4.90
   0  15   0   -1.20    5.50
   0  15   0    3.20    4.30
   1 -15   0   91.89   12.00
   1 -15   0   57.49    8.10
  -1 -15   0   58.99    9.10
   1 -15   0   71.49    9.40
  -1 -15   0   72.19    7.20
  -1 -15   0   66.19    8.60
  -1 -15   0   54.59   11.00
  -1  15   0   73.49   10.20
  -1  15   0   54.49    8.90
  -1  15   0   58.09    7.10
   1  15   0   44.10    6.10
  -1  15   0   49.40    6.60
   1  15   0   58.19    9.10
   2 -15   0  252.97   16.70
  -2 -15   0  279.57   15.20
   2 -15   0  255.77   14.20
  -2 -15   0  253.37   10.90
   2 -15   0  261.87   14.20
   2 -15   0  255.37   18.20
  -2 -15   0  270.87   17.20
   2 -15   0  244.58   13.80
   2 -15   0  254.37   16.20
   2 -15   0  244.18   13.20
   2 -15   0  272.77   13.50
  -2 -15   0  261.27   17.20
   2  15   0  249.88   13.90
   2  15   0  237.18   16.40
  -2  15   0  280.47   14.50
  -2  15   0  276.27   16.70
   2  15   0  257.67   15.30
   2  15   0  251.97   14.80
   2  15   0  268.57   13.90
  -2  15   0  292.17   19.80
   2  15   0  242.58   15.50
  -2  15   0  269.47   12.70
   3 -15   0   14.40    5.50
   3 -15   0   24.90    6.00
  -3 -15   0   17.30    7.80
   3 -15   0    9.40    5.40
  -3 -15   0   11.60    5.30
   3 -15   0   12.50    6.20
   3 -15   0   13.30    5.00
   3 -15   0   17.70    5.10
  -3 -15   0   15.00    3.40
   3 -15   0   15.20    5.40
   3 -15   0   17.00    5.50
   3  15   0    0.90    6.40
  -3  15   0   12.70    7.70
   3  15   0   20.20    7.10
   3  15   0    8.60    6.20
   3  15   0   18.00    6.50
   3  15   0   13.00    7.50
  -3  15   0   24.60    5.30
   3  15   0   12.60    4.60
   3  15   0   14.30    5.00
  -3  15   0   13.20    4.30
  -3  15   0   18.90    6.10
   4 -15   0  111.19    9.60
   4 -15   0   76.49    9.60
  -4 -15   0   95.49    7.30
   4 -15   0   99.79    9.30
   4 -15   0  110.19   10.20
   4 -15   0   97.39   10.80
  -4 -15   0   95.99   10.20
   4 -15   0   90.69   11.90
   4 -15   0   82.39   12.70
   4  15   0   93.99   11.10
   4  15   0   80.29   10.50
  -4  15   0   93.49    8.90
  -4  15   0   99.39   11.30
  -4  15   0  109.09    9.70
   4  15   0  106.79   10.20
   4  15   0   88.29   11.20
   4  15   0   90.29    9.60
  -4  15   0   98.99   14.50
   4  15   0  100.09   14.90
   4  15   0  115.49   10.70
   5 -15   0    9.70    4.70
   5 -15   0   10.40    4.40
   5 -15   0   -1.50    5.30
   5 -15   0   13.40    5.90
   5 -15   0    7.90    3.80
  -5 -15   0    0.90    2.80
   5 -15   0   13.40    4.80
  -5 -15   0    8.50    5.90
   5 -15   0    7.40    8.80
   5 -15   0   10.50    4.90
   5  15   0    9.90    4.60
   5  15   0    6.40    4.20
   5  15   0    3.00    4.10
  -5  15   0   11.30    5.10
  -5  15   0    4.40    4.20
   5  15   0    8.50    4.40
   5  15   0    7.00    6.50
   5  15   0    7.90    4.90
   5  15   0    5.10    3.50
  -5  15   0    6.70    6.60
  -5  15   0    8.00    9.20
   5  15   0   11.60    5.40
   6 -15   0   80.09    8.70
  -6 -15   0   83.79    6.60
   6 -15   0   82.29    7.20
   6 -15   0   85.29    8.20
  -6 -15   0   71.59   10.60
   6 -15   0   89.89    8.50
   6 -15   0  101.29    8.10
  -6  15   0   83.99    8.40
   6  15   0   92.49    9.10
   6  15   0   95.99    7.90
   6  15   0   76.39    7.40
   6  15   0   86.69    8.30
   6  15   0   89.79    9.60
  -6  15   0   90.89    8.50
  -6  15   0   89.09   20.10
   7 -15   0   32.00    4.90
   7 -15   0   48.30    5.10
  -7 -15   0   33.40    5.20
  -7 -15   0   34.90    4.10
   7 -15   0   36.60    5.50
   7 -15   0   33.70    5.20
   7  15   0   34.00    4.70
   7  15   0   35.10    5.30
   7  15   0   29.50    5.50
  -7  15   0   29.90    4.90
   7  15   0   30.60    6.50
   7  15   0   43.00    5.70
   7  15   0   30.00    4.70
   0 -16   0 1332.37   48.60
   0 -16   0 1278.07   41.10
   0 -16   0 1347.97   48.70
   0 -16   0 1281.47   41.50
   0  16   0 1297.77   47.80
   0  16   0 1354.56   48.80
   0  16   0 1293.57   43.00
   0  16   0 1339.87   39.40
  -1 -16   0  245.78   17.00
   1 -16   0  215.88   17.00
  -1 -16   0  236.38   13.30
   1 -16   0  186.18   19.30
   1 -16   0  218.68   16.70
  -1 -16   0  222.48   13.90
   1 -16   0  215.48   15.60
   1 -16   0  228.48   12.80
  -1  16   0  249.08   17.90
   1  16   0  221.68   14.20
   1  16   0  218.68   15.80
   1  16   0  221.08   10.50
  -1  16   0  253.07   13.80
  -1  16   0  245.28   11.70
  -1  16   0  243.18   16.40
  -2 -16   0  357.16   21.10
   2 -16   0  331.87   17.20
   2 -16   0  353.36   16.20
   2 -16   0  363.86   16.30
   2 -16   0  364.96   23.30
  -2 -16   0  363.96   16.70
   2 -16   0  360.56   16.70
   2 -16   0  365.26   20.50
   2 -16   0  365.26   17.00
   2 -16   0  350.86   16.90
   2 -16   0  367.26   16.90
  -2 -16   0  380.66   13.80
  -2 -16   0  346.97   16.60
  -2  16   0  387.96   23.90
   2  16   0  373.46   18.40
   2  16   0  373.56   18.40
  -2  16   0  362.66   20.90
   2  16   0  318.67   18.20
   2  16   0  371.26   17.40
   2  16   0  375.76   17.90
  -2  16   0  380.56   15.80
   2  16   0  346.67   16.70
  -2  16   0  399.36   18.40
   3 -16   0   -4.20    4.80
  -3 -16   0    6.00    2.90
   3 -16   0    0.40    3.90
  -3 -16   0    6.20    7.90
   3 -16   0    4.70    4.80
   3 -16   0    8.90    5.20
   3 -16   0    5.40    4.80
   3 -16   0   16.40    6.70
   3 -16   0    8.80    4.80
   3 -16   0    1.00    7.30
  -3 -16   0    1.30    5.20
   3 -16   0    6.40    4.60
   3  16   0    9.40    5.70
  -3  16   0    8.70    7.10
   3  16   0   -2.90    5.30
   3  16   0    1.30    4.50
   3  16   0    0.80    5.60
  -3  16   0    2.20    3.90
   3  16   0    6.00    7.00
   3  16   0    4.70    4.40
   3  16   0    7.70    6.00
  -3  16   0    6.70    5.80
   4 -16   0  950.70   33.10
   4 -16   0  956.20   32.10
   4 -16   0  864.71   37.10
   4 -16   0  960.60   32.50
   4 -16   0  956.80   33.10
   4 -16   0  875.71   31.90
  -4 -16   0  926.01   36.30
  -4 -16   0  975.60   37.20
   4 -16   0  915.41   31.50
   4 -16   0  933.21   32.30
   4  16   0  924.41   32.60
   4  16   0  976.80   33.10
   4  16   0  961.00   34.90
  -4  16   0  956.50   34.30
   4  16   0  941.41   35.10
  -4  16   0  947.21   38.50
   4  16   0  973.50   33.10
   4  16   0  964.40   32.30
   4  16   0  968.00   34.70
  -4  16   0  950.20   31.70
   5 -16   0   17.90    5.20
   5 -16   0   17.00    4.80
   5 -16   0   19.60    5.20
  -5 -16   0   14.70    6.80
   5 -16   0   20.00    5.30
   5 -16   0   33.00    6.60
   5 -16   0   10.70    4.30
  -5 -16   0   14.60    3.50
   5  16   0   15.80    5.50
   5  16   0   20.20    4.90
   5  16   0   14.30    5.70
   5  16   0   20.00    5.30
  -5  16   0    5.70    9.10
  -5  16   0   19.20    5.10
   5  16   0   15.40    5.20
   5  16   0   12.90    5.40
  -5  16   0   15.90    5.30
   5  16   0    6.20    6.20
   6 -16   0   82.09    8.00
   6 -16   0   92.69    8.10
   6 -16   0   77.89    7.00
   6 -16   0   84.19    7.30
  -6 -16   0   80.49    6.20
   6  16   0   84.59    7.90
   6  16   0   79.49    8.40
   6  16   0   88.39    8.80
  -6  16   0   79.09   25.10
   6  16   0   77.29    7.10
   6  16   0   80.89    7.30
  -6  16   0   72.79    8.40
  -6  16   0  102.29    7.70
   6  16   0   85.29    8.90
   7 -16   0  233.48   10.10
   7 -16   0  231.28   10.00
   7 -16   0  243.08   10.70
   7 -16   0  225.88    9.70
  -7 -16   0  202.98    9.60
  -7 -16   0  230.78    9.30
   7  16   0  208.48    9.50
  -7  16   0  228.48   10.00
   7  16   0  229.98   10.20
   7  16   0  206.58    9.80
   7  16   0  213.08   11.10
   7  16   0  214.58    9.90
   0 -17   0  -10.90    5.30
   0 -17   0   -3.80    4.30
   0 -17   0   -2.10    3.90
   0 -17   0    4.10   11.90
   0 -17   0   -0.70    5.10
   0  17   0    0.80    7.60
   0  17   0   -1.20    5.70
   0  17   0    0.80    6.00
   0  17   0    0.30    3.00
   1 -17   0   63.99   11.50
   1 -17   0   52.59    8.40
   1 -17   0   75.49   11.40
   1 -17   0   59.69    9.70
  -1 -17   0   66.19   10.00
  -1 -17   0   60.59   11.20
   1 -17   0   73.19    8.60
   1 -17   0   69.89    8.70
   1 -17   0   58.69    8.50
  -1 -17   0   66.89    8.50
  -1 -17   0   58.09    9.70
   1 -17   0   71.49   10.80
   1  17   0   64.09   10.70
   1  17   0   70.19   10.90
   1  17   0   78.59    9.70
  -1  17   0   70.69    8.60
  -1  17   0   71.09    9.40
  -1  17   0   68.09   13.30
  -1  17   0   59.89    6.70
  -1  17   0   85.49   11.80
   1  17   0   67.99   12.60
   2 -17   0    4.00    4.90
   2 -17   0   10.30    4.80
   2 -17   0    3.10    6.50
  -2 -17   0    7.00    3.00
  -2 -17   0    7.20    6.50
  -2 -17   0    2.10    3.70
  -2 -17   0   -9.00    5.80
   2 -17   0   -2.60    4.30
   2 -17   0   10.20    6.00
   2 -17   0    6.70    4.50
   2 -17   0    2.30    4.60
   2 -17   0    0.90    5.00
   2 -17   0    2.40    4.40
   2  17   0    8.90    6.60
   2  17   0    6.30    5.10
  -2  17   0   -4.00    5.20
   2  17   0    2.90    4.60
   2  17   0    6.30    6.50
   2  17   0    8.80    5.70
  -2  17   0    5.90    3.90
  -2  17   0   10.10    4.70
  -2  17   0    6.60    7.50
   3 -17   0    9.80    5.30
  -3 -17   0    9.10    3.10
   3 -17   0    7.00    6.50
   3 -17   0    8.80    6.40
  -3 -17   0   17.20    7.70
  -3 -17   0    6.60    7.50
   3 -17   0   17.30    6.20
   3 -17   0    4.00    6.60
   3 -17   0    5.40    5.50
   3  17   0   11.00    6.20
   3  17   0    5.70    5.20
  -3  17   0    8.00    7.10
  -3  17   0    5.20    4.10
   3  17   0   12.70    7.60
   3  17   0   13.20    7.90
  -3  17   0   13.00    4.40
   3  17   0    5.20    4.70
   3  17   0   -7.10    6.30
  -3  17   0    3.30    5.40
  -4 -17   0  171.78    9.30
   4 -17   0  171.28   11.50
   4 -17   0  145.89   12.60
   4 -17   0  148.59   23.00
   4 -17   0  164.48   11.30
   4 -17   0  170.48   11.90
   4 -17   0  184.88   20.50
   4 -17   0  156.88   11.00
  -4 -17   0  169.88   11.30
   4 -17   0  164.58   10.80
   4 -17   0  166.28   12.00
   4  17   0  175.98   12.30
   4  17   0  181.88   13.80
   4  17   0  177.38   11.40
  -4  17   0  156.18   17.10
   4  17   0  166.28   12.60
   4  17   0  156.28   12.00
   4  17   0  169.48   12.20
   4  17   0  150.18   11.30
  -4  17   0  169.48   10.60
   5 -17   0  149.39   11.20
  -5 -17   0  165.08    9.10
  -5 -17   0  157.28   10.90
   5 -17   0  155.48   10.70
   5 -17   0  184.78   12.30
   5 -17   0  169.38   12.90
  -5 -17   0  142.39   14.10
   5 -17   0  169.58   10.90
   5  17   0  156.78   10.60
  -5  17   0  184.08   18.40
   5  17   0  159.18   10.60
   5  17   0  169.58   12.80
  -5  17   0  140.69   11.20
  -5  17   0  150.58   10.00
   5  17   0  167.18   10.90
   5  17   0  163.88   12.20
   5  17   0  145.69   12.00
   5  17   0  175.08   12.20
   6 -17   0  104.89    7.70
   6 -17   0  118.89    7.90
   6 -17   0  118.59    9.00
  -6 -17   0  122.59    8.40
   6 -17   0  127.39    8.60
  -6 -17   0  122.49    7.30
   6  17   0  120.79    8.20
   6  17   0  128.19    9.30
   6  17   0  113.99    9.40
   6  17   0  114.49    9.40
   6  17   0  132.49    8.60
   6  17   0  122.19    8.70
   7 -17   0   18.60    3.60
   7 -17   0   27.50    4.40
   7 -17   0   14.10    4.50
  -7 -17   0   27.30    4.40
  -7 -17   0   30.40    3.90
   7 -17   0   24.30    4.00
   7  17   0   27.90    4.00
  -7  17   0   25.90    4.00
   7  17   0   35.80    4.40
   0 -18   0  327.47   15.80
   0 -18   0  309.67   22.00
   0 -18   0  295.87   20.50
   0 -18   0  306.87   14.80
   0 -18   0  263.57   15.10
   0 -18   0  307.37   15.40
   0  18   0  311.07   20.90
   0  18   0  279.57   15.80
   0  18   0  315.97   13.10
   1 -18   0  902.41   31.20
  -1 -18   0  896.91   31.70
   1 -18   0  860.31   30.70
  -1 -18   0  910.71   31.10
  -1 -18   0  864.51   30.40
   1 -18   0  921.81   31.00
  -1 -18   0  934.51   31.80
   1 -18   0  926.91   31.80
   1 -18   0  933.41   40.50
   1 -18   0  895.51   31.20
   1 -18   0  913.01   30.40
  -1 -18   0  894.81   38.60
   1  18   0  875.11   32.70
   1  18   0  895.61   32.30
  -1  18   0  897.01   33.70
  -1  18   0  973.50   46.00
   1  18   0  881.51   38.00
  -1  18   0  965.60   41.00
   1  18   0  956.60   32.50
  -1  18   0  920.61   29.90
  -1  18   0  906.21   32.00
   2 -18   0 1152.98   37.80
   2 -18   0 1201.88   38.20
   2 -18   0 1158.08   37.20
   2 -18   0 1147.99   36.70
   2 -18   0 1070.99   47.50
  -2 -18   0 1115.99   38.40
   2 -18   0 1140.59   37.90
   2 -18   0 1149.69   37.30
  -2 -18   0 1074.19   36.30
  -2 -18   0 1131.99   45.70
   2 -18   0 1083.39   44.80
  -2 -18   0 1155.68   38.30
   2 -18   0 1121.59   37.30
   2  18   0 1182.28   38.70
  -2  18   0 1195.68   48.80
  -2  18   0 1139.19   36.50
  -2  18   0 1117.49   45.50
   2  18   0 1147.69   37.90
   2  18   0 1160.48   39.20
   2  18   0 1115.59   38.90
  -2  18   0 1165.88   40.70
   3 -18   0  393.06   18.30
   3 -18   0  330.57   25.50
   3 -18   0  419.96   18.60
   3 -18   0  416.46   18.00
   3 -18   0  416.06   17.70
   3 -18   0  408.06   18.10
  -3 -18   0  421.86   18.60
   3 -18   0  370.86   22.80
   3 -18   0  394.96   17.60
   3 -18   0  430.16   18.60
   3  18   0  387.96   19.50
   3  18   0  406.96   18.80
   3  18   0  398.36   19.50
  -3  18   0  385.56   24.30
  -3  18   0  396.86   26.70
   3  18   0  407.46   18.10
  -3  18   0  413.66   21.40
  -3  18   0  419.56   20.30
   3  18   0  395.76   18.00
  -4 -18   0   15.60    3.60
   4 -18   0   26.70    5.30
   4 -18   0   26.30    5.30
   4 -18   0   22.90    5.60
   4 -18   0   19.20    5.40
   4 -18   0   20.60    5.50
   4 -18   0   36.30   10.10
  -4 -18   0   22.50    5.00
   4  18   0   26.10    5.60
  -4  18   0   27.70   11.20
  -4  18   0    7.60    4.40
   4  18   0   19.00    5.70
   4  18   0   11.00    5.40
   4  18   0   15.20    5.90
  -4  18   0   25.80    6.70
   4  18   0   14.70    5.10
   4  18   0   12.40    5.20
   4  18   0   19.50    4.80
   5 -18   0  198.18   11.70
   5 -18   0  196.08   11.20
   5 -18   0  191.28   11.20
   5 -18   0  204.68   11.50
  -5 -18   0  201.48   11.60
   5 -18   0  186.38   10.90
   5  18   0  186.98   12.10
  -5  18   0  204.38   19.50
   5  18   0  183.18   12.80
  -5  18   0  206.98   14.00
   5  18   0  202.18   11.10
   5  18   0  209.88   12.90
   5  18   0  155.28   11.90
   5  18   0  177.48   11.50
   5  18   0  186.18   11.30
  -5  18   0  192.68   11.90
  -5  18   0  198.98   13.10
   6 -18   0   31.40    5.40
   6 -18   0   38.80    4.90
  -6 -18   0   31.20    4.10
   6 -18   0   21.80    3.80
   6 -18   0   24.40    4.30
   6  18   0   25.30    5.00
   6  18   0   39.40    5.20
   6  18   0   33.70    5.60
   6  18   0   35.50    5.80
   6  18   0   30.30    5.30
  -6  18   0   41.30    5.80
   7 -18   0   -0.20    2.10
   7 -18   0   -2.20    1.90
  -7 -18   0   -1.50    2.10
   7 -18   0   -2.30    2.20
   7  18   0    0.30    2.60
   7  18   0   -4.70    2.60
   7  18   0    1.20    2.50
   7  18   0   -1.00    2.90
   0 -19   0    2.90    4.40
   0 -19   0    4.30    5.30
   0 -19   0    7.30    4.90
   0 -19   0   -7.30    6.30
   0 -19   0   -6.80    4.10
   0  19   0    3.30    9.40
   0  19   0    3.60    3.60
   0  19   0    0.30    4.30
   0  19   0    7.50    5.90
   1 -19   0   85.59   13.60
   1 -19   0   86.19   16.20
  -1 -19   0   88.89    9.50
  -1 -19   0   78.29    9.50
   1 -19   0   91.79   10.60
   1 -19   0   90.79    9.30
   1 -19   0   73.49   12.50
  -1 -19   0  102.29   14.90
   1 -19   0   74.19   10.50
   1 -19   0   77.89    9.70
  -1  19   0   97.79    7.90
   1  19   0   79.69   14.40
  -1  19   0  101.39   12.30
   1  19   0   93.79   10.20
   1  19   0   98.49   12.80
  -1  19   0   86.99   13.30
   1  19   0  108.19   10.70
  -1  19   0   67.89   14.80
  -1  19   0  102.19   15.80
   2 -19   0   13.30    8.00
   2 -19   0   10.10    4.30
   2 -19   0    7.00    4.90
   2 -19   0    9.80    5.10
   2 -19   0    7.10    6.70
   2 -19   0   10.20    4.80
   2 -19   0    9.10    7.40
  -2 -19   0    7.30    6.00
  -2 -19   0   16.70   12.30
  -2 -19   0   12.40    4.70
   2 -19   0    6.30    4.70
  -2  19   0   13.00    6.00
   2  19   0   10.60    5.70
  -2  19   0   13.10    9.20
   2  19   0   14.70    6.20
  -2  19   0   12.30    4.10
   2  19   0   26.90    6.90
   2  19   0    9.80    5.20
  -2  19   0   13.20    9.10
   3 -19   0  130.19   12.80
   3 -19   0  139.99   10.60
   3 -19   0  149.88   11.60
  -3 -19   0  121.29    7.50
   3 -19   0  136.49   10.80
   3 -19   0  139.99   10.40
   3 -19   0  137.89   17.20
   3 -19   0  125.59    9.50
  -3 -19   0  127.69    9.90
   3 -19   0  136.89   15.50
  -3  19   0  145.89   16.80
  -3  19   0  125.69   18.60
   3  19   0  131.59   11.10
   3  19   0  115.39    9.70
  -3  19   0  113.99   11.50
   3  19   0  135.59   11.90
   3  19   0  125.39   11.20
  -3  19   0  127.89    9.30
   4 -19   0  214.38   12.80
   4 -19   0  226.78   13.30
  -4 -19   0  221.88   12.60
  -4 -19   0  215.38   10.00
   4 -19   0  231.48   12.50
   4  19   0  227.68   17.20
   4  19   0  215.28   15.10
  -4  19   0  218.68   12.10
   4  19   0  188.98   12.10
  -4  19   0  209.68   20.00
   4  19   0  214.38   13.10
   4  19   0  229.38   13.60
  -4  19   0  208.98   14.10
   5 -19   0   53.99    6.70
  -5 -19   0   49.30    5.20
   5 -19   0   47.00    6.00
   5 -19   0   54.59    6.90
  -5 -19   0   47.70    6.30
   5 -19   0   43.30    5.70
   5 -19   0   40.90    6.30
  -5  19   0   42.70    6.10
   5  19   0   44.50    7.80
  -5  19   0   43.20    6.90
   5  19   0   45.10    7.20
  -5  19   0   51.99    8.10
   5  19   0   32.20    5.40
   5  19   0   54.19    6.50
   5  19   0   53.09    8.10
  -5  19   0   19.90   11.20
   6 -19   0    3.90    2.80
  -6 -19   0   -0.20    2.70
   6 -19   0    4.50    2.60
  -6 -19   0    1.80    2.60
   6 -19   0    0.00    2.50
   6 -19   0    4.60    2.40
   6  19   0    5.40    2.90
   6  19   0    2.10    2.60
  -6  19   0    0.00    3.00
   6  19   0    1.90    3.00
   6  19   0   -8.40    4.60
   0 -20   0  106.59    9.60
   0 -20   0  111.89   10.40
   0 -20   0   93.59   15.20
   0 -20   0  122.99   10.90
   0  20   0   98.69   14.10
   0  20   0  101.09    7.80
   0  20   0   99.89   10.90
   0  20   0   93.29   10.50
  -1 -20   0  279.37   14.60
   1 -20   0  282.57   15.00
  -1 -20   0  248.58   22.30
   1 -20   0  303.47   14.50
  -1 -20   0  265.57   14.50
   1 -20   0  273.47   14.50
   1 -20   0  289.27   15.00
   1 -20   0  250.77   21.00
   1 -20   0  285.47   15.00
  -1 -20   0  299.17   15.20
   1 -20   0  276.97   14.90
   1 -20   0  239.08   23.30
  -1  20   0  283.87   15.10
  -1  20   0  264.07   16.60
  -1  20   0  256.17   20.80
   1  20   0  285.27   15.30
   1  20   0  290.57   15.70
   1  20   0  279.77   15.90
  -1  20   0  290.87   14.30
  -1  20   0  288.47   17.90
   1  20   0  260.77   21.30
   1  20   0  313.17   18.10
   2 -20   0    5.80    4.10
  -2 -20   0   -0.40    3.80
  -2 -20   0   10.70    6.60
   2 -20   0   -2.90    4.20
   2 -20   0    3.30   16.70
   2 -20   0   -4.30    4.20
   2 -20   0    3.90    4.40
  -2 -20   0    1.20    3.90
  -2 -20   0   -6.00    5.50
   2 -20   0   -5.10    3.80
   2 -20   0   10.20    5.90
  -2  20   0    1.70    7.80
   2  20   0   -3.30    5.40
   2  20   0    7.80    6.50
  -2  20   0   15.60   13.90
  -2  20   0    2.60    3.60
   2  20   0   -1.60    4.80
   2  20   0   -2.40    4.40
  -2  20   0   -3.20   12.70
   3 -20   0   16.60    5.00
   3 -20   0   26.80    5.20
   3 -20   0   22.30    5.00
  -3 -20   0   19.20    6.50
   3 -20   0   22.10    5.30
  -3 -20   0   14.00    4.60
   3 -20   0   11.80    4.60
  -3  20   0   17.90    4.60
   3  20   0   22.60    5.80
   3  20   0   25.70    5.80
  -3  20   0   27.10    7.50
   3  20   0   17.50    5.60
   4 -20   0   11.00    4.00
  -4 -20   0   10.90    3.70
   4 -20   0   16.90    4.20
   4 -20   0   13.70    3.80
  -4 -20   0   10.20    5.70
  -4 -20   0    7.80    4.00
   4 -20   0   32.90    5.40
   4 -20   0   21.40    4.90
   4  20   0   16.80    5.10
  -4  20   0    7.70    5.90
  -4  20   0   14.20    4.80
   4  20   0   15.00    4.40
   4  20   0   26.10    5.60
  -4  20   0   11.60    4.00
  -4  20   0   25.30   11.50
   5 -20   0  105.09    7.30
   5 -20   0  100.99    7.50
   5 -20   0  108.39    7.80
   5 -20   0   96.79    7.20
  -5 -20   0  102.79    7.60
   5 -20   0   99.49    8.20
  -5 -20   0   75.79    6.40
   5  20   0  101.89    8.30
   5  20   0  105.59    8.80
   5  20   0   88.69    8.30
  -5  20   0   99.59    7.40
   6 -20   0   67.79    5.60
   6 -20   0   68.59    5.20
   6 -20   0   63.29    7.40
   6 -20   0   65.89    5.20
  -6  20   0   55.59    6.80
   6  20   0   60.99    5.90
   6  20   0   71.59    6.40
  -6  20   0   71.79    5.50
   0 -21   0   -2.20    4.10
   0 -21   0   -3.30    4.70
   0 -21   0   15.20   21.30
   0 -21   0    2.60    4.00
   0  21   0    3.50    7.90
   0  21   0   11.50    4.90
   0  21   0   -6.60    5.40
  -1 -21   0 1439.96   43.80
   1 -21   0 1189.38   55.09
   1 -21   0 1449.76   44.30
   1 -21   0 1413.06   44.30
   1 -21   0 1506.45   46.00
   1 -21   0 1371.86   43.00
  -1 -21   0 1428.16   44.40
  -1 -21   0 1463.05   45.80
   1 -21   0 1381.16   43.80
   1 -21   0 1450.65   45.40
  -1  21   0 1422.46   45.00
  -1  21   0 1472.65   45.90
  -1  21   0 1468.45   42.90
   1  21   0 1455.75   46.10
   1  21   0 1409.56   45.20
  -1  21   0 1369.76   55.49
   1  21   0 1445.76   45.80
  -2 -21   0  776.42   27.70
   2 -21   0  803.22   27.80
  -2 -21   0  701.63   28.20
   2 -21   0  812.62   28.70
   2 -21   0  734.93   27.70
   2 -21   0  804.72   27.00
   2 -21   0  775.52   28.60
  -2 -21   0  774.32   28.50
   2 -21   0  800.82   28.50
  -2  21   0  813.72   28.70
   2  21   0  784.92   27.80
  -2  21   0  792.52   32.20
   2  21   0  765.92   29.00
   2  21   0  805.02   28.80
   2  21   0  799.82   29.30
  -2  21   0  874.01   45.50
  -2  21   0  804.02   26.90
  -3 -21   0   25.40    7.00
   3 -21   0   20.40    4.90
   3 -21   0   16.40    4.80
   3 -21   0   13.20    4.50
  -3 -21   0   22.10    4.70
   3 -21   0   19.90    4.60
  -3 -21   0   17.30    4.60
   3 -21   0   19.20    4.90
  -3  21   0   27.50   11.00
   3  21   0   16.40    5.30
  -3  21   0   21.30    5.10
   3  21   0   20.20    5.70
   3  21   0   19.50    5.30
  -3  21   0   20.50    4.60
  -3  21   0   13.10    7.20
   4 -21   0  117.19    9.20
   4 -21   0  110.59    8.80
  -4 -21   0  117.09    8.60
   4 -21   0  110.89    8.20
   4 -21   0  126.59    8.50
  -4 -21   0  108.29   10.30
   4 -21   0  123.29    8.80
  -4  21   0  113.59    8.10
  -4  21   0  113.89   11.50
   4  21   0  109.19    9.40
   4  21   0  118.19    9.70
  -4  21   0   99.79   17.80
  -4  21   0  113.29    9.10
   4  21   0  121.59    9.80
   5 -21   0   80.09    6.70
  -5 -21   0   95.79    7.00
  -5 -21   0   80.09   13.00
   5 -21   0   97.59    6.80
   5  21   0   85.39   11.80
  -5  21   0   92.29    6.80
   5  21   0  102.39    7.70
  -6 -21   0  150.98    6.90
   6 -21   0  137.99    7.10
   6 -21   0  129.59    7.40
   6 -21   0  153.58    9.00
  -6 -21   0  148.09    7.00
  -6  21   0  154.88    7.20
   6  21   0  162.68    7.70
   6  21   0  142.79    8.40
   0 -22   0    7.10    3.90
   0 -22   0    3.80    3.80
   0 -22   0    5.80    4.80
   0  22   0    5.70    4.40
   0  22   0   -1.70    5.30
   0  22   0    7.10    4.60
   0  22   0    9.10    9.10
  -1 -22   0   88.09    8.90
   1 -22   0   81.29    8.50
   1 -22   0   89.49    9.90
  -1 -22   0   69.29   11.20
   1 -22   0   71.59    8.10
  -1 -22   0   65.99   11.10
   1  22   0   80.19    9.50
   1  22   0   79.39    9.30
  -1  22   0   52.99   12.70
   1  22   0   76.69    8.90
  -1  22   0   84.69    9.20
  -1  22   0   91.19    7.40
   2 -22   0   52.49    7.50
   2 -22   0   59.79    8.40
   2 -22   0   54.39    6.90
   2 -22   0   38.00    6.10
  -2 -22   0   52.69    7.40
   2  22   0   54.69    9.70
  -2  22   0   38.40    6.30
  -2  22   0   24.70   10.80
   2  22   0   57.09    7.60
  -2  22   0   60.69    8.30
   2  22   0   55.69    8.70
  -2  22   0   30.60   10.60
   2  22   0   37.30    6.70
   3 -22   0   62.89    7.60
   3 -22   0   53.19    7.20
   3 -22   0   54.19    6.70
   3 -22   0   44.90    6.70
   3 -22   0   40.00    6.50
  -3 -22   0   59.49    7.00
  -3 -22   0   50.79    6.60
   3  22   0   48.10    7.60
  -3  22   0   40.20   11.90
  -3  22   0   24.80    9.60
   3  22   0   53.29    8.40
   3  22   0   67.39    8.20
  -3  22   0   63.89    7.90
   4 -22   0   -3.10    2.70
  -4 -22   0   -1.00    3.00
   4 -22   0    7.20    3.30
   4 -22   0   -2.10    3.10
  -4 -22   0    1.90    2.90
   4 -22   0   -1.90    2.90
  -4  22   0   -3.30    3.60
  -4  22   0    6.10    3.30
   4  22   0   -6.30    3.80
   4  22   0    1.10    3.70
   4  22   0    2.60    3.90
  -5 -22   0   -0.40    2.30
   5 -22   0    0.70    2.00
   5 -22   0    1.70    2.70
   5 -22   0    0.30    2.30
   5 -22   0    2.50    4.90
   5  22   0   -0.20    2.70
   5  22   0    3.20    2.50
  -5  22   0   -1.60    2.70
  -5  22   0   -3.80    4.00
   0 -23   0    3.10    4.60
   0 -23   0    0.90    4.10
   0 -23   0    7.00    3.70
   0  23   0    8.70    4.40
   0  23   0    9.70   14.40
   0  23   0   -2.80    5.00
   0  23   0   -0.10    3.80
   1 -23   0  762.82   25.50
   1 -23   0  668.03   26.70
  -1 -23   0  713.83   25.20
  -1 -23   0  745.33   26.80
   1 -23   0  667.63   24.70
   1 -23   0  752.92   26.60
  -1 -23   0  740.53   24.70
   1  23   0  773.62   27.20
  -1  23   0  768.12   26.90
   1  23   0  746.43   26.80
  -1  23   0  730.03   23.10
   1  23   0  760.82   26.40
  -1  23   0  738.63   26.60
  -1  23   0  614.34   34.40
   2 -23   0   52.29    7.00
   2 -23   0   53.89    7.80
  -2 -23   0   50.89    7.20
  -2 -23   0   58.89    6.90
   2 -23   0   55.09    6.70
   2 -23   0   43.20    7.40
   2  23   0   59.99   10.60
  -2  23   0   32.40   10.80
  -2  23   0   66.29    8.10
   2  23   0   42.00    7.10
   2  23   0   50.99    7.80
   2  23   0   52.19    8.80
  -2  23   0   60.29    6.30
  -3 -23   0  339.07   14.40
   3 -23   0  344.17   14.10
   3 -23   0  344.97   15.00
  -3 -23   0  347.27   15.20
   3 -23   0  366.86   15.50
   3 -23   0  347.27   14.60
  -3  23   0  370.86   37.10
  -3  23   0  348.87   14.10
   3  23   0  338.77   15.00
  -3  23   0  349.17   15.20
   3  23   0  321.47   16.60
   3  23   0  361.06   16.20
   4 -23   0   98.59    6.80
   4 -23   0   99.29    7.60
  -4 -23   0  118.89    7.30
  -4 -23   0  109.59    7.50
   4 -23   0  106.79    7.00
   4 -23   0  117.19    7.50
   4  23   0  116.59    9.40
   4  23   0   96.79    7.80
  -4  23   0  101.99    6.90
   5 -23   0    2.80    2.60
  -5 -23   0   -0.50    2.30
   5 -23   0   -2.40    2.70
   5 -23   0   -0.10    1.80
  -5 -23   0    5.70    2.30
   5 -23   0   -1.60    2.30
  -5  23   0    2.40    2.50
   5  23   0    2.40    2.20
  -5  23   0    5.60    2.80
   5  23   0   -2.50    2.40
   0 -24   0   64.29    9.00
   0 -24   0   91.89    8.00
   0 -24   0  107.99    8.60
   0  24   0   90.09   10.20
   0  24   0   88.59    8.00
   0  24   0   85.89    8.60
  -1 -24   0  144.79   15.80
  -1 -24   0  129.99    9.20
  -1 -24   0  129.49    9.20
   1 -24   0  135.79    9.50
   1 -24   0  126.39    8.90
   1  24   0  127.39    9.80
  -1  24   0  134.59   10.00
  -1  24   0  136.29    9.80
   1  24   0  136.49    9.60
   1  24   0  132.49   10.10
  -2 -24   0   79.29    7.20
  -2 -24   0   85.19   11.00
   2 -24   0   81.29    7.20
   2 -24   0   68.59    6.70
   2 -24   0   83.99    9.70
   2 -24   0   75.49    7.50
   2  24   0   83.19    7.60
   2  24   0   56.99    8.90
  -2  24   0   84.69    7.80
   2  24   0   74.09    8.00
   3 -24   0  103.99    7.70
  -3 -24   0   94.69    7.20
   3 -24   0  117.39    8.30
   3 -24   0  101.09    7.10
   3 -24   0  117.49   11.30
  -3 -24   0   96.49    7.30
  -3  24   0  103.39    7.80
   3  24   0  101.99    8.10
   3  24   0  115.09    7.70
   3  24   0  108.49   11.00
  -3  24   0  100.19    6.50
   4 -24   0    2.80    2.70
  -4 -24   0    5.00    2.60
   4 -24   0    2.60    3.40
   4 -24   0    2.60    2.40
  -4 -24   0    2.60    3.10
   4 -24   0    2.90    3.30
   4  24   0    4.70    3.50
  -4  24   0   -0.10    2.70
  -4  24   0    0.20    3.70
  -4  24   0    5.40    2.90
   4  24   0    0.50    3.40
   4  24   0    4.40    2.90
   0 -25   0   -1.10    2.70
   0 -25   0    3.60    4.10
   0  25   0    0.80    3.30
   0  25   0   -5.00    2.90
   0  25   0   11.20    4.90
   1 -25   0   16.40    4.00
  -1 -25   0   30.90    7.70
   1 -25   0   18.30    4.00
  -1 -25   0   14.10    3.60
   1  25   0   20.40    4.60
   1  25   0   24.70    7.50
  -1  25   0   15.80    4.20
   1  25   0   20.00    4.40
  -1  25   0   20.70    4.40
   2 -25   0   84.89    6.60
   2 -25   0   93.79    7.20
   2 -25   0   58.29    9.10
  -2 -25   0   97.39    7.10
  -2 -25   0   73.89    8.60
   2  25   0   92.99    7.40
  -2  25   0   86.59    7.20
   3 -25   0  190.98    8.70
   3 -25   0  198.08    8.90
  -3 -25   0  185.68    8.80
  -3 -25   0  209.88    9.80
   3 -25   0  193.18    9.40
   3 -25   0  192.58    9.40
  -3  25   0  213.28   10.10
   3  25   0  189.98   11.30
   3  25   0  204.38   10.40
  -3  25   0  204.88   10.40
  -3  25   0  211.58    9.80
   4 -25   0   76.79    5.60
   4 -25   0   75.69    4.80
  -4 -25   0   92.39    5.90
   4 -25   0   78.09    7.40
   4 -25   0   80.89    5.20
   4  25   0   78.29    6.30
   0 -26   0  146.79   10.50
   0 -26   0  171.18   12.70
   0  26   0  178.08    9.60
   0  26   0  193.48   15.00
   1 -26   0    0.90    3.10
  -1 -26   0    1.20    2.30
   1 -26   0   -3.90    2.30
   1  26   0    1.90    2.80
  -1  26   0    2.60    3.00
  -1  26   0   -0.40    3.00
  -2 -26   0  195.08    9.40
   2 -26   0  180.48    8.40
   2 -26   0  191.58    9.40
  -2  26   0  196.58    9.60
  -2  26   0  183.98    9.60
   2  26   0  185.08    9.40
   2  26   0  175.98   12.40
  -3 -26   0    7.00    2.60
   3 -26   0    8.20    2.60
   3 -26   0    9.70    3.00
  -3  26   0   12.90    3.30
   3  26   0    8.20    2.70
  -3  26   0   11.10    3.00
   3  26   0    3.60    2.80
   0 -27   0   -1.20    2.10
   0  27   0    0.80    3.10
   0  27   0    2.00    2.40
  -1 -27   0    9.20    2.80
   1 -27   0    6.30    2.50
  -1  27   0    4.10    2.70
   1  27   0   16.00    4.50
   1  27   0   16.60    4.20
   1  27   0    8.70    2.90
  -2 -27   0   87.99    5.60
   2 -27   0   76.89    5.60
  -2  27   0   72.59    7.00
   2  27   0   64.49    6.50
   2  27   0   87.09    6.40
   0 -28   0   54.29    4.90
   0  28   0   43.70    5.50
   1 -28   0   -2.50    1.80
  -1 -28   0    1.60    1.90
   1  28   0   -1.70    2.00
  -1  28   0    0.80    2.30
  -1  28   0   -0.30    2.10
   9   0  -1    1.70    3.70
   9   0  -1   -3.70    2.70
   9   0  -1   12.10    4.90
   9   0  -1    1.70    3.30
   8   0  -1   -3.30    3.70
   8   0  -1    0.30    3.20
   8   0  -1   -3.70    6.70
   8   0  -1    1.60    4.20
  -8   0   1   -2.10    4.30
   8   0  -1   -5.30    3.60
   7   0  -1    6.60    4.50
   7   0  -1    1.90    3.90
   7   0  -1    4.00    5.90
   7   0  -1   -1.00    4.20
  -7   0   1    2.40    4.10
   7   0  -1   -2.00    4.30
   7   0  -1    1.20    4.40
  -6   0   1    2.90    2.20
   6   0  -1   -0.90    4.20
   6   0  -1    0.60    4.70
   6   0  -1   -3.20    7.00
   6   0  -1    4.30    3.80
   6   0  -1    2.50    6.00
   6   0  -1   -0.20    6.20
   6   0  -1   13.40    5.10
   6   0  -1   -7.00    5.90
  -6   0   1    2.00    6.10
   5   0  -1    7.40    4.80
  -5   0   1   -0.30    1.20
   5   0  -1    3.10    3.60
  -5   0   1   -3.90    2.80
  -5   0   1    1.10    1.90
   4   0  -1    0.80    2.90
   3   0  -1   -0.10    1.80
   3   0  -1    3.20    2.60
   2   0  -1    2.90    2.40
   2   0  -1    1.80    1.70
   1   0  -1    0.70    0.70
  -1   0   1   -0.40    0.70
   1   0  -1    0.30    0.70
   0   0  -1    0.90    1.10
   0   0   1    0.70    0.90
   0   0  -1   -0.70    0.90
  -1   0  -1    2.30    1.20
  -1   0  -1    0.40    1.30
   1   0   1    1.50    1.40
  -2   0  -1   -0.20    1.10
  -2   0  -1   -0.90    1.20
   2   0   1   -0.30    1.50
  -3   0  -1   -2.10    2.20
  -3   0  -1    0.70    3.40
  -3   0  -1    1.20    2.10
  -3   0  -1    0.30    1.50
   3   0   1    1.20    1.60
   4   0   1    0.80    3.60
  -4   0  -1   -0.60    1.90
   4   0   1   -1.60    1.80
  -4   0  -1    2.10    1.90
  -4   0  -1   -0.70    3.20
  -5   0  -1   -0.10    2.60
   5   0   1    6.20    4.10
  -5   0  -1   -1.00    2.10
   5   0   1   -1.90    4.50
   5   0   1   -0.30    3.50
   5   0   1    7.30    4.90
   5   0   1   18.50    6.90
   5   0   1    2.80    4.00
   5   0   1   -1.90    2.50
   5   0   1   -2.10    5.30
  -5   0  -1    1.70    4.20
   6   0   1    2.70    3.70
   6   0   1   -2.40    3.60
   6   0   1    1.40    5.60
  -6   0  -1    3.70    4.50
   6   0   1   -5.50    4.30
  -6   0  -1    0.20    3.00
   6   0   1    3.80    4.00
  -6   0  -1   -5.60    6.60
   6   0   1    1.60    4.10
   6   0   1    0.80    3.80
   7   0   1    2.80    3.10
  -7   0  -1    0.70    3.40
   7   0   1   -4.40    3.60
   7   0   1    2.70    3.60
   7   0   1   -1.60    3.20
   7   0   1    4.00    4.70
   7   0   1    7.90    4.40
   8   0   1    1.20    2.40
   8   0   1    7.90    3.90
  -8   0  -1    3.80    4.30
   8   0   1   -1.30    2.50
   8   0   1    1.80    2.70
   8   0   1    0.10    3.50
   9  -1  -1   25.10    4.90
   9  -1  -1   23.10    6.00
   9  -1  -1    7.60    5.80
   9   1  -1   17.70    4.70
   9   1  -1   14.80    3.40
  -8  -1   1  265.67   12.80
   8  -1  -1  260.77   13.60
   8  -1  -1  260.37   13.60
   8  -1  -1  298.77   21.30
   8  -1  -1  271.47   13.50
   8  -1  -1  275.77   13.30
   8   1  -1  273.77   13.20
   8   1  -1  273.07   15.60
   8   1  -1  280.17   13.60
   8   1  -1  283.47   14.20
  -8   1   1  274.77   12.40
   8   1  -1  285.57   14.50
   8   1  -1  287.57   14.40
   7  -1  -1  254.07   15.80
   7  -1  -1  261.07   14.50
   7  -1  -1  238.48   15.20
   7  -1  -1  279.07   14.30
   7  -1  -1  259.87   14.50
  -7  -1   1  260.77   11.20
  -7  -1   1  282.87   13.90
   7  -1  -1  261.57   14.20
   7  -1  -1  254.07   14.00
   7   1  -1  284.37   14.30
   7   1  -1  267.07   15.00
   7   1  -1  263.77   15.40
   7   1  -1  265.87   16.00
   7   1  -1  266.57   15.20
   7   1  -1  249.48   15.60
   7   1  -1  270.07   14.10
   6  -1  -1  130.59   10.60
  -6  -1   1  134.49   13.20
   6  -1  -1  141.29   13.40
   6  -1  -1  138.59   11.70
   6  -1  -1  126.79   10.50
   6  -1  -1  128.59   10.70
   6  -1  -1  143.89   11.80
  -6  -1   1  130.09    8.00
   6  -1  -1  138.79   10.70
   6   1  -1  112.79   11.60
   6   1  -1  110.69   11.90
   6   1  -1  146.29   12.40
   6   1  -1  134.89   10.90
   6   1  -1  139.49    8.20
   6   1  -1  119.59    9.80
   6   1  -1  125.29   10.60
   6   1  -1  124.39   10.40
  -6   1   1  155.68   13.80
  -6   1   1  129.09    6.80
  -5  -1   1 2073.49   63.19
  -5  -1   1 2032.30   55.89
   5  -1  -1 2003.00   61.49
   5  -1  -1 2007.60   60.09
   5   1  -1 1992.70   60.39
   5   1  -1 2094.49   56.09
   5   1  -1 1832.82   57.89
   5   1  -1 2017.70   60.19
   4  -1  -1  335.97   15.40
  -4  -1   1  343.57   15.30
   4  -1  -1  352.96   15.80
   4   1  -1  347.07   14.90
   3  -1  -1 1922.91   56.59
   3  -1  -1 2032.40   56.59
   3   1  -1 1887.31   55.99
   2  -1  -1 2084.19   55.99
   2  -1  -1 1921.61   56.69
   2   1  -1 1955.90   56.29
   2   1  -1 2065.09   54.69
  -1  -1   1  116.09    4.50
   1  -1  -1  119.69    4.30
  -1  -1   1  129.69    4.60
   1  -1  -1  115.79    4.90
  -1   1   1  113.89    4.20
   0  -1  -1  800.22   23.80
   0  -1  -1  803.82   23.40
   0  -1   1  855.11   23.70
   0  -1   1  831.82   23.50
   0   1  -1  796.12   23.20
   0   1   1  836.42   23.40
  -1  -1  -1 1149.98   34.50
   1  -1   1 1168.58   34.70
  -1  -1  -1 1167.08   32.70
   1  -1   1 1201.38   32.70
  -1  -1  -1 1106.39   31.60
  -1   1  -1 1185.78   32.40
  -1   1  -1 1111.19   31.30
   1   1   1 1186.78   32.90
  -2  -1  -1 3836.52  102.69
   2  -1   1 3948.51  104.29
  -2  -1  -1 3874.91  104.49
  -2  -1  -1 3861.01  107.99
   2  -1   1 4022.40  108.49
   2   1   1 3965.70  104.69
  -2   1  -1 3731.43  105.59
  -2   1  -1 3836.62  103.89
  -3  -1  -1  744.23   24.10
  -3  -1  -1  744.13   22.00
  -3  -1  -1  760.02   28.50
   3  -1   1  767.32   23.80
   3   1   1  771.42   24.30
  -3   1  -1  746.73   21.20
  -3   1  -1  765.42   23.60
  -3   1  -1  732.43   25.20
  -4  -1  -1  232.78    9.60
  -4  -1  -1  256.27   16.00
   4  -1   1  252.67   11.40
   4  -1   1  247.98   13.30
  -4  -1  -1  243.78   11.70
   4   1   1  250.17   11.70
  -4   1  -1  255.67    9.50
   4   1   1  251.07   13.20
  -4   1  -1  251.57   11.40
  -4   1  -1  239.78   15.80
   5  -1   1   -3.20    4.10
   5  -1   1    2.70    3.70
   5  -1   1   -1.60    6.20
  -5  -1  -1    4.60    2.40
  -5  -1  -1    6.10    3.20
   5  -1   1   -4.40    3.90
  -5  -1  -1    2.40    4.50
   5  -1   1    1.70    4.30
   5  -1   1   -6.50    4.30
   5  -1   1    2.50    3.20
   5   1   1   -1.00    3.60
   5   1   1    4.30    5.90
   5   1   1    4.00    3.30
  -5   1  -1    8.80    6.00
   5   1   1    3.10    4.80
  -5   1  -1    1.70    2.40
   5   1   1    1.60    4.10
   5   1   1    9.70    4.60
  -5   1  -1    1.50    2.50
   5   1   1    0.50    4.30
   6  -1   1  394.06   18.00
   6  -1   1  387.66   18.50
   6  -1   1  414.66   20.40
   6  -1   1  365.86   17.40
   6  -1   1  367.06   17.10
   6  -1   1  389.16   17.10
   6  -1   1  377.06   18.00
   6  -1   1  382.26   17.70
  -6  -1  -1  367.56   19.00
  -6  -1  -1  381.36   16.10
  -6  -1  -1  358.16   24.90
  -6   1  -1  354.56   18.10
   6   1   1  367.96   19.90
   6   1   1  374.66   17.10
   6   1   1  375.06   18.20
   6   1   1  379.16   17.90
  -6   1  -1  375.56   15.80
  -6   1  -1  342.37   24.60
   6   1   1  389.66   17.70
   6   1   1  377.46   17.60
   6   1   1  388.96   18.90
   7  -1   1   66.79    8.70
   7  -1   1   58.09    7.50
  -7  -1  -1   68.59    7.30
   7  -1   1   67.49    8.40
   7  -1   1   63.89    7.20
   7  -1   1   68.39    7.50
  -7  -1  -1   85.49    8.30
   7  -1   1   64.09    7.40
   7   1   1   81.89    7.80
   7   1   1   64.99    7.40
   7   1   1   68.09    8.80
   7   1   1   60.49    7.70
   7   1   1   70.59    9.00
  -7   1  -1   67.79    7.40
   7   1   1   70.09    7.50
   8  -1   1   18.30    4.60
   8  -1   1   18.10    3.70
   8  -1   1   21.00    4.20
   8  -1   1   14.40    3.40
  -8  -1  -1   22.80    4.40
   8  -1   1   19.70    3.70
   8   1   1   20.10    3.90
   8   1   1   16.10    3.50
   8   1   1   15.70    4.30
   8   1   1   17.20    3.70
   8   1   1   24.80    5.90
   9  -2  -1  197.78    9.30
   9  -2  -1  191.78    9.40
   9   2  -1  198.98    9.60
   9   2  -1  198.88   11.00
   9   2  -1  229.98   11.00
   9   2  -1  221.28    9.80
   8  -2  -1  119.49    9.30
   8  -2  -1   98.99    9.40
  -8  -2   1  105.49    8.30
   8  -2  -1  119.79    9.00
   8  -2  -1  114.69   10.40
   8  -2  -1  117.49    9.40
   8   2  -1  107.69    9.50
   8   2  -1  100.69    9.80
   8   2  -1  101.59    8.70
   8   2  -1  114.39    9.80
   8   2  -1   91.39    8.30
   8   2  -1  105.69    8.80
   7  -2  -1    8.90    5.00
   7  -2  -1    6.00    5.30
   7  -2  -1    9.40    4.40
   7  -2  -1   11.60    5.50
  -7  -2   1   11.40    3.80
  -7  -2   1    3.80    5.20
   7  -2  -1    1.30    5.70
   7  -2  -1   -0.80    5.90
   7   2  -1   12.10    5.90
   7   2  -1    7.50    4.70
   7   2  -1    6.40    4.40
   7   2  -1   10.90    5.20
  -7   2   1   -4.10   10.50
   7   2  -1    3.50    5.90
   7   2  -1    5.80    4.40
   7   2  -1    3.70    4.30
   6  -2  -1  706.33   26.40
  -6  -2   1  739.93   30.70
  -6  -2   1  694.13   21.00
   6  -2  -1  646.64   24.50
   6  -2  -1  659.43   26.40
   6  -2  -1  689.83   26.70
   6  -2  -1  618.84   26.00
   6  -2  -1  656.83   24.60
   6  -2  -1  680.03   28.70
   6  -2  -1  668.23   25.20
   6   2  -1  655.73   24.70
  -6   2   1  659.63   30.70
   6   2  -1  663.13   26.30
   6   2  -1  639.64   26.20
   6   2  -1  682.73   25.30
   6   2  -1  629.94   25.90
   6   2  -1  675.83   24.70
   5  -2  -1  372.96   16.70
  -5  -2   1  371.26   18.30
   5  -2  -1  368.86   18.00
  -5  -2   1  400.36   15.40
  -5  -2   1  380.86   14.20
   5   2  -1  384.66   17.00
   5   2  -1  387.76   14.20
   5   2  -1  382.46   17.00
  -4  -2   1  954.00   28.10
   4  -2  -1 1014.50   33.70
  -4  -2   1  972.00   28.40
   4  -2  -1  972.60   33.20
  -4  -2   1  951.20   32.00
   4   2  -1  997.50   28.40
   4   2  -1  971.50   28.90
   4   2  -1  922.31   31.30
  -3  -2   1 1779.12   47.80
   3  -2  -1 1703.93   51.99
  -3  -2   1 1778.92   50.39
  -3  -2   1 1784.22   47.60
   3  -2  -1 1770.72   51.99
   3   2  -1 1672.33   50.69
   3   2  -1 1781.32   48.80
   3   2  -1 1775.62   47.80
  -1  -2   1 4638.94  128.89
  -1   2   1 4603.54  128.49
   1   2  -1 5417.26  130.49
   0  -2  -1 4138.19  113.39
   0  -2  -1 4216.68  114.09
   0  -2   1 4404.26  113.79
   0   2  -1 4316.77  113.39
   0   2   1 4270.07  113.49
  -1   2  -1 9999.00  261.47
  -2  -2  -1 2120.39   59.29
  -2  -2  -1 2225.78   61.19
   2  -2   1 2243.38   60.49
  -2  -2  -1 2146.79   63.89
   2  -2   1 2233.48   64.59
   2   2   1 2220.28   61.19
  -2   2  -1 2201.88   60.19
  -3  -2  -1  626.04   25.30
   3  -2   1  686.13   21.40
  -3  -2  -1  654.33   19.80
  -3  -2  -1  654.33   21.90
   3   2   1  643.24   21.80
  -3   2  -1  627.24   23.50
  -3   2  -1  665.63   20.90
   4  -2   1  601.14   23.10
  -4  -2  -1  569.84   26.10
  -4  -2  -1  594.14   21.90
   4  -2   1  632.44   21.30
  -4   2  -1  602.54   20.80
   4   2   1  562.34   22.70
  -4   2  -1  563.64   23.10
  -4   2  -1  598.54   27.20
   4   2   1  590.44   21.80
  -4   2  -1  601.24   18.30
   5  -2   1  215.08   13.40
   5  -2   1  244.78   22.70
   5  -2   1  218.18   12.90
  -5  -2  -1  222.28   17.00
   5  -2   1  232.18   13.00
  -5  -2  -1  226.98   10.80
   5  -2   1  214.58   13.80
   5  -2   1  199.78   12.60
   5  -2   1  216.58   13.70
   5  -2   1  219.58   11.70
   5   2   1  205.88   15.80
  -5   2  -1  228.88   17.60
   5   2   1  207.28   12.90
   5   2   1  235.98   12.80
   5   2   1  217.88   13.10
   5   2   1  202.88   14.10
  -5   2  -1  235.38   10.10
   5   2   1  213.98   13.60
  -5   2  -1  236.08   12.10
   5   2   1  227.78   15.10
   5   2   1  223.88   12.90
   6  -2   1   35.90    6.30
  -6  -2  -1   37.30    6.20
   6  -2   1   36.60    7.00
  -6  -2  -1   37.30   11.60
   6  -2   1   42.70    6.80
   6  -2   1   29.40    6.10
   6  -2   1   23.20    6.80
   6  -2   1   29.90    6.10
   6  -2   1   31.90    7.00
  -6  -2  -1   28.20    6.80
   6  -2   1   37.20    9.50
   6   2   1   30.10    6.20
   6   2   1   36.40    7.40
   6   2   1   32.80    8.00
   6   2   1   22.10    6.20
   6   2   1   31.90    6.30
   6   2   1   36.00    6.00
  -6   2  -1   24.60    5.80
  -6   2  -1   32.20   10.00
   6   2   1   26.70    5.90
   7  -2   1  644.24   23.90
   7  -2   1  642.84   24.10
   7  -2   1  618.14   23.00
   7  -2   1  628.64   23.80
  -7  -2  -1  600.64   23.50
  -7  -2  -1  618.84   21.90
   7  -2   1  635.54   26.10
   7  -2   1  576.24   22.80
   7   2   1  624.24   24.00
   7   2   1  649.83   24.00
   7   2   1  612.64   22.30
   7   2   1  646.94   26.30
   7   2   1  633.84   23.80
  -7   2  -1  596.14   22.60
   7   2   1  609.84   24.40
   8  -2   1   10.30    3.00
  -8  -2  -1   12.20    3.60
   8  -2   1    6.60    3.00
   8  -2   1    5.90    3.20
   8  -2   1    6.20    3.20
   8  -2   1    5.40    3.70
   8   2   1    9.10    4.10
   8   2   1    8.20    3.20
  -8   2  -1   17.40    5.30
   8   2   1   12.40    3.30
   8   2   1   11.90    3.20
   8   2   1    9.80    3.60
   9   3  -1    2.70    3.70
   9   3  -1   -0.40    2.40
   8  -3  -1  122.49   10.40
   8  -3  -1  137.09    9.50
   8  -3  -1  133.79    9.40
   8  -3  -1  144.99   10.30
   8  -3  -1  126.69   10.90
   8  -3  -1  140.79   10.80
  -8  -3   1  113.09    9.20
   8   3  -1  142.19   12.20
   8   3  -1  144.09   10.00
   8   3  -1  136.59   10.10
   8   3  -1  159.68    9.80
   8   3  -1  139.69    9.00
   8   3  -1  106.79   10.00
   7  -3  -1  121.89   10.20
   7  -3  -1  133.19   10.90
   7  -3  -1  124.09   11.00
   7  -3  -1  138.79   10.60
   7  -3  -1  125.09   11.60
   7  -3  -1  127.49   11.90
  -7  -3   1  131.49    8.50
   7   3  -1  143.09   10.40
  -7   3   1  135.09   18.40
   7   3  -1  135.69   10.10
   7   3  -1  126.09   11.50
   7   3  -1  141.19   11.50
   7   3  -1  137.79   12.00
   7   3  -1  134.39   11.30
   7   3  -1  149.69   10.90
   6  -3  -1  275.67   15.10
   6  -3  -1  285.77   18.10
   6  -3  -1  284.17   14.50
  -6  -3   1  278.97   13.90
   6  -3  -1  285.47   15.30
  -6  -3   1  318.37   19.00
   6  -3  -1  262.17   14.50
  -6  -3   1  289.77   11.60
   6  -3  -1  289.07   15.40
   6  -3  -1  285.27   14.80
   6   3  -1  282.17   14.60
   6   3  -1  257.27   15.60
   6   3  -1  299.67   14.90
   6   3  -1  294.27   15.50
   6   3  -1  268.67   14.60
   6   3  -1  303.17   14.00
   6   3  -1  286.77   15.60
  -6   3   1  297.17   19.60
   6   3  -1  285.47   16.00
  -5  -3   1  552.94   17.10
   5  -3  -1  560.64   21.90
  -5  -3   1  558.84   23.40
   5  -3  -1  554.14   25.10
  -5  -3   1  538.05   22.90
   5  -3  -1  557.54   23.90
   5   3  -1  539.25   21.80
   5   3  -1  639.24   21.90
  -4  -3   1 2603.04   73.69
  -4  -3   1 2664.43   76.29
   4  -3  -1 2753.32   78.99
  -4  -3   1 2710.63   73.39
   4  -3  -1 2637.34   77.89
   4   3  -1 2625.14   74.09
   4   3  -1 2739.03   73.39
   4   3  -1 2539.45   75.19
  -3  -3   1  529.85   16.90
  -3  -3   1  514.25   17.90
  -3  -3   1  525.45   17.00
   3  -3  -1  518.75   20.00
   3  -3  -1  523.55   19.90
   3   3  -1  555.34   17.00
   3   3  -1  555.04   17.50
   3   3  -1  531.85   19.00
   2  -3  -1  142.79    7.90
  -2  -3   1  136.09    4.90
  -2  -3   1  137.29    6.20
   2  -3  -1  152.68    7.70
  -2  -3   1  139.39    6.10
  -2  -3   1  131.39    5.50
   2   3  -1  144.89    6.40
   2   3  -1  150.18    6.20
   2   3  -1  137.39    7.20
  -1  -3   1 2996.60   79.89
  -1  -3   1 2977.90   79.69
  -1  -3   1 2827.72   78.29
   1  -3  -1 3178.18   80.29
   1   3  -1 2892.61   79.59
  -1   3   1 2954.30   79.59
   0  -3   1  721.03   21.40
   0  -3   1  693.73   21.30
   0  -3  -1  707.83   21.30
   0  -3  -1  715.53   22.00
   0   3   1  722.63   21.30
   0   3  -1  708.63   21.10
   2  -3   1 2098.19   57.39
  -2  -3  -1 2052.89   58.39
  -2  -3  -1 2043.00   56.59
  -2  -3  -1 2027.40   60.89
   2  -3   1 2092.79   61.39
  -2   3  -1 2047.80   55.19
   2   3   1 2118.19   58.49
  -2   3  -1 2109.19   57.19
  -3  -3  -1 1201.98   34.20
  -3  -3  -1 1198.28   40.30
   3  -3   1 1214.58   35.40
  -3  -3  -1 1175.18   36.40
   3  -3   1 1183.28   40.80
  -3   3  -1 1155.58   32.60
  -3   3  -1 1197.78   35.00
   3   3   1 1166.98   36.40
  -3   3  -1 1170.38   38.60
  -4  -3  -1  559.14   25.60
   4  -3   1  559.94   22.20
   4  -3   1  580.44   20.30
  -4   3  -1  544.55   23.30
  -4   3  -1  567.44   17.60
  -4   3  -1  569.84   20.10
   4   3   1  543.15   22.10
   5  -3   1   -3.50    5.20
   5  -3   1    3.70    5.20
   5  -3   1    0.70    3.90
   5  -3   1    0.20    4.30
   5  -3   1    8.30    4.80
  -5  -3  -1    0.10    2.30
   5  -3   1   -5.20    3.80
  -5  -3  -1    4.10    4.30
  -5  -3  -1   -1.80    4.60
   5  -3   1   -2.90    5.70
   5   3   1    0.80    3.50
   5   3   1   -7.60    6.30
  -5   3  -1   -3.30    4.30
   5   3   1    2.10    3.90
   5   3   1   -0.30    4.00
  -5   3  -1   -0.70    2.20
   5   3   1    7.40    4.90
   5   3   1   -0.10    3.50
   5   3   1   -2.50    4.30
   5   3   1   -6.60    4.70
  -6  -3  -1  102.59   10.80
   6  -3   1   95.69   11.50
   6  -3   1   82.29    9.80
   6  -3   1   89.79    9.30
   6  -3   1   86.19    8.60
   6  -3   1   98.69    8.80
  -6  -3  -1   71.79    8.90
  -6  -3  -1   95.39   15.00
   6  -3   1   74.79    9.70
  -6  -3  -1   93.99    7.80
   6  -3   1  100.09    9.20
   6   3   1   81.09    8.90
  -6   3  -1   83.49    8.80
   6   3   1  102.79    9.80
   6   3   1   95.99   10.60
   6   3   1  107.89   13.60
  -6   3  -1   90.89   14.30
   6   3   1   95.99    8.90
  -6   3  -1   97.69    7.20
   6   3   1   92.39    9.20
   6   3   1   96.19    9.80
   6   3   1   93.29   12.10
   7  -3   1  197.38   11.80
   7  -3   1  178.78   11.20
  -7  -3  -1  177.58   10.60
   7  -3   1  178.18   11.40
  -7  -3  -1  183.18   11.70
   7  -3   1  181.98   12.90
   7  -3   1  197.38   11.70
   7  -3   1  196.28   11.30
   7  -3   1  201.98   11.90
   7   3   1  190.38   11.20
   7   3   1  203.08   11.90
   7   3   1  190.08   11.50
   7   3   1  189.28   12.30
   7   3   1  191.58   13.20
  -7   3  -1  182.78   10.60
   7   3   1  179.98   10.80
  -8  -3  -1  147.29    8.10
   8  -3   1  162.58   10.80
   8  -3   1  159.08    8.20
   8  -3   1  159.18    8.70
   8  -3   1  133.89    9.40
   8  -3   1  161.38    8.80
   8   3   1  158.88    8.70
   8   3   1  166.38    9.20
   8   3   1  166.38    9.10
   8   3   1  156.88   11.40
   8   3   1  156.68    8.50
   9   4  -1    4.10    2.60
   9   4  -1    0.20    4.20
   9   4  -1    6.50    3.80
   9   4  -1    2.90    3.50
   8  -4  -1   45.80    7.30
   8  -4  -1   71.29    7.90
   8  -4  -1   59.59    8.30
   8  -4  -1   56.49    8.10
  -8  -4   1   57.79    7.00
   8  -4  -1   59.39    9.30
   8   4  -1   68.49    7.00
   8   4  -1   54.09    6.80
   8   4  -1   54.89    7.70
   8   4  -1   62.69    8.30
   8   4  -1   56.79    7.30
   7  -4  -1   11.70    5.20
   7  -4  -1   12.90    4.90
  -7  -4   1   13.00    4.20
   7  -4  -1   13.40    7.10
   7  -4  -1   18.10    6.30
   7  -4  -1   13.30    5.20
   7  -4  -1    3.60    5.90
   7  -4  -1   18.70    5.70
   7   4  -1   12.10    4.90
   7   4  -1    9.20    4.10
   7   4  -1    7.90    5.50
   7   4  -1    1.40    4.70
  -7   4   1   21.40   11.30
   7   4  -1   12.00    4.50
   7   4  -1   11.10    5.00
   7   4  -1   11.30    5.10
   6  -4  -1  697.13   26.60
   6  -4  -1  714.43   26.30
   6  -4  -1  760.52   29.20
  -6  -4   1  741.43   24.10
   6  -4  -1  725.43   25.90
   6  -4  -1  710.23   25.40
   6  -4  -1  720.63   26.70
   6  -4  -1  742.03   28.00
  -6  -4   1  711.93   27.30
  -6  -4   1  767.32   31.80
   6  -4  -1  733.63   30.90
   6   4  -1  727.43   28.30
   6   4  -1  689.43   26.90
   6   4  -1  695.63   26.10
   6   4  -1  744.73   28.70
   6   4  -1  766.22   27.10
   6   4  -1  705.63   26.40
   6   4  -1  758.92   28.30
   6   4  -1  755.92   27.10
  -5  -4   1  203.28    9.00
  -5  -4   1  203.58   12.70
   5  -4  -1  202.78   14.20
  -5  -4   1  219.98   11.00
   5  -4  -1  212.38   13.80
   5  -4  -1  183.08   11.60
   5   4  -1  189.98   11.80
   5   4  -1  202.28   10.60
  -4  -4   1 1659.63   51.19
  -4  -4   1 1704.93   46.90
  -4  -4   1 1785.62   49.99
   4  -4  -1 1773.92   55.09
   4  -4  -1 1626.14   53.29
  -4  -4   1 1698.13   50.59
   4   4  -1 1651.03   50.59
   4   4  -1 1744.33   49.80
   4   4  -1 1825.92   57.09
   4   4  -1 1635.84   50.39
  -3  -4   1 4968.10  139.99
  -3  -4   1 5234.28  137.69
   3  -4  -1 5198.98  143.39
   3  -4  -1 5446.96  143.79
  -3  -4   1 5151.48  140.09
  -3  -4   1 5217.08  140.79
   3   4  -1 5369.66  140.19
   3   4  -1 5156.38  141.29
   3   4  -1 5232.38  140.69
  -2  -4   1  144.99    6.00
   2  -4  -1  150.58    8.20
  -2  -4   1  154.78    7.00
  -2  -4   1  139.19    7.10
   2  -4  -1  145.59    8.30
  -2  -4   1  151.28    5.80
   2   4  -1  149.69    7.40
   2   4  -1  140.49    7.60
   1  -4  -1 6515.45  171.38
  -1  -4   1 6267.47  170.18
  -1  -4   1 6639.34  168.98
  -1  -4   1 6597.34  169.48
   1  -4  -1 6510.05  171.38
   1   4  -1 6337.07  171.38
  -1   4   1 6386.16  170.08
  -1   4   1 6097.79  168.38
   1   4  -1 6400.56  169.98
  -1  -4  -1  527.25   16.60
  -1  -4  -1  543.15   18.10
   1  -4   1  561.64   19.60
  -1  -4  -1  489.55   21.50
   1  -4   1  561.44   17.40
  -1  -4  -1  563.74   19.20
  -1   4  -1  524.65   16.20
  -1   4  -1  537.15   19.60
   1   4   1  507.85   18.00
  -1   4  -1  560.14   17.30
   1   4   1  548.85   18.00
  -2  -4  -1  170.18   10.10
   2  -4   1  196.58    8.30
   2  -4   1  184.58   11.30
  -2  -4  -1  167.08    8.80
  -2  -4  -1  192.98    7.70
  -2   4  -1  189.88    6.60
   2   4   1  195.78    9.10
  -2   4  -1  193.98    8.10
  -3  -4  -1 1130.29   33.40
   3  -4   1 1157.88   34.30
  -3  -4  -1 1158.68   36.10
   3  -4   1 1118.09   39.90
  -3  -4  -1 1102.69   38.80
  -3   4  -1 1146.79   34.00
   3   4   1 1143.99   35.90
  -3   4  -1 1125.49   31.70
  -4  -4  -1  596.14   26.80
   4  -4   1  618.74   22.00
  -4  -4  -1  609.74   23.60
   4  -4   1  582.74   23.40
  -4  -4  -1  613.44   20.70
  -4   4  -1  610.64   19.00
   4   4   1  622.64   23.80
   4   4   1  611.14   23.20
  -4   4  -1  562.94   25.10
   5  -4   1  167.88   11.60
  -5  -4  -1  162.78   14.90
   5  -4   1  146.99   11.10
  -5  -4  -1  162.98   11.70
  -5  -4  -1  171.88    9.70
   5  -4   1  165.48   11.50
   5  -4   1  161.98   10.00
   5  -4   1  161.98   11.90
   5  -4   1  173.38   13.70
   5  -4   1  176.48   13.80
   5  -4   1  161.68   12.30
   5  -4   1  159.58   11.70
   5   4   1  161.78   11.00
   5   4   1  173.28   13.60
   5   4   1  148.39   11.20
   5   4   1  164.08   11.20
   5   4   1  168.08   11.00
   5   4   1  175.08   12.00
  -5   4  -1  202.68   18.60
  -5   4  -1  177.98    8.80
   5   4   1  161.28   12.50
   5   4   1  187.38   11.80
  -5   4  -1  181.18   10.80
   6  -4   1    5.60    3.70
   6  -4   1    5.70    4.70
   6  -4   1    0.20    4.20
   6  -4   1   11.70    5.20
  -6  -4  -1   -1.30    4.60
   6  -4   1    6.40    4.60
  -6  -4  -1    6.80    3.90
   6  -4   1    3.60    4.00
   6  -4   1   10.20    4.30
  -6  -4  -1    6.40    4.40
   6  -4   1    5.80    6.90
  -6  -4  -1    6.40    9.20
  -6   4  -1    6.00    9.10
   6   4   1    6.20    4.90
   6   4   1    4.40    5.70
  -6   4  -1    5.80    3.10
   6   4   1    4.80    4.10
   6   4   1    4.80    3.90
   6   4   1    0.10    4.00
   6   4   1    0.20    3.40
   6   4   1    1.50    4.70
  -6   4  -1    6.00    4.70
   6   4   1    2.70    3.80
   7  -4   1   21.70    4.70
   7  -4   1   24.00    5.10
   7  -4   1   28.30    5.70
  -7  -4  -1   25.80    5.70
   7  -4   1   17.90    4.80
   7  -4   1   22.00    6.50
   7  -4   1   28.80    5.70
  -7  -4  -1   34.20    5.30
   7   4   1   20.50    4.90
   7   4   1   22.50    5.90
   7   4   1   19.10    5.40
   7   4   1   13.90    6.80
   7   4   1   21.00    4.80
  -7   4  -1   24.00    5.10
   7   4   1   17.90    4.50
   7   4   1   27.30    4.70
  -8  -4  -1   62.29    5.60
   8  -4   1   68.69    6.00
   8  -4   1   54.99    7.30
   8  -4   1   65.99    6.00
   8  -4   1   58.89    5.30
   8  -4   1   63.29    7.30
   8   4   1   68.99    6.30
   8   4   1   64.29    6.00
   8   4   1   65.69    5.50
   8   4   1   63.79    5.70
   9   5  -1   10.80    3.60
   9   5  -1   11.00    3.90
   9   5  -1    7.20    3.10
   9   5  -1   16.00    3.50
   8  -5  -1   29.40    5.40
  -8  -5   1   16.50    5.20
   8  -5  -1   23.50    5.00
   8  -5  -1   21.70    5.20
  -8  -5   1   27.80    5.50
   8  -5  -1   24.80    7.50
   8   5  -1   39.70    6.00
   8   5  -1   17.80    7.60
   8   5  -1   16.20    4.60
   8   5  -1   22.70    4.70
   8   5  -1   24.40    5.70
   8   5  -1   15.80    4.90
   8   5  -1   17.40    5.20
   7  -5  -1    6.80    4.50
  -7  -5   1    7.60    4.10
   7  -5  -1    8.70    5.00
   7  -5  -1    5.10    5.50
   7  -5  -1    1.40    5.10
   7  -5  -1    2.00    6.20
   7  -5  -1    3.00    4.80
  -7   5   1   11.40   12.00
   7   5  -1    6.70    4.90
   7   5  -1    6.70    4.20
   7   5  -1   10.50    5.40
   7   5  -1    6.20    4.40
   7   5  -1    6.00    4.10
   7   5  -1    9.80    5.40
   7   5  -1   12.20    5.60
   6  -5  -1   43.70    6.90
   6  -5  -1   33.60    7.00
   6  -5  -1   35.00    6.60
   6  -5  -1   34.40    6.90
  -6  -5   1   38.50    5.00
   6  -5  -1   48.10    7.30
   6  -5  -1   51.59    8.40
   6  -5  -1   40.60    6.70
  -6  -5   1   54.69    7.10
   6  -5  -1   51.79   10.50
   6   5  -1   41.80    7.70
   6   5  -1   42.80    7.70
   6   5  -1   32.70    6.50
   6   5  -1   33.40    6.00
   6   5  -1   36.90    6.50
   6   5  -1   50.99    8.00
   6   5  -1   46.80    7.60
   5  -5  -1  281.67   26.10
   5  -5  -1  314.57   19.10
  -5  -5   1  268.57   15.20
   5  -5  -1  300.67   14.80
  -5  -5   1  294.27   11.80
  -5  -5   1  306.77   14.40
   5   5  -1  292.77   14.00
   5   5  -1  303.67   15.00
  -4  -5   1   77.89    4.80
  -4  -5   1   74.79    6.60
  -4  -5   1   75.49    6.10
   4  -5  -1   76.29    8.00
   4  -5  -1   75.39    8.00
  -4  -5   1   97.59    8.60
   4   5  -1   69.19    7.20
   4   5  -1   76.29    6.00
   4   5  -1   72.19    8.00
   4   5  -1   69.29    6.80
  -3  -5   1   98.39    6.20
  -3  -5   1   89.19    5.70
   3  -5  -1  102.29    8.40
   3  -5  -1  104.49    8.10
  -3  -5   1   90.19    7.30
   3   5  -1   94.29    6.70
   3   5  -1   95.39    6.10
   2  -5  -1    2.20    2.60
   2  -5  -1   13.50    4.20
  -2  -5   1    0.30    1.60
  -2  -5   1   -0.10    1.50
   2   5  -1    4.90    3.10
   1  -5  -1 4642.74  115.09
  -1  -5   1 3958.40  112.09
  -1  -5   1 4279.27  111.09
   1  -5  -1 4174.18  113.29
   1   5  -1 4054.89  113.09
  -1   5   1 3975.90  110.09
   1   5  -1 4017.80  111.79
   0  -5   1 3342.17   90.69
   0  -5   1 3285.47   90.49
   0  -5  -1 3309.47   91.29
   0  -5  -1 3360.46   90.69
   0   5  -1 3191.68   91.89
   0   5   1 3335.87   90.59
   0   5  -1 3372.06   90.39
   0   5   1 3232.88   89.29
   0   5  -1 3469.95   90.29
  -1  -5  -1 5401.16  143.79
  -1  -5  -1 5326.37  145.49
   1  -5   1 5377.86  146.89
  -1  -5  -1 5502.25  145.69
   1  -5   1 5487.95  144.79
  -1  -5  -1 5345.56  146.59
  -1   5  -1 5323.57  143.29
  -1   5  -1 5460.25  144.69
   1   5   1 5382.36  145.19
  -1   5  -1 5500.15  147.69
   1   5   1 5363.06  145.39
  -2  -5  -1 2267.47   64.59
   2  -5   1 2164.68   67.19
  -2  -5  -1 2180.78   65.99
   2  -5   1 2325.87   62.99
  -2  -5  -1 2240.48   62.19
   2   5   1 2265.77   64.29
  -2   5  -1 2219.78   62.59
  -2   5  -1 2294.07   60.89
  -3  -5  -1 2504.45   70.39
  -3  -5  -1 2529.65   76.29
   3  -5   1 2533.95   77.59
  -3  -5  -1 2524.15   73.59
   3  -5   1 2501.75   71.19
  -3   5  -1 2558.04   71.09
   3   5   1 2526.85   73.09
  -3   5  -1 2503.05   68.59
  -3   5  -1 2538.65   75.99
   3   5   1 2613.44   75.39
  -4  -5  -1  819.62   34.10
   4  -5   1  870.01   30.80
   4  -5   1  892.31   36.20
   4  -5   1  833.02   28.70
  -4  -5  -1  852.91   31.30
  -4  -5  -1  889.11   28.30
  -4   5  -1  898.51   29.10
   4   5   1  859.81   30.90
   4   5   1  843.42   30.60
  -4   5  -1  879.11   26.20
  -4   5  -1  864.41   33.40
   5  -5   1   19.50    6.90
   5  -5   1   36.70    6.90
   5  -5   1   25.40    5.40
   5  -5   1   26.00    7.00
  -5  -5  -1   37.20    9.80
   5  -5   1   21.40    4.60
   5  -5   1   27.60    7.00
   5  -5   1   27.10    5.90
  -5  -5  -1   18.30    5.20
   5  -5   1   39.60    6.60
  -5  -5  -1   29.50    4.80
  -5  -5  -1   24.20    6.30
  -5   5  -1   22.30   10.40
   5   5   1   29.20    5.70
  -5   5  -1   35.80    4.60
   5   5   1   31.20    6.60
   5   5   1   27.70    6.70
   5   5   1   35.20    6.80
   5   5   1   28.80    6.00
  -5   5  -1   29.20    5.20
   5   5   1   32.00    6.70
   5   5   1   24.90    5.00
  -5   5  -1   23.50    7.60
   5   5   1   38.60    8.10
   6  -5   1   20.60    5.60
  -6  -5  -1   22.60    5.50
   6  -5   1   24.30    5.60
  -6  -5  -1   29.50    5.80
   6  -5   1   22.10    4.90
   6  -5   1   22.60    6.10
   6  -5   1   31.80    6.00
   6  -5   1   22.40    5.10
   6  -5   1   28.00    7.00
  -6  -5  -1   16.30    6.50
  -6  -5  -1   16.10   11.00
  -6   5  -1   23.10    4.70
   6   5   1   24.30    5.60
   6   5   1   20.00    5.70
  -6   5  -1   23.50    6.20
  -6   5  -1   31.50   10.50
   6   5   1   21.00    5.80
   6   5   1   17.80    5.80
   6   5   1   37.20    6.30
   6   5   1   40.10    6.70
   6   5   1   25.70    6.50
   6   5   1   29.90    5.70
  -7  -5  -1   12.00    5.40
   7  -5   1   21.50    5.20
   7  -5   1    6.20    3.70
   7  -5   1   14.00    4.10
   7  -5   1    9.00    4.40
   7  -5   1   13.50    4.20
   7  -5   1   14.80    5.80
  -7  -5  -1    9.50    3.70
   7   5   1   13.90    5.40
   7   5   1   17.20    4.20
   7   5   1   15.80    4.90
   7   5   1    5.10    3.90
   7   5   1    3.50    3.80
   7   5   1   12.30    4.40
  -7   5  -1   12.00    4.70
   7   5   1    7.40    4.70
   8  -5   1   88.59    6.40
   8  -5   1   61.89    7.70
   8  -5   1   52.19    6.50
   8  -5   1   72.99    5.80
   8  -5   1   71.39    5.90
  -8  -5  -1   87.19    6.00
   8   5   1   79.69    7.10
   8   5   1   82.19    6.40
   8   5   1   78.89    6.60
   8   5   1   88.09    6.00
   8   5   1   77.99    6.00
  -9  -6   1   40.80    6.40
   9   6  -1   43.00    4.80
   9   6  -1   48.70    6.00
   9   6  -1   53.19    9.40
   9   6  -1   43.90    4.50
  -8  -6   1  677.83   22.40
   8  -6  -1  651.13   22.80
   8  -6  -1  610.84   25.60
   8  -6  -1  652.83   23.30
  -8  -6   1  720.43   29.60
   8   6  -1  661.83   26.30
   8   6  -1  681.43   24.90
   8   6  -1  646.84   23.10
   8   6  -1  678.83   24.40
   8   6  -1  679.03   23.80
   8   6  -1  677.33   25.30
   7  -6  -1   88.29   10.00
   7  -6  -1   84.69    9.00
   7  -6  -1   97.19   10.10
   7  -6  -1   70.69   11.30
  -7  -6   1   89.49    9.10
   7  -6  -1   74.89    8.60
   7  -6  -1  108.19    9.60
  -7  -6   1   88.99    8.30
   7   6  -1   97.89    9.70
   7   6  -1   93.19    8.90
   7   6  -1  107.69   10.00
   7   6  -1   99.99    8.90
  -7   6   1   65.19   14.70
   7   6  -1   97.19   10.60
   7   6  -1  106.39    9.20
   7   6  -1   88.39    9.70
   6  -6  -1   33.50    7.00
   6  -6  -1   24.20    6.40
   6  -6  -1   33.10    5.90
  -6  -6   1   29.50    4.90
   6  -6  -1   29.00    6.30
   6  -6  -1   32.30    6.50
   6  -6  -1   24.80    8.50
   6  -6  -1   27.60    8.20
   6  -6  -1   32.00    6.60
   6   6  -1   49.20    8.00
   6   6  -1   30.50    5.60
  -6   6   1   33.00    4.10
   6   6  -1   29.10    6.50
   6   6  -1   23.90    5.50
   6   6  -1   28.10    6.40
   6   6  -1   34.00    6.10
   6   6  -1   36.30    7.10
  -5  -6   1  108.09    8.90
  -5  -6   1  121.69    7.30
   5  -6  -1   90.99    9.60
   5  -6  -1  118.59   11.20
  -5  -6   1  106.39   10.00
   5  -6  -1  120.19   11.50
  -5   6   1  120.89    5.90
   5   6  -1  108.19    9.40
   5   6  -1  131.99    9.00
   5   6  -1  119.49   10.80
   5   6  -1  144.89   16.40
   5   6  -1   86.99   11.00
   5   6  -1  109.69    9.40
   4  -6  -1  971.60   35.20
  -4  -6   1  988.30   32.60
  -4  -6   1  950.70   32.00
   4  -6  -1 1006.70   36.60
  -4  -6   1  993.80   29.70
   4   6  -1  908.51   30.90
   4   6  -1  963.80   32.40
   4   6  -1 1006.00   32.30
  -3  -6   1  207.48   10.30
   3  -6  -1  213.48   12.10
  -3  -6   1  213.88    8.70
  -3  -6   1  202.88    9.50
   3  -6  -1  214.18   12.20
   3   6  -1  215.58   10.20
   3   6  -1  208.78   10.40
   2  -6  -1 2798.72   80.09
  -2  -6   1 2807.52   77.19
  -2  -6   1 2829.72   76.49
   2  -6  -1 2829.42   80.09
   2   6  -1 2788.92   78.79
  -2   6   1 2790.62   74.49
  -1  -6   1  293.47   12.00
  -1  -6   1  300.87   12.50
   1  -6  -1  308.77   12.80
  -1  -6   1  308.97   11.10
   1  -6  -1  314.17   13.20
   1   6  -1  301.47   12.00
  -1   6   1  304.27   10.40
   1   6  -1  303.87   13.00
   0  -6  -1    3.00    2.10
   0  -6   1    6.10    2.40
   0  -6  -1    5.40    2.70
   0  -6  -1    4.90    2.60
   0  -6   1    2.20    2.00
   0   6  -1    5.70    2.30
   0   6   1    9.00    2.70
   0   6  -1    7.80    2.60
   0   6   1    4.60    3.00
   0   6  -1    4.80    3.40
  -1  -6  -1 2235.08   62.69
   1  -6   1 2294.27   63.89
  -1  -6  -1 2279.07   64.69
  -1  -6  -1 2241.98   64.49
   1  -6   1 2289.87   65.99
  -1  -6  -1 2307.47   65.59
  -1   6  -1 2322.47   62.39
   1   6   1 2217.38   64.39
  -1   6  -1 2315.47   66.79
  -1   6  -1 2257.37   63.59
   1   6   1 2213.98   64.19
  -2  -6  -1 4079.39  113.99
   2  -6   1 4198.28  112.29
  -2  -6  -1 4107.49  115.59
  -2  -6  -1 4116.19  111.39
   2   6   1 4159.18  113.79
  -2   6  -1 3991.30  111.99
  -2   6  -1 4168.88  111.19
   3  -6   1 1414.36   49.00
   3  -6   1 1488.45   43.80
  -3  -6  -1 1415.26   48.10
  -3  -6  -1 1439.26   43.00
  -3  -6  -1 1476.55   46.10
   3   6   1 1399.06   44.80
  -3   6  -1 1464.45   43.50
  -3   6  -1 1493.45   48.80
   3   6   1 1440.56   45.50
  -3   6  -1 1502.75   41.40
   4  -6   1  116.39    8.00
   4  -6   1  132.29   12.30
  -4  -6  -1  131.59    8.00
  -4  -6  -1  127.29   10.10
   4  -6   1  124.19    9.90
  -4  -6  -1  105.99    7.90
  -4  -6  -1  123.09   11.50
   4   6   1  126.59    9.80
   4   6   1  116.79    9.20
  -4   6  -1  132.49   12.00
  -4   6  -1  130.49    6.80
  -4   6  -1  114.19    8.00
   5  -6   1  129.09    9.50
   5  -6   1  113.09   10.00
   5  -6   1  125.49   10.50
  -5  -6  -1  121.79    8.60
   5  -6   1  149.49   11.90
   5  -6   1  152.68   11.70
   5  -6   1  125.89   10.30
  -5  -6  -1  153.98    9.80
   5  -6   1  129.09   12.00
  -5  -6  -1  144.59   12.00
   5  -6   1  132.89   10.80
  -5   6  -1  142.89    8.20
   5   6   1  167.38   12.10
   5   6   1  128.69   10.80
   5   6   1  126.79   10.60
   5   6   1  156.58   10.50
   5   6   1  143.59   11.20
   5   6   1  148.09   13.10
  -5   6  -1  149.39   10.00
   5   6   1  110.49   12.30
  -5   6  -1  127.39   14.80
   5   6   1  138.09   10.30
   5   6   1  146.19   11.00
  -6  -6  -1  746.03   28.40
   6  -6   1  721.23   27.30
   6  -6   1  756.72   27.40
   6  -6   1  735.23   26.70
   6  -6   1  727.93   27.60
  -6  -6  -1  706.93   38.30
   6  -6   1  736.93   27.90
   6  -6   1  749.13   30.10
   6  -6   1  769.32   28.00
   6   6   1  772.62   29.50
   6   6   1  745.33   28.00
   6   6   1  724.03   37.30
  -6   6  -1  783.72   34.60
   6   6   1  771.62   27.90
  -6   6  -1  868.51   46.50
   6   6   1  746.23   28.90
   6   6   1  766.72   30.10
   6   6   1  763.62   28.10
   6   6   1  726.13   26.60
  -6   6  -1  786.62   26.20
   7  -6   1  242.18   12.50
   7  -6   1  240.98   12.00
   7  -6   1  248.58   12.80
   7  -6   1  237.18   12.00
  -7  -6  -1  230.38   11.10
   7  -6   1  204.48   13.70
   7  -6   1  210.78   12.30
  -7  -6  -1  233.68   13.60
  -7   6  -1  230.58   11.90
   7   6   1  235.38   12.90
   7   6   1  252.57   12.60
   7   6   1  234.58   12.50
   7   6   1  213.48   13.00
   7   6   1  251.77   13.90
   7   6   1  233.08   14.30
   8  -6   1   -0.10    2.50
   8  -6   1    2.20    2.50
   8  -6   1   -2.20    2.40
  -8  -6  -1    0.00    2.50
   8   6   1    1.50    2.30
   8   6   1    0.50    2.50
   8   6   1    0.10    2.80
   8   6   1    0.20    2.40
   8   6   1    1.40    2.50
  -9  -7   1   10.20    3.70
   9   7  -1   12.90    4.00
   9   7  -1   14.70    3.00
   9   7  -1   22.40    5.50
   9   7  -1   14.70    3.60
  -8  -7   1  198.28   10.20
   8  -7  -1  187.18   11.60
  -8  -7   1  195.58   12.10
   8  -7  -1  206.28   11.30
   8  -7  -1  217.08   11.60
   8  -7  -1  206.58   11.20
   8   7  -1  212.58   12.20
   8   7  -1  203.78   12.50
   8   7  -1  203.28   11.30
   8   7  -1  232.38   11.60
   8   7  -1  196.58   12.10
   8   7  -1  190.28   10.40
   7  -7  -1  294.17   16.00
  -7  -7   1  335.37   16.10
   7  -7  -1  345.27   15.50
  -7  -7   1  311.47   14.00
   7  -7  -1  321.77   15.80
   7  -7  -1  297.17   16.80
   7  -7  -1  332.07   15.00
   7  -7  -1  333.87   15.90
   7   7  -1  342.97   15.60
   7   7  -1  343.27   15.90
   7   7  -1  337.47   16.60
   7   7  -1  328.87   17.60
   7   7  -1  345.37   16.30
   7   7  -1  364.56   17.90
  -7   7   1  364.56   27.00
   7   7  -1  329.37   17.20
   6  -7  -1   -2.20    4.90
   6  -7  -1    8.90    5.10
   6  -7  -1    5.60    5.80
   6  -7  -1    8.30    4.40
   6  -7  -1   11.60    5.80
  -6  -7   1    4.80    4.50
   6  -7  -1   17.80    5.80
   6  -7  -1    1.70    6.80
   6  -7  -1    9.30    5.00
   6   7  -1    1.80    5.30
   6   7  -1    9.80    4.50
   6   7  -1    6.90    4.80
   6   7  -1    7.00    4.00
   6   7  -1    9.90    4.50
   6   7  -1    4.20    4.80
   6   7  -1   10.10    5.70
   5  -7  -1  151.78   11.50
   5  -7  -1  138.99   10.60
   5  -7  -1  156.38   13.10
   5  -7  -1  134.09   11.00
  -5  -7   1  137.89   11.10
   5  -7  -1  126.99   14.70
  -5  -7   1  154.18    8.80
  -5  -7   1  162.98   11.20
   5  -7  -1  114.19   12.10
   5  -7  -1  149.39    7.60
   5   7  -1  159.48   11.50
  -5   7   1  145.19    7.50
   5   7  -1  142.79   12.50
   5   7  -1  149.88   10.60
   5   7  -1  133.19   10.10
   5   7  -1  147.99   12.20
   5   7  -1  132.49   10.70
  -4  -7   1  362.56   16.20
  -4  -7   1  329.87   15.10
   4  -7  -1  341.37   18.80
   4  -7  -1  365.06   18.60
  -4  -7   1  363.06   13.80
   4   7  -1  344.97   15.70
  -3  -7   1   20.50    4.40
  -3  -7   1   30.60    4.70
   3  -7  -1   30.80    6.10
   3  -7  -1   21.60    5.00
  -3  -7   1   21.90    3.30
   3   7  -1   27.50    5.20
  -2  -7   1   54.09    5.20
   2  -7  -1   56.39    6.30
   2  -7  -1   62.69    6.40
  -2  -7   1   52.69    4.30
  -2  -7   1   55.49    4.40
  -2   7   1   51.59    3.40
   2   7  -1   57.19    5.60
   1  -7  -1  165.58    9.10
  -1  -7   1  154.28    8.50
  -1  -7   1  160.48    7.90
   1  -7  -1  171.28    9.60
  -1  -7   1  163.88    7.50
   1   7  -1  152.28   10.20
   1   7  -1  157.38    9.50
  -1   7   1  165.58    7.10
   1   7  -1  175.68    8.80
   0  -7   1 1643.44   47.20
   0  -7   1 1648.94   46.80
   0  -7  -1 1553.04   47.50
   0  -7  -1 1628.04   48.20
   0  -7  -1 1597.34   45.10
   0  -7  -1 1590.74   46.70
   0   7  -1 1642.44   46.70
   0   7  -1 1570.94   48.40
   0   7   1 1498.95   46.10
   0   7   1 1551.94   46.30
   0   7   1 1534.75   44.90
   0   7  -1 1552.84   44.90
   1  -7   1 2195.98   63.49
   1  -7   1 2151.58   61.29
  -1  -7  -1 2057.29   62.59
  -1  -7  -1 2151.58   62.39
  -1  -7  -1 2176.48   59.89
  -1  -7  -1 2136.99   61.89
   1   7   1 2092.39   62.09
  -1   7  -1 2167.18   59.49
   1   7   1 2163.38   61.79
  -1   7  -1 2130.59   63.99
  -1   7  -1 2123.09   60.99
   2  -7   1  551.34   23.00
   2  -7   1  562.54   19.60
  -2  -7  -1  534.75   20.90
  -2  -7  -1  520.65   21.60
  -2  -7  -1  546.95   18.70
   2   7   1  543.05   20.70
  -2   7  -1  566.14   23.10
  -2   7  -1  539.75   17.70
  -2   7  -1  538.15   19.30
  -3  -7  -1   15.80    4.50
  -3  -7  -1   14.60    4.90
  -3  -7  -1   23.60    4.10
   3  -7   1   10.40    5.40
   3  -7   1   16.10    4.90
   3  -7   1   12.60    3.40
   3   7   1   20.50    4.70
   3   7   1   14.50    4.30
  -3   7  -1   13.60    2.80
  -3   7  -1   15.10    5.70
  -3   7  -1   16.20    3.60
   4  -7   1  693.03   24.60
  -4  -7  -1  710.43   29.80
   4  -7   1  621.64   24.00
   4  -7   1  692.43   31.10
  -4  -7  -1  636.84   21.50
  -4  -7  -1  648.84   23.30
   4  -7   1  644.54   23.30
  -4  -7  -1  649.14   26.90
   4  -7   1  617.94   23.30
   4  -7   1  642.34   25.10
   4   7   1  623.04   23.50
   4   7   1  649.93   24.90
   4   7   1  650.13   26.20
  -4   7  -1  633.24   29.60
   4   7   1  626.34   24.80
  -4   7  -1  654.13   24.10
  -4   7  -1  657.93   21.40
   4   7   1  639.84   23.80
   4   7   1  611.04   23.90
  -5  -7  -1 1132.39   44.70
   5  -7   1 1055.29   36.50
  -5  -7  -1 1168.88   37.40
   5  -7   1 1065.69   36.50
   5  -7   1 1072.29   36.50
   5  -7   1 1041.80   36.00
   5  -7   1 1098.09   35.70
   5  -7   1 1102.29   38.40
   5  -7   1 1068.09   35.60
   5   7   1 1082.49   36.50
   5   7   1 1063.89   35.70
   5   7   1 1131.79   38.90
   5   7   1 1059.59   36.80
   5   7   1 1110.09   38.30
  -5   7  -1 1101.09   34.30
   5   7   1 1105.09   36.70
  -5   7  -1 1108.49   43.70
   5   7   1 1079.79   36.70
   5   7   1 1095.09   37.90
   6  -7   1  825.22   28.70
   6  -7   1  770.02   28.80
   6  -7   1  768.82   27.90
   6  -7   1  770.12   27.40
  -6  -7  -1  751.12   25.80
  -6  -7  -1  771.22   30.30
   6  -7   1  778.62   27.80
   6  -7   1  783.82   30.60
   6  -7   1  797.62   28.70
   6  -7   1  717.03   27.40
  -6  -7  -1  737.13   33.60
   6   7   1  752.62   32.90
  -6   7  -1  755.42   29.30
   6   7   1  793.42   28.70
   6   7   1  760.62   30.50
   6   7   1  786.82   28.50
   6   7   1  754.02   26.80
  -6   7  -1  736.03   39.10
   6   7   1  800.62   30.00
   6   7   1  801.72   29.80
   6   7   1  732.83   27.90
  -6   7  -1  826.22   30.60
   6   7   1  799.12   28.60
  -7  -7  -1   30.20    6.80
   7  -7   1   17.90    4.20
  -7  -7  -1   15.60    3.80
   7  -7   1   17.50    6.20
   7  -7   1   19.40    4.30
   7  -7   1   16.40    4.80
   7  -7   1   11.80    4.70
   7  -7   1   14.80    4.30
   7   7   1   17.20    5.40
   7   7   1   15.20    4.00
   7   7   1   16.40    3.90
   7   7   1   21.10    5.20
   7   7   1   27.20    5.80
   7   7   1   16.00    4.20
   8  -7   1   44.30    6.20
   8  -7   1   35.20    4.50
   8  -7   1   32.70    4.70
  -8  -7  -1   40.80    4.50
   8   7   1   38.80    4.50
   8   7   1   43.40    5.50
   8   7   1   35.30    4.40
   8   7   1   41.80    5.20
   9   8  -1  121.39    6.70
   9   8  -1  101.89    7.40
   9   8  -1  118.79    6.90
   9   8  -1  128.39    9.00
   9   8  -1  102.19    8.50
  -8  -8   1  631.24   21.50
   8  -8  -1  631.04   21.60
   8  -8  -1  646.44   22.30
   8  -8  -1  673.03   26.30
   8   8  -1  651.03   23.40
   8   8  -1  631.44   22.50
   8   8  -1  586.24   23.00
   8   8  -1  667.13   24.50
   8   8  -1  669.03   24.40
   8   8  -1  663.93   23.20
   7  -8  -1   55.89    9.40
  -7  -8   1   41.20    6.30
  -7  -8   1   42.60    6.30
   7  -8  -1   39.10    6.10
   7  -8  -1   42.00    6.80
   7  -8  -1   39.60    6.10
   7  -8  -1   41.20    6.80
   7   8  -1   48.40    7.70
   7   8  -1   41.70    6.70
   7   8  -1   48.80    7.20
   7   8  -1   43.20    7.40
   7   8  -1   32.30    6.50
   7   8  -1   36.90    6.80
  -7   8   1   45.70   18.10
   7   8  -1   48.30    7.10
  -6  -8   1  659.73   22.60
   6  -8  -1  662.63   24.40
   6  -8  -1  667.13   24.90
   6  -8  -1  649.83   25.00
  -6  -8   1  689.83   25.30
   6  -8  -1  653.83   24.30
   6  -8  -1  625.94   24.50
   6  -8  -1  652.83   33.20
   6  -8  -1  637.34   24.90
   6   8  -1  658.23   24.80
   6   8  -1  685.33   25.60
   6   8  -1  674.83   26.50
   6   8  -1  644.64   26.90
   6   8  -1  696.83   25.40
   6   8  -1  678.33   26.30
  -6   8   1  672.83   22.90
   6   8  -1  670.63   27.40
   5  -8  -1 1085.79   36.90
   5  -8  -1 1064.99   36.20
   5  -8  -1 1111.59   37.60
   5  -8  -1 1137.69   44.80
   5  -8  -1 1188.18   44.00
   5  -8  -1 1140.99   36.30
   5  -8  -1 1163.98   35.30
  -5  -8   1 1104.19   34.20
   5  -8  -1 1106.89   36.80
  -5  -8   1 1184.68   41.20
  -5  -8   1 1178.38   36.90
   5   8  -1 1194.58   39.00
   5   8  -1 1115.79   36.60
   5   8  -1 1073.89   38.00
  -5   8   1 1209.98   35.50
   4  -8  -1 1135.29   34.70
   4  -8  -1 1134.79   41.30
  -4  -8   1 1166.28   39.10
  -4  -8   1 1093.99   36.40
   4  -8  -1 1157.78   42.10
   4   8  -1 1099.79   36.80
  -4   8   1 1142.89   34.40
   3  -8  -1 1685.83   53.19
  -3  -8   1 1679.33   48.20
  -3  -8   1 1580.34   48.30
   3  -8  -1 1695.83   53.59
   3   8  -1 1628.44   49.70
  -3   8   1 1639.84   45.40
   2  -8  -1 1745.53   51.89
  -2  -8   1 1709.83   47.80
  -2  -8   1 1589.24   48.90
   2  -8  -1 1692.63   51.29
  -2  -8   1 1627.04   47.80
   2  -8  -1 1541.65   49.10
   2   8  -1 1677.43   49.99
  -2   8   1 1615.94   45.90
  -2   8   1 1631.74   53.79
  -1  -8   1  542.45   18.10
  -1  -8   1  524.55   19.70
   1  -8  -1  572.84   20.70
   1  -8  -1  543.95   21.00
  -1  -8   1  545.95   19.10
   1   8  -1  513.85   17.90
  -1   8   1  526.35   17.60
   1   8  -1  548.65   20.90
   1   8  -1  545.05   19.80
   0  -8   1 4317.97  115.79
   0  -8  -1 4164.48  116.29
   0  -8  -1 3931.31  112.79
   0  -8   1 4306.47  115.39
   0  -8  -1 4080.19  115.39
   0  -8  -1 4106.69  114.69
   0   8  -1 4311.97  117.49
   0   8  -1 4257.27  115.19
   0   8  -1 4150.18  113.19
   0   8   1 4176.18  114.99
   0   8   1 4247.48  113.29
  -1  -8  -1 3696.13  101.99
  -1  -8  -1 3636.04   99.09
   1  -8   1 3590.44  100.79
  -1  -8  -1 3527.15  102.49
  -1  -8  -1 3677.43  101.59
   1   8   1 3564.14  101.19
  -1   8  -1 3756.22  100.79
  -1   8  -1 3767.22   98.99
  -1   8  -1 3826.72  104.19
   1   8   1 3270.57   98.69
  -2  -8  -1  313.27   12.80
  -2  -8  -1  334.37   15.50
  -2  -8  -1  321.07   15.60
   2  -8   1  290.67   13.40
   2  -8   1  327.37   16.90
  -2   8  -1  318.27   13.70
   2   8   1  322.87   15.10
  -2   8  -1  297.27   16.60
  -2   8  -1  306.17   12.10
   3  -8   1   99.09    9.40
  -3  -8  -1  116.19    9.50
  -3  -8  -1  100.99    6.80
  -3  -8  -1  120.29    7.70
   3  -8   1  109.09   10.50
  -3  -8  -1  109.69    9.90
   3  -8   1  113.19    7.90
   3   8   1  111.99    9.10
  -3   8  -1  101.99    7.70
   3   8   1  121.59    8.90
  -3   8  -1  118.89    6.80
  -3   8  -1  103.39   10.60
  -4  -8  -1 1112.99   36.70
  -4  -8  -1 1155.58   41.30
   4  -8   1 1058.09   36.10
   4  -8   1 1156.98   37.40
   4  -8   1 1082.49   35.80
  -4  -8  -1 1165.98   42.80
   4  -8   1 1073.79   35.60
   4  -8   1 1077.09   36.50
   4  -8   1 1123.79   36.80
   4  -8   1 1172.58   38.10
   4  -8   1 1099.89   44.60
  -4   8  -1 1168.68   43.70
  -4   8  -1 1130.99   37.40
   4   8   1 1102.19   36.30
   4   8   1 1096.39   38.60
   4   8   1 1118.29   36.50
   4   8   1 1076.79   40.10
   4   8   1 1102.09   37.70
   4   8   1 1073.99   37.10
  -4   8  -1 1137.79   34.40
   4   8   1 1106.29   36.40
  -5  -8  -1 2660.43   77.59
   5  -8   1 2541.45   75.69
   5  -8   1 2586.14   76.39
   5  -8   1 2567.14   75.89
  -5  -8  -1 2620.64   83.59
  -5  -8  -1 2649.73   73.79
   5  -8   1 2634.54   75.59
   5  -8   1 2555.04   78.29
   5  -8   1 2571.94   77.59
  -5  -8  -1 2600.24   85.39
   5  -8   1 2611.34   76.59
   5  -8   1 2589.24   75.69
   5   8   1 2678.43   76.89
   5   8   1 2637.74   76.59
   5   8   1 2513.05   75.09
   5   8   1 2543.55   76.29
   5   8   1 2604.94   78.39
   5   8   1 2510.15   81.99
  -5   8  -1 2658.23   77.99
   5   8   1 2654.93   79.09
  -5   8  -1 2778.92   85.99
   5   8   1 2679.73   78.19
   5   8   1 2602.64   76.59
  -6  -8  -1  700.23   32.70
   6  -8   1  674.73   25.70
   6  -8   1  669.23   27.70
  -6  -8  -1  694.03   23.90
  -6  -8  -1  727.83   27.90
   6  -8   1  715.13   26.40
   6  -8   1  692.83   25.30
   6  -8   1  709.43   25.70
   6  -8   1  662.73   26.50
   6  -8   1  669.33   25.10
   6  -8   1  711.03   26.40
   6   8   1  713.43   26.50
   6   8   1  740.63   27.90
   6   8   1  714.83   26.40
   6   8   1  630.04   30.20
   6   8   1  669.43   28.10
   6   8   1  678.13   25.80
  -6   8  -1  622.64   36.20
   6   8   1  702.43   26.10
  -6   8  -1  686.23   24.80
   6   8   1  694.53   27.60
  -6   8  -1  708.83   27.90
   7  -8   1 1387.96   42.20
   7  -8   1 1305.27   42.90
  -7  -8  -1 1300.17   44.80
   7  -8   1 1261.87   39.70
  -7  -8  -1 1345.47   40.30
   7  -8   1 1342.17   40.80
   7  -8   1 1354.26   41.60
   7  -8   1 1349.27   41.50
   7   8   1 1391.96   43.30
   7   8   1 1320.87   41.90
   7   8   1 1355.66   42.40
   7   8   1 1336.27   44.40
   7   8   1 1354.16   42.00
   7   8   1 1340.07   42.20
   8  -8   1   87.69    7.80
  -8  -8  -1   71.59    5.30
   8  -8   1   83.89    5.80
   8  -8   1   80.29    5.70
   8   8   1   72.99    5.40
   8   8   1   84.69    5.50
   8   8   1   73.99    6.50
   8   8   1   81.89    5.70
   8   8   1   86.49    6.40
   9   9  -1  127.49    7.90
   9   9  -1  140.49    6.80
  -8  -9   1    0.90    4.60
   8  -9  -1   -3.10    4.00
   8  -9  -1    5.90    3.70
   8  -9  -1   -9.30    3.80
   8   9  -1    0.90    2.60
   8   9  -1    8.10    4.10
   8   9  -1   10.80    4.10
   8   9  -1    3.40    3.80
   8   9  -1    2.90    3.20
   8   9  -1    3.30    2.80
   8   9  -1    6.20    3.50
  -7  -9   1   15.90    4.90
   7  -9  -1   15.40    4.70
   7  -9  -1   14.70    4.50
   7  -9  -1    9.00    5.20
  -7  -9   1    6.80    3.70
   7  -9  -1   16.00    5.70
   7  -9  -1   19.20    6.00
   7   9  -1   11.30    4.40
   7   9  -1   10.30    3.80
   7   9  -1    9.40    4.50
   7   9  -1    7.10    4.10
   7   9  -1   12.70    5.00
  -7   9   1   17.20   12.60
   7   9  -1   16.50    5.00
  -7   9   1   15.00    4.50
   7   9  -1    9.70    5.10
  -6  -9   1  625.04   22.20
   6  -9  -1  587.04   27.80
   6  -9  -1  609.04   22.40
   6  -9  -1  613.44   23.60
   6  -9  -1  680.93   30.60
   6  -9  -1  588.44   24.00
   6  -9  -1  619.04   33.00
  -6  -9   1  627.54   25.00
   6  -9  -1  736.73   30.00
   6   9  -1  645.34   26.60
  -6   9   1  635.84   23.10
   6   9  -1  651.93   25.70
   6   9  -1  633.44   30.50
   6   9  -1  641.44   24.70
   6   9  -1  648.04   24.70
  -6   9   1  635.24   21.00
   6   9  -1  652.53   27.20
   5  -9  -1   23.20    5.50
   5  -9  -1   27.30    5.50
   5  -9  -1   22.80    5.20
   5  -9  -1   21.70    6.60
   5  -9  -1   34.60    4.80
  -5  -9   1   38.30    5.30
  -5  -9   1   34.00    5.80
   5  -9  -1   25.80    6.60
   5  -9  -1   41.40    6.60
   5  -9  -1   30.00    8.30
   5  -9  -1   28.90    6.00
   5   9  -1   33.20    7.20
   5   9  -1   43.20    8.00
   5   9  -1   35.10    7.00
   5   9  -1   29.10    5.60
   5   9  -1   31.50    5.90
   5   9  -1   36.30    7.70
  -5   9   1   30.00    4.90
  -5   9   1   24.30    3.70
   5   9  -1   50.39    8.00
  -4  -9   1  294.67   17.20
   4  -9  -1  299.27   18.10
  -4  -9   1  278.87   13.00
  -4  -9   1  277.97   15.80
   4  -9  -1  292.37   17.40
   4   9  -1  268.87   14.20
  -4   9   1  291.67   10.60
  -3  -9   1  317.17   14.00
   3  -9  -1  337.17   17.70
  -3  -9   1  345.27   13.90
   3  -9  -1  348.07   17.80
   3   9  -1  329.57   15.10
  -3   9   1  340.27   12.00
  -3   9   1  331.27   13.80
   3   9  -1  327.57   14.80
  -2  -9   1   -0.90    1.60
  -2  -9   1    3.20    2.60
  -2  -9   1    2.60    3.50
   2  -9  -1    2.70    3.30
   2  -9  -1   -0.10    3.00
  -2   9   1    0.20    1.80
   2   9  -1    0.80    3.60
  -1  -9   1  185.68   10.30
  -1  -9   1  193.78    9.80
   1  -9  -1  183.48   10.70
   1  -9  -1  177.88   11.00
  -1  -9   1  182.68    8.70
  -1   9   1  191.98    8.70
   1   9  -1  182.48    9.00
  -1   9   1  194.78   10.00
   1   9  -1  190.58   11.40
   1   9  -1  182.48   10.30
   0  -9   1    7.50    2.80
   0  -9  -1    6.00    3.20
   0  -9  -1   10.80    3.30
   0  -9  -1   14.70    4.50
   0  -9   1    4.10    2.70
   0  -9  -1    2.60    2.60
   0   9   1    5.40    2.40
   0   9  -1    6.10    2.50
   0   9  -1    5.00    3.00
   0   9  -1    9.00    4.70
   0   9   1   10.60    3.30
  -1  -9  -1   52.79    6.30
  -1  -9  -1   59.19    5.20
  -1  -9  -1   57.39    6.50
   1  -9   1   72.69    7.10
   1  -9   1   64.19    5.90
  -1  -9  -1   61.49    6.60
   1   9   1   56.89    6.00
  -1   9  -1   62.79    7.90
   1   9   1   55.89    9.40
   1   9   1   51.19    6.50
  -1   9  -1   61.19    5.20
  -1   9  -1   62.79    6.00
  -2  -9  -1  326.57   16.10
  -2  -9  -1  289.97   13.10
  -2  -9  -1  329.17   16.00
   2  -9   1  307.67   14.20
   2  -9   1  327.27   17.30
  -2   9  -1  310.37   14.20
   2   9   1  295.47   15.30
  -2   9  -1  311.87   17.30
  -2   9  -1  325.97   12.80
   3  -9   1   15.00    5.20
  -3  -9  -1   15.60    4.90
  -3  -9  -1   25.70    6.60
  -3  -9  -1   18.60    3.60
   3  -9   1   22.20    8.80
  -3  -9  -1   19.80    4.40
   3  -9   1   22.10    9.50
   3   9   1   20.20    5.10
  -3   9  -1   25.90    7.80
   3   9   1   21.80    5.30
   4  -9   1    7.50    5.40
  -4  -9  -1    5.60    4.40
  -4  -9  -1    6.00    3.50
  -4  -9  -1    4.50    3.00
   4  -9   1    0.60    3.20
   4  -9   1    1.80    4.80
   4  -9   1    6.00    4.90
   4  -9   1    5.60    4.00
   4  -9   1    7.40    5.10
   4  -9   1    0.30    4.20
  -4  -9  -1   13.30    5.90
  -4   9  -1    3.90    3.50
   4   9   1    5.50    4.00
   4   9   1    8.30    6.50
   4   9   1    6.00    4.50
   4   9   1    4.40    4.00
   4   9   1   -2.30    5.00
   4   9   1   -1.90    5.90
   4   9   1    5.10    3.80
  -4   9  -1    6.50    6.20
  -4   9  -1    8.40    3.10
   4   9   1    8.60    6.30
   5  -9   1  272.07   16.20
   5  -9   1  263.57   15.80
   5  -9   1  269.37   15.20
   5  -9   1  260.17   15.70
  -5  -9  -1  270.97   12.30
  -5  -9  -1  273.07   23.00
  -5  -9  -1  265.07   18.30
  -5  -9  -1  270.87   14.90
   5  -9   1  276.17   14.80
   5  -9   1  271.77   16.10
   5  -9   1  289.37   15.10
   5  -9   1  283.37   15.20
   5   9   1  271.97   15.60
   5   9   1  289.57   17.60
   5   9   1  281.87   17.70
  -5   9  -1  280.67   13.20
   5   9   1  276.07   17.90
   5   9   1  282.77   16.50
   5   9   1  273.27   15.20
  -5   9  -1  274.47   20.50
  -5   9  -1  255.27   15.00
   5   9   1  246.68   16.00
   5   9   1  268.37   14.90
   5   9   1  253.87   14.30
   6  -9   1   -4.10    5.40
   6  -9   1    1.30    3.90
   6  -9   1   -2.60    3.60
   6  -9   1   -0.50    3.50
  -6  -9  -1    3.90    4.70
   6  -9   1    4.30    5.00
  -6  -9  -1    0.70    2.90
   6  -9   1    8.20    5.00
   6  -9   1    1.60    4.20
   6   9   1    7.10    4.40
   6   9   1    7.40    5.40
   6   9   1    4.30    4.70
   6   9   1   -1.00    3.10
   6   9   1    4.40    3.60
   6   9   1    6.00    3.40
  -6   9  -1   -3.30    3.80
   6   9   1    1.20    3.50
   7  -9   1   41.30    6.00
   7  -9   1   55.99    9.10
   7  -9   1   29.80    4.90
   7  -9   1   32.40    7.20
   7  -9   1   51.29    6.40
  -7  -9  -1   32.20    4.80
  -7  -9  -1   37.60    7.80
   7  -9   1   46.10    6.30
   7   9   1   54.19    6.90
   7   9   1   43.50    5.90
   7   9   1   46.50    6.00
   7   9   1   52.89    6.90
   7   9   1   38.00    7.10
   7   9   1   44.20    5.70
  -8  -9  -1   -0.50    2.20
   8  -9   1   -0.40    2.30
   8  -9   1   -2.20    2.00
   8   9   1   -1.60    2.60
   8   9   1    1.20    2.40
   8   9   1    3.20    2.40
   8   9   1    4.30    2.10
   8   9   1   -1.00    1.90
   9  10  -1    9.20    2.20
   9  10  -1    4.30    2.10
   9  10  -1    5.60    2.20
   8 -10  -1    7.90    3.50
  -8 -10   1    5.30    3.10
   8 -10  -1    0.00    4.20
   8 -10  -1    4.00    3.40
   8  10  -1    2.10    3.50
   8  10  -1    4.50    2.80
   8  10  -1    4.50    2.80
   8  10  -1    3.20    3.40
   8  10  -1    6.20    3.70
   8  10  -1    5.60    3.30
   8  10  -1    6.60    3.80
  -7 -10   1  266.17   12.10
   7 -10  -1  271.27   15.70
   7 -10  -1  253.37   14.50
  -7 -10   1  255.17   14.80
   7 -10  -1  261.17   13.60
   7 -10  -1  228.38   13.70
   7  10  -1  245.38   13.00
   7  10  -1  260.27   17.90
  -7  10   1  262.87   12.10
   7  10  -1  263.67   14.10
   7  10  -1  266.87   13.70
   7  10  -1  258.37   14.90
   7  10  -1  263.97   15.00
  -7  10   1  228.78   22.00
   7  10  -1  289.87   14.80
   6 -10  -1  868.71   30.50
   6 -10  -1  837.62   29.40
  -6 -10   1  846.62   31.70
   6 -10  -1  885.91   30.60
  -6 -10   1  860.21   28.10
   6 -10  -1  850.11   29.90
   6 -10  -1  819.22   40.10
   6 -10  -1  830.92   29.40
   6 -10  -1  795.52   29.00
   6  10  -1  883.11   31.70
   6  10  -1  848.62   30.50
   6  10  -1  868.11   30.20
   6  10  -1  877.21   32.90
  -6  10   1  881.91   28.10
   6  10  -1  871.01   30.50
  -6  10   1  839.92   29.70
   6  10  -1  854.91   32.90
   6  10  -1  863.01   31.60
   5 -10  -1  115.29   11.80
  -5 -10   1  116.59    8.90
   5 -10  -1  119.09    9.60
   5 -10  -1  126.19   10.70
   5 -10  -1  116.59   10.30
   5 -10  -1  130.49    8.90
   5 -10  -1  110.59   12.80
   5 -10  -1  103.19   13.40
  -5 -10   1  110.79    7.50
   5 -10  -1  127.89   10.40
   5  10  -1  116.89   12.00
  -5  10   1  119.29    9.80
  -5  10   1  127.69    7.40
   5  10  -1  127.09    9.80
   5  10  -1  105.19   10.90
   5  10  -1  118.39   10.20
   5  10  -1  117.09    9.70
   5  10  -1  128.19   10.40
   5  10  -1  134.29   11.80
  -4 -10   1   86.19    6.40
   4 -10  -1   96.89    7.50
  -4 -10   1   91.09    8.30
   4 -10  -1   92.79   10.70
   4 -10  -1   82.59   10.20
  -4 -10   1   97.79    7.50
   4  10  -1   86.19    8.20
  -4  10   1   97.49    6.00
  -4  10   1   86.79    7.20
  -3 -10   1  314.07   14.50
  -3 -10   1  312.37   12.20
   3 -10  -1  346.37   18.60
   3 -10  -1  328.87   17.90
   3 -10  -1  312.87   14.30
  -3 -10   1  333.77   14.30
   3  10  -1  314.37   14.90
  -3  10   1  335.77   12.50
  -3  10   1  331.77   14.30
   3  10  -1  318.47   15.40
  -2 -10   1 1892.01   60.09
   2 -10  -1 1986.90   62.19
   2 -10  -1 2067.19   59.89
  -2 -10   1 2011.60   58.19
   2 -10  -1 2016.30   62.69
  -2 -10   1 2003.30   58.89
  -2  10   1 2029.40   59.19
   2  10  -1 1863.61   62.59
   2  10  -1 2099.09   61.39
  -2  10   1 2019.10   56.79
  -1 -10   1  387.26   16.10
   1 -10  -1  408.76   16.70
  -1 -10   1  384.66   16.80
   1 -10  -1  383.56   17.30
   1 -10  -1  378.96   18.10
  -1 -10   1  378.96   14.60
  -1  10   1  369.76   14.30
   1  10  -1  367.86   17.60
   1  10  -1  365.16   14.60
  -1  10   1  383.16   16.20
   1  10  -1  372.66   16.70
   0 -10   1  127.79    8.70
   0 -10  -1  111.49    8.30
   0 -10  -1  116.59    9.10
   0  10  -1  122.29    7.40
   0  10  -1  119.79   10.20
   0  10  -1  122.19    8.60
   0  10   1  124.39    7.50
   0  10   1  136.49    9.10
  -1 -10  -1 1556.84   50.29
   1 -10   1 1722.33   51.89
  -1 -10  -1 1695.93   53.39
  -1 -10  -1 1715.63   53.29
   1 -10   1 1683.43   53.59
  -1 -10  -1 1717.03   52.79
  -1  10  -1 1765.32   49.99
  -1  10  -1 1722.03   55.09
  -1  10  -1 1706.53   51.79
   1  10   1 1669.43   61.99
   1  10   1 1609.24   50.09
   2 -10   1  866.91   30.80
  -2 -10  -1  899.41   33.10
  -2 -10  -1  921.71   33.30
  -2 -10  -1  878.11   29.30
   2 -10   1  911.81   34.50
  -2 -10  -1  868.41   27.00
   2  10   1  876.71   32.60
  -2  10  -1  887.61   28.90
  -2  10  -1  877.01   34.60
  -2  10  -1  922.81   31.20
  -3 -10  -1 1382.76   53.29
  -3 -10  -1 1266.37   40.70
  -3 -10  -1 1266.47   45.20
   3 -10   1 1297.87   42.10
   3 -10   1 1235.88   40.90
   3 -10   1 1162.68   47.00
  -3 -10  -1 1263.37   37.70
  -3  10  -1 1302.97   47.40
  -3  10  -1 1303.67   42.20
   3  10   1 1296.67   41.30
   3  10   1 1295.27   44.80
  -3  10  -1 1220.78   39.30
  -4 -10  -1   51.69   10.50
   4 -10   1   51.89    7.80
   4 -10   1   59.19    8.00
   4 -10   1   52.59    7.80
  -4 -10  -1   48.80    6.50
   4 -10   1   46.40    7.70
   4 -10   1   44.50    6.70
  -4 -10  -1   46.20    8.90
  -4 -10  -1   49.80    5.50
   4 -10   1   54.89    8.20
   4  10   1   72.99   10.70
   4  10   1   48.00    7.50
   4  10   1   48.60    7.50
   4  10   1   59.89    8.60
   4  10   1   43.40    7.70
   4  10   1   64.09    9.40
   4  10   1   44.10    8.90
  -4  10  -1   51.79    5.90
   4  10   1   49.50    7.80
  -4  10  -1   38.90    9.60
   5 -10   1  583.14   25.40
   5 -10   1  608.94   25.30
   5 -10   1  609.14   23.30
   5 -10   1  589.74   23.80
  -5 -10  -1  615.94   21.60
   5 -10   1  599.14   23.20
   5 -10   1  532.65   31.70
  -5 -10  -1  585.34   25.00
   5 -10   1  589.34   23.70
  -5 -10  -1  572.64   31.40
   5 -10   1  637.94   24.40
  -5 -10  -1  604.24   29.90
   5  10   1  592.94   24.70
   5  10   1  592.94   25.30
  -5  10  -1  611.64   25.60
   5  10   1  617.74   29.00
   5  10   1  632.04   24.30
  -5  10  -1  646.04   31.80
  -5  10  -1  624.34   23.00
   5  10   1  623.64   24.00
   5  10   1  582.24   25.70
   5  10   1  619.74   25.90
   5  10   1  586.04   23.50
   6 -10   1  189.68   11.70
  -6 -10  -1  182.98    9.90
   6 -10   1  170.08   11.80
   6 -10   1  174.58   11.00
  -6 -10  -1  160.48   10.90
   6 -10   1  205.78   16.50
  -6 -10  -1  188.98   13.00
   6 -10   1  164.28   10.70
   6 -10   1  191.58   12.90
   6  10   1  163.48   12.30
   6  10   1  180.38   11.20
   6  10   1  173.98   11.40
   6  10   1  170.48   11.10
   6  10   1  171.68   12.70
  -6  10  -1  170.88   10.90
   6  10   1  165.88   12.30
   6  10   1  154.78   13.30
   7 -10   1  285.77   13.00
   7 -10   1  300.97   13.30
   7 -10   1  302.67   14.70
  -7 -10  -1  315.67   12.50
   7 -10   1  275.77   12.90
   7 -10   1  315.27   13.80
   7  10   1  310.17   13.70
   7  10   1  311.17   14.60
   7  10   1  312.67   13.70
   7  10   1  301.77   15.20
  -7  10  -1  280.37   13.70
   7  10   1  297.47   15.00
   7  10   1  316.07   14.00
   8 -10   1   72.49    4.70
  -8 -10  -1   69.69    4.90
   8 -10   1   73.79    5.10
   8  10   1   72.19    6.10
   8  10   1   70.99    5.10
   8  10   1   87.69    8.40
   8  10   1   77.99    6.30
  -8 -11   1  199.78    9.20
   8 -11  -1  183.38   10.10
   8 -11  -1  193.68    9.60
   8 -11  -1  199.38    9.50
   8 -11  -1  155.48   11.70
   8  11  -1  172.78   15.20
   8  11  -1  190.78   10.00
   8  11  -1  209.88   10.90
   8  11  -1  189.58   11.80
   8  11  -1  223.18   13.50
   8  11  -1  203.68   10.30
  -7 -11   1    0.70    4.10
  -7 -11   1    1.70    3.10
   7 -11  -1    3.90    3.80
   7 -11  -1    7.10    3.60
   7 -11  -1    9.20    4.50
   7 -11  -1   14.30    7.80
   7 -11  -1    5.50    4.40
  -7  11   1   12.80    4.80
   7  11  -1   -2.60    3.40
   7  11  -1    5.80    3.30
   7  11  -1    3.60    4.10
   7  11  -1    7.10    3.90
   7  11  -1   12.20    4.50
  -7  11   1   17.10   12.20
   7  11  -1    9.10    4.90
   7  11  -1   -0.90    3.30
   6 -11  -1   29.20    6.20
  -6 -11   1   23.30    6.10
   6 -11  -1   29.10    6.00
   6 -11  -1   29.80    5.90
   6 -11  -1   12.30   10.00
   6 -11  -1   21.80    5.50
  -6 -11   1   26.50    4.60
   6 -11  -1   18.30    8.90
   6 -11  -1   28.30    5.70
   6 -11  -1   23.10    5.80
  -6  11   1   25.30    6.00
   6  11  -1   23.40    5.70
   6  11  -1   18.10    5.50
   6  11  -1   31.90    5.70
   6  11  -1   16.10    5.50
   6  11  -1   25.50    5.60
  -6  11   1   28.10    5.40
   6  11  -1   31.60    6.90
   6  11  -1   35.30    6.80
   6  11  -1   33.80    6.30
  -5 -11   1  157.78    9.00
   5 -11  -1  145.39   12.40
  -5 -11   1  169.78   11.20
   5 -11  -1  172.88   11.40
   5 -11  -1  154.68   11.20
   5 -11  -1  163.08   10.90
   5 -11  -1  137.99   10.20
   5 -11  -1  145.19   12.10
   5 -11  -1  174.78   15.60
   5 -11  -1  165.78   11.20
   5 -11  -1  141.09   14.70
   5  11  -1  170.98   13.80
   5  11  -1  156.48   11.70
   5  11  -1  161.38   11.30
  -5  11   1  165.08    9.10
  -5  11   1  166.48   10.90
   5  11  -1  143.39   12.60
   5  11  -1  127.79   12.20
   5  11  -1  165.68   11.30
   5  11  -1  166.88   11.80
   5  11  -1  142.09   10.50
  -4 -11   1  239.48   10.90
   4 -11  -1  263.27   13.50
   4 -11  -1  256.87   13.70
   4 -11  -1  258.37   17.60
   4 -11  -1  243.58   17.30
   4 -11  -1  252.07   12.80
   4 -11  -1  239.68   13.40
  -4 -11   1  280.87   13.70
   4 -11  -1  254.77   13.50
  -4 -11   1  233.38   14.00
  -4  11   1  253.17   11.20
   4  11  -1  272.37   14.30
   4  11  -1  229.28   13.30
  -4  11   1  241.78   13.20
   4  11  -1  235.48   14.70
   4  11  -1  229.88   15.30
   4  11  -1  235.58   13.20
   4  11  -1  267.67   18.80
   3 -11  -1   61.69    6.40
  -3 -11   1   59.39    7.20
  -3 -11   1   65.89    6.30
   3 -11  -1   59.79    8.50
  -3 -11   1   64.99    5.40
  -3  11   1   67.89    6.60
   3  11  -1   65.69    7.10
   3  11  -1   51.59    7.60
  -3  11   1   69.39    5.60
  -2 -11   1   20.60    4.20
  -2 -11   1   17.90    5.70
   2 -11  -1   26.80    5.00
   2 -11  -1   27.40    6.50
  -2 -11   1   24.60    5.00
   2 -11  -1   17.70    5.10
  -2 -11   1   21.00    3.30
  -2  11   1   27.30    4.40
  -2  11   1   18.00    4.40
   2  11  -1   23.90    6.30
  -1 -11   1  643.04   22.80
   1 -11  -1  722.43   25.70
   1 -11  -1  678.13   26.20
  -1 -11   1  718.93   25.70
   1 -11  -1  668.43   27.20
  -1 -11   1  657.83   25.60
  -1  11   1  710.63   25.60
   1  11  -1  632.24   22.80
   1  11  -1  670.83   26.80
   1  11  -1  640.04   25.30
  -1  11   1  664.73   22.90
   0 -11  -1   69.29    7.40
   0 -11   1   54.19    6.30
   0 -11  -1   54.69    6.60
   0 -11   1   57.69    6.60
   0  11  -1   65.69    6.00
   0  11   1   40.20    5.90
   0  11  -1   52.09    6.40
   0  11   1   51.89    5.60
   0  11  -1   54.99    8.30
  -1 -11  -1   35.80    5.90
  -1 -11  -1   43.40    7.30
  -1 -11  -1   31.60    4.80
   1 -11   1   41.90    6.50
  -1 -11  -1   44.50    4.30
   1 -11   1   41.60    5.60
  -1  11  -1   36.60    5.50
  -1  11  -1   36.90    4.90
  -1  11  -1   42.40    7.50
   1  11   1   39.40    8.00
   1  11   1   45.00    7.20
   1  11   1   42.70    6.90
   2 -11   1   11.60    4.90
  -2 -11  -1   12.10    3.70
  -2 -11  -1    6.60    4.30
  -2 -11  -1   14.40    5.10
   2 -11   1    8.40    3.30
  -2 -11  -1   10.60    2.70
  -2  11  -1    3.20    4.40
  -2  11  -1   15.90    4.40
   2  11   1   14.30    4.50
   2  11   1    9.00    4.70
  -2  11  -1    9.60    3.10
  -3 -11  -1  553.04   21.20
  -3 -11  -1  462.65   30.80
   3 -11   1  531.65   22.30
  -3 -11  -1  549.15   25.20
   3 -11   1  510.65   20.00
   3 -11   1  498.75   20.50
   3 -11   1  502.35   21.30
   3 -11   1  492.25   19.60
   3 -11   1  504.75   20.90
   3 -11   1  489.95   26.40
  -3 -11  -1  527.25   18.30
   3  11   1  500.15   21.00
  -3  11  -1  523.25   22.40
   3  11   1  530.95   32.20
  -3  11  -1  547.85   27.10
   3  11   1  486.15   22.20
  -3  11  -1  517.15   19.80
   3  11   1  552.94   24.70
   3  11   1  506.65   20.40
   4 -11   1  140.49   10.30
   4 -11   1  134.49   11.70
  -4 -11  -1  154.58   14.20
   4 -11   1  131.19   10.40
  -4 -11  -1  144.39    8.30
   4 -11   1  118.29   13.60
  -4 -11  -1  116.39   11.50
   4 -11   1  127.19   11.60
   4 -11   1  145.89   11.90
  -4 -11  -1  139.49   10.50
  -4 -11  -1  138.19   14.10
   4 -11   1  112.09   10.30
   4 -11   1  139.29   11.00
   4 -11   1  153.68   10.20
  -4  11  -1  140.59    9.30
   4  11   1  142.99   10.80
   4  11   1  129.49   12.40
  -4  11  -1  124.49   10.90
   4  11   1  142.59   11.10
  -4  11  -1  138.09   14.30
  -4  11  -1  129.49   10.80
   4  11   1  137.99   12.50
   4  11   1  129.19   10.40
   4  11   1  147.89   11.00
   4  11   1  135.19   10.30
   4  11   1  136.79   12.90
   5 -11   1   23.00    4.70
  -5 -11  -1   26.20    6.50
   5 -11   1   21.90    5.50
   5 -11   1   31.10    6.40
  -5 -11  -1   21.10    8.60
   5 -11   1   34.80   11.00
   5 -11   1   12.40    5.90
  -5 -11  -1   41.80   13.30
   5 -11   1   31.00    5.90
   5 -11   1   26.90    5.00
   5 -11   1   25.70    7.40
  -5 -11  -1   22.60    6.40
  -5  11  -1   26.50    5.60
   5  11   1   30.60    7.30
   5  11   1   35.00    6.50
   5  11   1   26.50    6.70
  -5  11  -1   22.70    6.70
   5  11   1   25.00    5.70
   5  11   1   29.90    6.50
   5  11   1   24.20    6.00
  -5  11  -1   26.50   10.20
  -5  11  -1   14.20    6.60
  -6 -11  -1   41.00    7.60
   6 -11   1   40.00    7.20
   6 -11   1   39.90    6.40
   6 -11   1   60.49    8.60
   6 -11   1   60.49    8.40
  -6 -11  -1   39.90    5.40
   6  11   1   61.79    8.80
   6  11   1   50.39    9.10
   6  11   1   61.19    8.20
   6  11   1   49.50    8.90
  -6  11  -1   44.30    6.60
  -6  11  -1   35.10   10.20
   7 -11   1   39.60    5.30
   7 -11   1   36.80    5.90
   7 -11   1   46.80    6.90
  -7 -11  -1   42.70    4.80
   7 -11   1   43.30    5.60
   7  11   1   30.10    5.40
   7  11   1   39.60    5.10
   7  11   1   42.30    5.80
   7  11   1   42.80    6.30
  -7  11  -1   42.60    6.10
   7  11   1   33.00    5.80
   7  11   1   38.80    5.10
   8 -11   1  235.38    9.10
   8 -11   1  248.48   10.40
   8  11   1  257.87   10.00
   8  11   1  254.37    9.60
   8  11   1  246.68    9.40
   8 -12  -1  159.08    8.40
  -8 -12   1  159.18   12.50
   8 -12  -1  174.58    8.60
   8 -12  -1  157.78   11.20
   8 -12  -1  149.88    8.90
   8  12  -1  170.78    9.30
   8  12  -1  173.68    8.90
   8  12  -1  174.68    9.10
   8  12  -1  171.58   10.10
   8  12  -1  174.18   10.20
   7 -12  -1  357.56   15.80
  -7 -12   1  341.07   14.10
   7 -12  -1  346.57   15.10
   7 -12  -1  335.77   14.80
   7 -12  -1  333.37   14.80
   7 -12  -1  360.46   15.50
  -7 -12   1  333.97   17.70
   7  12  -1  341.77   17.50
   7  12  -1  350.66   15.60
   7  12  -1  349.47   16.70
   7  12  -1  324.77   17.20
   7  12  -1  328.67   14.90
   7  12  -1  347.77   15.70
  -7  12   1  296.67   35.50
   7  12  -1  328.17   16.00
  -7  12   1  322.77   14.60
   6 -12  -1   47.50    7.70
   6 -12  -1   67.39    7.70
   6 -12  -1   45.60   12.90
   6 -12  -1   47.60    8.40
   6 -12  -1   51.49    7.80
  -6 -12   1   55.29    6.20
   6 -12  -1   63.99    7.80
   6 -12  -1   49.20    8.60
   6 -12  -1   58.09    8.20
   6  12  -1   54.29    8.80
   6  12  -1   64.69    7.60
  -6  12   1   73.99   11.40
   6  12  -1   62.49    7.80
   6  12  -1   50.09    8.50
   6  12  -1   50.79    7.50
   6  12  -1   42.50    6.90
   6  12  -1   70.59   10.60
   6  12  -1   49.20    7.60
  -6  12   1   87.79   23.20
  -5 -12   1   93.99    7.10
  -5 -12   1  102.29   10.60
   5 -12  -1   95.29    9.00
   5 -12  -1   98.99    8.90
   5 -12  -1  105.29   10.00
   5 -12  -1   95.09   10.50
   5 -12  -1   83.99   10.50
   5 -12  -1   94.79    9.00
   5 -12  -1   95.39   13.00
   5 -12  -1   84.79    9.40
   5  12  -1  117.39   11.70
   5  12  -1   93.69   11.00
   5  12  -1   91.09    9.20
   5  12  -1   89.09    9.10
   5  12  -1   99.49   10.80
   5  12  -1   87.09    9.30
  -5  12   1  111.99    9.70
   5  12  -1   95.59   10.00
   5  12  -1  106.29    9.60
  -5  12   1  107.79    8.20
   4 -12  -1  722.73   33.80
   4 -12  -1  668.63   25.80
   4 -12  -1  739.53   27.30
   4 -12  -1  722.53   26.90
   4 -12  -1  772.82   33.60
   4 -12  -1  723.63   29.90
   4 -12  -1  746.83   28.30
   4 -12  -1  791.62   27.50
   4 -12  -1  749.73   28.40
  -4 -12   1  742.63   28.00
   4  12  -1  717.73   26.90
  -4  12   1  772.22   25.60
   4  12  -1  747.43   28.60
   4  12  -1  723.83   26.90
   4  12  -1  711.43   26.20
   4  12  -1  717.63   27.00
   4  12  -1  658.93   27.60
  -4  12   1  743.13   28.30
   4  12  -1  753.52   26.90
  -3 -12   1   18.50    4.50
   3 -12  -1   13.70    6.20
  -3 -12   1   19.30    3.50
   3 -12  -1   13.90    4.60
   3 -12  -1   10.70    5.10
  -3 -12   1   13.20    4.80
   3  12  -1   11.40    6.20
   3  12  -1   18.50    5.30
  -3  12   1   17.90    3.90
  -3  12   1   11.00    3.90
  -2 -12   1  359.16   15.90
  -2 -12   1  376.16   17.20
   2 -12  -1  382.56   20.00
   2 -12  -1  382.46   17.60
  -2 -12   1  365.36   13.50
   2 -12  -1  378.56   19.50
   2  12  -1  390.66   18.90
   2  12  -1  384.46   16.50
  -2  12   1  398.16   18.00
  -2  12   1  362.56   16.00
  -2  12   1  389.36   15.50
  -1 -12   1 1117.79   38.80
   1 -12  -1 1113.29   39.10
  -1 -12   1 1131.79   37.80
   1 -12  -1 1142.39   40.70
  -1 -12   1 1056.89   35.10
   1 -12  -1 1192.68   38.80
  -1  12   1 1187.18   38.80
  -1  12   1 1061.29   33.20
   1  12  -1 1134.99   38.70
   1  12  -1 1116.89   35.30
  -1  12   1 1135.79   35.50
   1  12  -1 1111.09   39.80
   0 -12   1  268.57   15.00
   0 -12   1  307.87   15.30
   0 -12  -1  287.77   17.80
   0 -12  -1  291.37   16.00
   0  12  -1  261.07   11.40
   0  12   1  273.57   15.20
   0  12  -1  290.07   15.10
   0  12   1  278.97   13.10
   0  12  -1  292.37   13.00
   0  12   1  267.67   11.60
   0  12  -1  282.27   16.40
   0  12   1  273.17   16.90
  -1 -12  -1  238.68   14.60
  -1 -12  -1  227.78   14.30
  -1 -12  -1  222.38   11.90
  -1 -12  -1  234.48    9.60
   1 -12   1  248.38   13.80
   1 -12   1  249.38   15.00
  -1  12  -1  234.48   10.80
  -1  12  -1  237.78   15.80
   1  12   1  226.08   13.40
  -1  12  -1  239.88   13.70
   1  12   1  222.58   14.50
  -1  12  -1  260.47   12.10
  -2 -12  -1 1434.46   42.10
   2 -12   1 1373.76   44.70
  -2 -12  -1 1465.15   45.90
   2 -12   1 1524.65   62.59
   2 -12   1 1505.85   50.39
  -2 -12  -1 1454.25   50.29
  -2  12  -1 1396.26   42.90
  -2  12  -1 1445.66   52.49
  -2  12  -1 1486.35   45.20
   2  12   1 1525.05   46.40
  -3 -12  -1   54.89   10.20
  -3 -12  -1   58.09   10.20
   3 -12   1   46.90    7.50
  -3 -12  -1   45.40    6.80
   3 -12   1   48.70   10.50
   3 -12   1   47.70    6.80
   3 -12   1   48.90    8.90
   3 -12   1   57.69   10.00
   3 -12   1   49.60    7.70
   3 -12   1   47.30    7.90
  -3 -12  -1   54.89    6.80
   3 -12   1   37.10    8.00
   3 -12   1   32.80    6.50
  -3  12  -1   37.20    9.20
  -3  12  -1   68.29    8.00
   3  12   1   39.30    6.80
  -3  12  -1   48.20    7.60
  -3  12  -1   45.70    5.70
   3  12   1   54.29    8.90
   3  12   1   55.79    9.70
   3  12   1   43.30    7.40
   3  12   1   37.60    6.60
   3  12   1   55.99   10.70
   4 -12   1   25.40    6.10
  -4 -12  -1   16.50    6.20
   4 -12   1   27.30    6.40
   4 -12   1   23.20    9.50
   4 -12   1   31.80    5.90
   4 -12   1   30.10    6.30
   4 -12   1   21.40    5.90
   4 -12   1   21.50    6.20
  -4 -12  -1   22.90    6.00
   4 -12   1   20.10    6.70
  -4 -12  -1   19.60    4.00
  -4 -12  -1   19.30    7.40
  -4 -12  -1   20.90    8.60
   4 -12   1   24.80    5.60
   4  12   1   30.10    5.90
   4  12   1   27.80    6.20
  -4  12  -1   27.30    6.90
   4  12   1   14.30    5.50
   4  12   1   16.30    6.60
  -4  12  -1   28.20    9.70
   4  12   1   22.90    6.90
   4  12   1   22.40    5.30
  -4  12  -1   26.70    5.40
  -4  12  -1   32.60    6.00
   4  12   1   15.70    5.10
   5 -12   1   60.19   13.30
  -5 -12  -1   77.69    9.00
   5 -12   1   77.69    9.20
   5 -12   1   66.19    8.20
  -5 -12  -1   74.09    9.80
   5 -12   1   65.39   10.00
   5 -12   1   77.19    8.30
   5 -12   1   60.89   10.80
   5 -12   1   82.39    9.20
  -5 -12  -1   79.89    6.70
   5 -12   1   79.29    8.40
   5 -12   1   57.09    9.20
   5  12   1   65.49    8.60
   5  12   1   73.79    8.30
  -5  12  -1   70.09   14.90
   5  12   1   66.39   10.50
  -5  12  -1   79.19   10.40
  -5  12  -1   60.59    7.20
   5  12   1   86.39    8.60
  -5  12  -1   68.49    8.80
   5  12   1   66.79    8.90
   5  12   1   85.39    8.80
   5  12   1   57.29   10.40
  -6 -12  -1  438.26   21.60
   6 -12   1  493.15   19.70
   6 -12   1  468.65   19.50
   6 -12   1  464.55   19.00
   6 -12   1  481.65   19.00
   6 -12   1  462.35   19.10
  -6 -12  -1  449.26   17.40
   6  12   1  479.85   19.60
   6  12   1  460.35   19.00
   6  12   1  456.55   19.00
  -6  12  -1  440.56   19.30
   6  12   1  460.95   21.10
  -6  12  -1  466.75   18.60
   6  12   1  490.05   20.50
   6  12   1  482.35   21.20
   6  12   1  450.75   19.10
   7 -12   1   -1.10    2.70
  -7 -12  -1    1.80    2.20
   7 -12   1    1.00    2.70
   7 -12   1    7.80    5.50
   7 -12   1   -1.00    5.40
   7 -12   1    5.70    2.90
   7  12   1    8.80    3.50
   7  12   1    0.30    3.90
   7  12   1   -2.70    2.60
  -7  12  -1   -3.10    4.10
   7  12   1    1.30    2.50
   7  12   1   -1.80    3.20
  -8 -13   1   79.79    5.50
   8 -13  -1   76.79    6.40
   8 -13  -1   81.69    6.00
  -8 -13   1   76.59    7.70
   8 -13  -1   68.69    8.10
   8  13  -1   65.19    6.50
   8  13  -1   83.39    6.00
   8  13  -1   62.49    6.40
   8  13  -1   87.09    7.10
   8  13  -1   80.29    6.40
   8  13  -1   79.99    6.00
  -7 -13   1   86.69   13.20
   7 -13  -1   72.29    7.70
   7 -13  -1   56.49    6.50
   7 -13  -1   63.49    6.50
  -7 -13   1   62.29    5.90
   7 -13  -1   73.19    7.80
   7  13  -1   65.99    8.40
   7  13  -1   58.49    6.50
  -7  13   1   77.69    9.30
   7  13  -1   59.39    7.10
   7  13  -1   58.49    6.60
   7  13  -1   68.89    8.30
  -7  13   1   35.90   21.50
   7  13  -1   57.09    7.60
   6 -13  -1   51.89    7.60
   6 -13  -1   53.99    7.30
   6 -13  -1   47.30    8.30
   6 -13  -1   41.00    7.20
   6 -13  -1   48.20    7.30
  -6 -13   1   52.09    8.10
   6 -13  -1   59.99    9.70
  -6 -13   1   59.99    6.20
   6 -13  -1   49.99    7.40
   6 -13  -1   62.49   14.60
   6  13  -1   59.29    7.80
   6  13  -1   54.39    7.50
   6  13  -1   51.19    7.70
   6  13  -1   47.20    7.60
  -6  13   1   47.00    6.60
   6  13  -1   49.40    9.10
   6  13  -1   50.79    7.60
  -6  13   1   39.10   11.90
   6  13  -1   53.49    7.40
   6  13  -1   44.40    7.20
  -6  13   1   64.39    9.90
  -5 -13   1  163.58    9.20
   5 -13  -1  147.69   12.00
   5 -13  -1  143.09   16.00
   5 -13  -1  169.78   11.90
  -5 -13   1  135.09   11.20
   5 -13  -1  152.78   11.20
   5 -13  -1  140.99   11.00
   5  13  -1  144.99   11.60
   5  13  -1  162.58   12.40
  -5  13   1  153.38   10.00
   5  13  -1  172.68   12.50
   5  13  -1  149.99   11.30
   5  13  -1  134.09   11.00
  -5  13   1  147.89   11.70
  -4 -13   1    3.90    2.90
   4 -13  -1    4.90    4.70
   4 -13  -1   10.70    6.90
   4 -13  -1    3.80    3.70
   4 -13  -1    6.40    4.80
   4 -13  -1   -1.60    6.10
   4 -13  -1   11.30    4.80
   4 -13  -1    6.50    4.80
   4 -13  -1   10.70    5.30
  -4 -13   1    7.80    3.70
   4 -13  -1   13.40    5.70
  -4  13   1    7.20    3.50
  -4  13   1   -1.30    5.00
   4  13  -1   11.90    5.20
   4  13  -1   10.00    5.90
   4  13  -1   10.00    6.10
   4  13  -1    8.00    4.90
   4  13  -1    6.60    4.50
  -4  13   1    4.60    4.70
   4  13  -1    4.50    5.40
   4  13  -1    3.70    5.80
   4  13  -1   10.20    5.00
   3 -13  -1 1725.73   54.39
  -3 -13   1 1591.54   52.29
   3 -13  -1 1568.84   49.80
   3 -13  -1 1719.13   58.89
   3 -13  -1 1701.33   57.99
  -3 -13   1 1683.03   47.70
  -3 -13   1 1610.54   51.69
   3 -13  -1 1647.44   53.49
   3 -13  -1 1588.44   49.40
   3 -13  -1 1629.74   54.09
   3  13  -1 1669.23   52.79
  -3  13   1 1598.04   47.80
   3  13  -1 1613.84   51.29
  -3  13   1 1667.03   50.19
   3  13  -1 1699.73   51.49
  -3  13   1 1671.93   53.79
   3  13  -1 1598.54   53.09
   2 -13  -1    8.30    4.40
   2 -13  -1    7.70    5.40
  -2 -13   1   10.10    4.20
   2 -13  -1   -0.70    2.60
  -2 -13   1    5.00    3.50
  -2 -13   1    5.30    2.60
  -2  13   1    1.50    2.50
   2  13  -1    1.60    5.10
  -2  13   1    1.00    2.70
  -2  13   1    8.30    3.50
   2  13  -1    5.00    4.00
  -1 -13   1  774.42   29.80
  -1 -13   1  732.33   26.10
  -1 -13   1  805.02   29.00
   1 -13  -1  743.03   31.00
   1 -13  -1  729.33   28.90
  -1 -13   1  698.53   26.00
  -1  13   1  743.63   24.10
   1  13  -1  814.22   31.20
   1  13  -1  727.83   25.90
  -1  13   1  780.92   26.60
  -1  13   1  737.03   29.10
   1  13  -1  719.63   23.20
   1  13  -1  724.93   29.10
   0 -13   1   33.40    6.80
   0 -13  -1   30.70    6.60
   0 -13   1   40.90    6.50
   0 -13  -1   55.09    8.60
   0  13  -1   35.80    5.40
   0  13   1   40.40    7.20
   0  13  -1   53.59    9.90
   0  13   1   42.30    7.90
   0  13   1   42.50    5.80
   0  13   1   45.70    5.90
   0  13  -1   41.60    5.70
   0  13  -1   47.20    6.90
  -1 -13  -1 4023.00  117.09
  -1 -13  -1 3935.81  106.99
   1 -13   1 3971.60  114.89
   1 -13   1 4022.30  117.09
  -1 -13  -1 3937.11  115.99
  -1 -13  -1 3827.42  111.09
   1 -13   1 3898.11  110.59
  -1  13  -1 4085.79  115.09
  -1  13  -1 4175.98  118.79
   1  13   1 3918.81  112.69
  -1  13  -1 3894.51  108.39
  -1  13  -1 4069.39  111.09
  -2 -13  -1  241.88   13.30
   2 -13   1  246.98   13.80
  -2 -13  -1  245.58   17.50
   2 -13   1  248.68   14.70
   2 -13   1  241.68   16.60
  -2 -13  -1  244.28   10.60
  -2  13  -1  250.37   12.80
  -2  13  -1  255.97   11.90
   2  13   1  221.78   12.80
  -2  13  -1  253.27   15.20
  -2  13  -1  245.48   17.70
   3 -13   1  347.37   16.60
   3 -13   1  349.67   18.80
   3 -13   1  369.96   21.70
  -3 -13  -1  361.36   17.00
   3 -13   1  343.07   16.80
   3 -13   1  344.17   15.70
   3 -13   1  360.26   16.30
   3 -13   1  337.07   22.30
   3 -13   1  354.46   16.20
  -3 -13  -1  335.57   20.70
  -3 -13  -1  357.96   17.50
   3 -13   1  274.57   21.20
   3 -13   1  336.07   17.20
  -3 -13  -1  369.76   14.20
   3  13   1  358.96   16.90
  -3  13  -1  355.06   15.10
   3  13   1  364.16   16.60
   3  13   1  329.67   18.20
  -3  13  -1  383.66   19.70
  -3  13  -1  325.97   21.90
   3  13   1  364.86   16.80
  -3  13  -1  373.66   16.50
   3  13   1  321.47   17.00
   3  13   1  361.26   18.40
   3  13   1  370.36   18.40
   4 -13   1  104.99    9.80
   4 -13   1  118.69   10.80
   4 -13   1  102.99   11.00
   4 -13   1  122.19    9.70
  -4 -13  -1   90.49   11.10
   4 -13   1   97.79   13.60
   4 -13   1  126.09   11.00
   4 -13   1  105.69   10.50
  -4 -13  -1   95.99    9.60
   4 -13   1  103.39    9.50
   4 -13   1  104.29   10.50
  -4 -13  -1  109.69    7.60
  -4 -13  -1  108.29   15.90
   4  13   1  108.19   11.60
   4  13   1  119.79   10.10
   4  13   1   92.19    9.80
  -4  13  -1  103.59    8.70
  -4  13  -1  119.39    9.30
  -4  13  -1  116.19   11.50
  -4  13  -1  123.49   15.00
   4  13   1  116.59   12.00
   4  13   1  106.49    9.40
   4  13   1  106.39   10.60
   4  13   1  114.19    9.80
   5 -13   1  771.52   27.20
   5 -13   1  717.03   28.60
   5 -13   1  822.32   28.50
   5 -13   1  744.53   31.50
  -5 -13  -1  728.23   26.60
  -5 -13  -1  785.42   31.40
   5 -13   1  677.93   38.00
   5 -13   1  812.32   28.90
  -5 -13  -1  801.32   26.40
   5 -13   1  783.12   27.90
   5 -13   1  787.32   28.10
   5 -13   1  814.12   29.00
   5  13   1  776.72   29.60
   5  13   1  790.52   28.40
  -5  13  -1  775.22   28.60
   5  13   1  787.62   28.80
  -5  13  -1  741.73   31.90
   5  13   1  789.32   29.00
   5  13   1  790.62   30.40
   5  13   1  775.32   30.60
   5  13   1  788.92   28.10
  -5  13  -1  753.02   37.30
  -5  13  -1  790.42   26.90
   6 -13   1 1043.10   33.80
  -6 -13  -1  988.50   36.30
   6 -13   1 1013.00   33.50
   6 -13   1 1016.10   33.00
   6 -13   1 1011.80   33.70
   6 -13   1 1003.90   33.00
   6  13   1 1035.30   35.80
  -6  13  -1 1020.60   32.40
   6  13   1  999.00   33.20
  -6  13  -1  968.50   34.20
   6  13   1 1004.80   33.50
   6  13   1 1013.20   33.90
   6  13   1 1013.70   33.80
   6  13   1 1065.69   39.10
   6  13   1  990.40   34.20
   7 -13   1    2.50    2.70
   7 -13   1    2.60    2.50
   7 -13   1   -1.60    3.10
   7 -13   1   -1.70    2.40
   7 -13   1   -3.80    3.60
   7  13   1   -1.80    2.20
   7  13   1    0.40    2.10
   7  13   1    0.30    3.10
   7  13   1    1.10    2.60
   7  13   1   -1.80    2.90
   7  13   1   -0.60    2.70
  -7  13  -1   -1.80    3.70
  -8 -14   1   80.49    5.10
   8 -14  -1   65.59    5.50
  -8 -14   1   63.79    5.80
   8 -14  -1   67.89    6.40
   8 -14  -1   70.59    6.70
   8  14  -1   72.79    7.00
   8  14  -1   66.99    5.60
   8  14  -1   66.39    5.20
   8  14  -1   59.19    5.40
   8  14  -1   69.99    5.30
   8  14  -1   77.89    6.40
   7 -14  -1   21.50    4.30
   7 -14  -1   27.40    4.50
   7 -14  -1   33.80    5.50
  -7 -14   1   28.90    4.40
   7 -14  -1   25.00    5.40
  -7 -14   1   20.40    9.90
   7 -14  -1   22.90    6.80
   7  14  -1   25.40    5.50
   7  14  -1   22.10    4.30
   7  14  -1   26.50    5.20
   7  14  -1   25.40    5.60
  -7  14   1   27.60    7.50
   7  14  -1   23.20    4.60
   7  14  -1   15.90    4.90
   6 -14  -1   58.19    8.20
  -6 -14   1   69.99    6.40
   6 -14  -1   62.49    7.40
  -6 -14   1   53.39    8.40
   6 -14  -1   69.79    8.40
   6 -14  -1   71.79    8.80
   6 -14  -1   46.50    6.90
   6 -14  -1   57.99    7.50
   6  14  -1   65.69    8.30
   6  14  -1   62.59    7.80
   6  14  -1   60.79    9.00
   6  14  -1   48.90    8.10
   6  14  -1   69.59    7.80
   6  14  -1   65.89    7.50
  -6  14   1   66.19    7.60
   6  14  -1   66.29    9.50
  -6  14   1   74.29   10.20
  -6  14   1   85.69   14.40
   5 -14  -1  193.98   12.00
   5 -14  -1  175.68   12.10
  -5 -14   1  176.58    9.80
   5 -14  -1  164.88   12.30
   5 -14  -1  187.78   11.30
   5 -14  -1  183.78   11.60
   5 -14  -1  167.88   12.70
   5 -14  -1  185.98   12.30
  -5 -14   1  161.98   12.50
   5  14  -1  182.78   13.60
  -5  14   1  181.28   11.50
  -5  14   1  161.38   13.00
   5  14  -1  167.28   12.70
  -5  14   1  186.58   18.30
  -5  14   1  160.28   11.70
   5  14  -1  165.28   12.90
   5  14  -1  175.88   11.80
   5  14  -1  168.88   11.80
   5  14  -1  200.58   14.30
   5  14  -1  168.58   11.80
   5  14  -1  169.38   12.20
  -4 -14   1  484.25   21.80
   4 -14  -1  471.65   20.00
   4 -14  -1  450.65   19.40
   4 -14  -1  456.35   19.60
   4 -14  -1  454.85   19.00
   4 -14  -1  467.55   19.40
  -4 -14   1  480.75   17.60
   4 -14  -1  475.05   22.50
   4 -14  -1  432.16   26.20
   4 -14  -1  471.95   20.50
   4  14  -1  463.75   19.80
   4  14  -1  450.65   21.30
  -4  14   1  457.75   18.20
   4  14  -1  475.85   21.20
   4  14  -1  453.85   20.10
   4  14  -1  492.35   20.70
  -4  14   1  498.15   20.20
   4  14  -1  472.05   19.80
  -4  14   1  482.65   22.70
   4  14  -1  431.16   21.30
   3 -14  -1   67.69    8.60
   3 -14  -1   78.89    9.10
  -3 -14   1   89.39    6.40
   3 -14  -1   75.49    8.20
   3 -14  -1   84.79   10.80
  -3 -14   1   90.89    8.40
   3 -14  -1   75.39    9.30
   3 -14  -1   71.39   10.00
  -3 -14   1   78.59    9.30
   3  14  -1   70.39    9.30
  -3  14   1   87.59    9.40
   3  14  -1   69.89   12.40
  -3  14   1   79.09    7.30
   3  14  -1   93.59    8.70
  -3  14   1   86.59    7.70
   3  14  -1   72.59   11.50
   3  14  -1   86.49   11.60
   3  14  -1   72.99   11.10
   3  14  -1   68.99   10.00
   2 -14  -1   56.49    7.50
  -2 -14   1   60.99    8.40
   2 -14  -1   55.99    8.90
  -2 -14   1   58.09    5.10
  -2 -14   1   59.99    7.20
  -2  14   1   49.99    6.10
   2  14  -1   58.19    7.30
  -2  14   1   66.19    8.20
   2  14  -1   55.99    8.80
  -2  14   1   54.59    6.20
  -1 -14   1  149.39   10.50
   1 -14  -1  149.99   15.00
  -1 -14   1  142.39   12.40
   1 -14  -1  151.18   11.70
  -1 -14   1  150.28   11.50
   1  14  -1  133.69    8.00
  -1  14   1  135.19    8.60
  -1  14   1  152.08    9.90
   1  14  -1  160.58   12.80
  -1  14   1  155.28   13.00
  -1  14   1  146.29   11.70
   1  14  -1  162.58   16.10
   1  14  -1  155.98   12.90
   0 -14  -1  568.74   26.40
   0 -14   1  652.23   27.00
   0 -14   1  601.44   23.00
   0 -14   1  672.63   27.70
   0 -14  -1  629.74   28.30
   0  14   1  592.34   20.70
   0  14   1  613.44   26.60
   0  14  -1  616.34   23.30
   0  14  -1  602.84   20.90
   0  14   1  632.54   24.00
   0  14  -1  603.04   26.40
   0  14   1  634.64   27.00
   0  14  -1  662.43   28.90
   1 -14   1   11.10    4.30
  -1 -14  -1   19.60    3.60
  -1 -14  -1   17.80    6.40
  -1 -14  -1    3.50    9.30
   1  14   1    9.20    6.30
  -1  14  -1   14.50    7.20
  -1  14  -1   16.10    4.60
  -1  14  -1   16.20    4.00
  -1  14  -1   24.60    5.80
   1  14   1   30.20    8.00
   2 -14   1  210.08   13.10
  -2 -14  -1  195.48   13.70
   2 -14   1  233.68   16.90
   2 -14   1  229.28   14.80
   2 -14   1  201.08   12.60
   2 -14   1  203.38   12.60
   2 -14   1  220.58   12.50
   2 -14   1  214.88   13.30
  -2 -14  -1  227.18   10.00
   2 -14   1  204.28   13.60
   2 -14   1  226.48   13.00
  -2 -14  -1  247.38   16.80
   2  14   1  230.58   13.10
   2  14   1  212.78   16.60
  -2  14  -1  228.38   12.50
   2  14   1  243.78   14.40
  -2  14  -1  263.07   18.60
   2  14   1  231.78   14.80
  -2  14  -1  223.08   11.30
  -2  14  -1  233.48   15.10
   2  14   1  214.48   12.50
   3 -14   1   42.10    6.70
   3 -14   1   37.40    7.20
   3 -14   1   32.60    6.30
  -3 -14  -1   29.20    4.60
  -3 -14  -1   26.40    8.00
   3 -14   1   38.70    6.40
   3 -14   1   29.70    6.90
   3 -14   1   38.60    6.60
  -3 -14  -1   26.70    6.10
   3 -14   1   33.50    6.40
   3 -14   1   23.70    7.60
   3 -14   1   33.10    7.10
  -3 -14  -1   31.30    6.90
  -3  14  -1   26.50    5.40
   3  14   1   37.30    6.30
   3  14   1   43.80    7.90
   3  14   1   18.80    6.60
   3  14   1   37.90    7.50
   3  14   1   32.50    6.10
  -3  14  -1   39.60   11.10
   3  14   1   18.40    5.90
  -3  14  -1   35.90    6.40
   3  14   1   23.30    6.80
  -3  14  -1   31.70    7.30
   3  14   1   32.40    7.70
   4 -14   1  182.78   14.10
   4 -14   1  216.88   12.60
   4 -14   1  183.78   12.60
   4 -14   1  202.78   12.60
  -4 -14  -1  179.88   12.50
   4 -14   1  198.88   13.20
  -4 -14  -1  211.98   10.50
  -4 -14  -1  173.58   19.20
   4 -14   1  199.28   12.20
   4 -14   1  191.38   13.00
  -4 -14  -1  175.38   13.40
   4 -14   1  189.48   13.80
   4 -14   1  211.08   19.30
   4  14   1  158.98   12.50
  -4  14  -1  197.68   15.10
   4  14   1  195.68   13.10
   4  14   1  201.68   14.70
   4  14   1  214.78   12.80
  -4  14  -1  188.28   12.30
   4  14   1  208.18   16.00
  -4  14  -1  194.58   11.70
   4  14   1  218.98   14.90
   4  14   1  182.38   12.00
  -4  14  -1  221.48   19.10
  -5 -14  -1    7.90    6.20
   5 -14   1    8.70    4.60
   5 -14   1    7.30    4.10
   5 -14   1   -3.80    5.10
   5 -14   1    8.80    4.70
   5 -14   1   11.60    4.60
   5 -14   1    7.70    3.70
  -5 -14  -1   12.20    3.60
   5  14   1    7.20    5.50
   5  14   1    8.00    4.40
  -5  14  -1   14.80    5.50
   5  14   1   11.20    4.00
   5  14   1   16.60    5.30
   5  14   1   10.50    4.00
  -5  14  -1    8.20    4.50
   5  14   1    8.60    4.80
   5  14   1    0.90    3.80
   6 -14   1  116.39    8.50
   6 -14   1  129.29    8.80
  -6 -14  -1  110.89    7.30
   6 -14   1  134.89    9.20
  -6 -14  -1  104.09   12.10
   6 -14   1  128.29    9.40
   6 -14   1  113.19    8.50
  -6  14  -1  122.59    8.70
   6  14   1  113.09    8.10
   6  14   1  107.29    9.90
   6  14   1  124.39   10.10
  -6  14  -1  122.59    9.80
   6  14   1  121.89    8.60
   6  14   1  119.59    9.00
   6  14   1  123.59    9.40
   6  14   1  117.19    8.60
   7 -14   1   87.69    6.00
  -7 -14  -1   85.19    5.30
   7 -14   1   77.19    6.00
   7 -14   1   82.39    5.90
   7  14   1   69.39    5.50
   7  14   1   86.49    7.40
   7  14   1   94.19    7.30
   7  14   1   82.39    6.20
   7  14   1   74.29    5.80
  -8 -15   1    6.50    2.20
   8 -15  -1    7.50    2.40
   8 -15  -1    6.60    3.30
   8 -15  -1    5.70    2.50
   8  15  -1    5.40    3.90
   8  15  -1    6.60    2.50
   8  15  -1    4.60    2.70
   8  15  -1    5.10    2.80
   8  15  -1    9.40    3.50
   8  15  -1    8.10    2.40
   7 -15  -1  123.09    8.20
   7 -15  -1  124.39    8.60
   7 -15  -1  116.99    9.10
   7 -15  -1  127.69    8.70
  -7 -15   1  122.89    7.30
  -7 -15   1  127.19   11.10
   7 -15  -1  137.59    8.30
   7  15  -1  121.99    9.40
   7  15  -1  124.59    9.70
  -7  15   1  124.79    9.30
   7  15  -1  136.19    9.60
   7  15  -1  126.89    8.30
   7  15  -1  123.69    8.30
   7  15  -1  122.39    8.40
   6 -15  -1  153.38   10.40
  -6 -15   1  125.89   11.80
   6 -15  -1  155.18   10.20
   6 -15  -1  150.28   12.70
  -6 -15   1  148.99    8.70
   6 -15  -1  152.28   10.70
   6 -15  -1  147.59   10.60
   6 -15  -1  141.39   11.00
   6  15  -1  162.18   17.70
   6  15  -1  125.99   10.80
   6  15  -1  166.38   12.80
  -6  15   1  151.68   11.10
   6  15  -1  146.79   10.40
   6  15  -1  160.38   11.80
  -6  15   1  136.39   17.20
   6  15  -1  141.79   10.20
   6  15  -1  137.39   11.10
  -6  15   1  133.99   10.20
   5 -15  -1   17.90    5.70
   5 -15  -1    0.70    7.00
   5 -15  -1   14.00    6.00
   5 -15  -1   14.80    4.70
  -5 -15   1   19.20    5.90
   5 -15  -1   24.00    5.80
   5 -15  -1   14.50    4.90
  -5 -15   1   15.50    3.60
   5 -15  -1   23.60    5.80
   5 -15  -1   17.80    4.80
   5  15  -1   16.50    5.10
  -5  15   1   11.40    4.70
  -5  15   1   21.20    5.50
   5  15  -1   12.60    5.20
   5  15  -1   11.20    5.80
   5  15  -1   14.40    4.50
  -5  15   1   21.40   10.60
  -5  15   1    7.50    6.00
   5  15  -1    9.70    4.40
   5  15  -1   22.00    5.70
   5  15  -1   15.20    5.80
   4 -15  -1  136.49   15.20
  -4 -15   1  170.08    9.30
   4 -15  -1  173.68   11.50
   4 -15  -1  150.68   11.60
   4 -15  -1  148.89   12.70
   4 -15  -1  161.88   11.10
   4 -15  -1  153.48   10.50
   4 -15  -1  169.88   11.80
  -4 -15   1  154.58   12.00
   4 -15  -1  146.29   12.50
   4  15  -1  172.38   12.10
  -4  15   1  156.38   13.60
   4  15  -1  157.18   12.90
   4  15  -1  161.18   12.70
   4  15  -1  165.28   11.00
  -4  15   1  157.98   10.80
   4  15  -1  163.28   11.70
   4  15  -1  163.28   11.20
  -4  15   1  170.18   11.40
   4  15  -1  156.08   12.60
   3 -15  -1  529.75   21.80
   3 -15  -1  538.45   21.30
  -3 -15   1  539.15   21.60
  -3 -15   1  548.45   19.10
   3 -15  -1  558.04   26.40
  -3 -15   1  532.15   23.00
   3 -15  -1  545.15   22.00
   3 -15  -1  558.84   21.10
   3 -15  -1  509.15   39.30
   3 -15  -1  551.94   21.50
   3 -15  -1  544.65   20.70
  -3  15   1  561.44   36.30
   3  15  -1  537.75   23.10
   3  15  -1  546.05   22.00
   3  15  -1  531.75   22.30
   3  15  -1  529.95   22.60
   3  15  -1  500.95   23.00
   3  15  -1  587.84   23.00
  -3  15   1  535.05   22.40
  -3  15   1  524.45   19.90
   3  15  -1  538.35   21.50
  -2 -15   1    1.50    2.40
   2 -15  -1   -5.30    4.10
   2 -15  -1   -0.60    2.80
  -2 -15   1    8.50    5.80
  -2 -15   1    4.40    5.50
   2 -15  -1   -2.30    4.50
   2 -15  -1    9.30    5.40
   2 -15  -1    2.50    4.90
   2 -15  -1    2.40    4.90
   2 -15  -1    1.80    4.50
   2 -15  -1   11.80    5.70
  -2 -15   1  -11.20    3.50
  -2  15   1   -0.70    2.70
  -2  15   1   -1.20    3.70
   2  15  -1   -3.70    4.50
   2  15  -1   -3.00    4.00
  -2  15   1    2.30    3.30
   2  15  -1    2.80    6.20
   2  15  -1    6.70    6.10
   2  15  -1   -2.00    6.00
  -1 -15   1  899.51   34.50
   1 -15  -1  909.71   35.30
  -1 -15   1  862.21   30.40
   1 -15  -1  887.51   36.50
   1 -15  -1  941.71   31.40
  -1 -15   1  845.42   35.30
   1  15  -1  899.61   36.00
  -1  15   1  832.12   35.40
  -1  15   1  898.11   34.90
   1  15  -1  844.82   31.80
  -1  15   1  856.71   28.40
  -1  15   1  884.11   31.50
   1  15  -1  862.21   27.00
   0 -15   1  382.36   20.20
   0 -15  -1  348.27   20.70
   0 -15   1  346.07   19.30
   0 -15   1  360.96   16.40
   0 -15   1  357.06   23.10
   0 -15  -1  370.36   20.80
   0  15  -1  337.77   14.00
   0  15   1  362.86   14.10
   0  15   1  363.46   19.80
   0  15  -1  353.06   16.50
   0  15  -1  378.16   21.40
   0  15   1  356.46   20.30
   0  15  -1  333.47   19.70
   0  15   1  361.66   17.10
  -1 -15  -1 1010.50   33.90
   1 -15   1  986.00   33.40
   1 -15   1 1004.90   34.00
  -1 -15  -1 1032.90   40.90
   1 -15   1 1000.20   34.10
  -1 -15  -1 1016.10   30.10
   1 -15   1 1030.20   40.90
   1 -15   1 1053.89   39.30
  -1  15  -1 1090.79   42.40
   1  15   1  976.70   34.50
  -1  15  -1 1064.49   39.70
   1  15   1 1021.30   34.10
  -1  15  -1 1054.19   35.40
  -1  15  -1 1063.29   32.40
   1  15   1 1029.70   37.40
   2 -15   1  405.16   17.60
  -2 -15  -1  429.26   23.40
  -2 -15  -1  428.36   20.10
   2 -15   1  416.36   24.90
  -2 -15  -1  369.56   17.40
   2 -15   1  377.46   18.50
   2 -15   1  446.46   24.80
   2 -15   1  401.16   18.20
   2 -15   1  406.46   21.40
  -2 -15  -1  413.76   15.00
   2 -15   1  406.36   18.10
   2 -15   1  395.96   17.10
   2 -15   1  376.26   17.60
  -2  15  -1  413.06   21.90
  -2  15  -1  436.86   25.10
   2  15   1  385.06   18.00
  -2  15  -1  432.36   18.90
   2  15   1  400.86   19.60
   2  15   1  449.76   23.90
   2  15   1  405.66   19.40
  -2  15  -1  436.26   16.70
   3 -15   1  572.14   32.30
   3 -15   1  597.84   23.90
   3 -15   1  642.94   24.60
   3 -15   1  685.73   24.30
   3 -15   1  652.43   24.00
  -3 -15  -1  669.03   22.00
  -3 -15  -1  625.14   27.20
   3 -15   1  593.04   24.80
  -3 -15  -1  600.24   23.70
   3 -15   1  659.63   25.40
  -3 -15  -1  603.64   31.00
   3 -15   1  663.03   29.60
   3 -15   1  661.13   25.20
   3  15   1  647.34   25.30
   3  15   1  580.14   24.50
   3  15   1  601.74   25.00
   3  15   1  637.44   25.80
   3  15   1  638.34   26.40
  -3  15  -1  688.93   33.10
  -3  15  -1  669.13   29.60
  -3  15  -1  639.74   23.10
   3  15   1  633.64   24.10
   3  15   1  669.73   25.50
   3  15   1  659.53   24.60
   4 -15   1  801.72   28.60
   4 -15   1  790.92   39.60
   4 -15   1  838.72   29.10
   4 -15   1  840.02   29.70
  -4 -15  -1  801.52   26.80
   4 -15   1  825.12   29.80
   4 -15   1  776.12   33.70
  -4 -15  -1  808.92   27.70
   4 -15   1  782.02   28.60
   4 -15   1  785.22   28.20
   4  15   1  793.42   29.30
   4  15   1  796.12   28.90
   4  15   1  795.72   30.80
   4  15   1  868.41   31.20
   4  15   1  830.92   31.50
  -4  15  -1  743.33   33.90
   4  15   1  787.82   28.30
  -4  15  -1  808.12   30.30
  -4  15  -1  790.72   28.00
   4  15   1  812.42   29.80
  -4  15  -1  810.02   39.30
   5 -15   1  198.68   11.70
  -5 -15  -1  153.18   13.70
  -5 -15  -1  196.08   10.10
   5 -15   1  196.18   11.30
   5 -15   1  178.58   11.10
   5 -15   1  187.58   13.40
   5 -15   1  208.98   13.40
   5 -15   1  185.58   11.70
   5  15   1  215.38   13.90
   5  15   1  222.48   13.10
  -5  15  -1  171.08   18.50
   5  15   1  197.38   12.50
  -5  15  -1  198.18   11.10
  -5  15  -1  189.58   12.50
   5  15   1  194.98   12.70
   5  15   1  198.08   15.00
   6 -15   1  196.58   11.10
  -6 -15  -1  195.38    9.40
   6 -15   1  193.88   10.50
   6 -15   1  188.88   10.00
   6 -15   1  201.98   10.80
   6 -15   1  201.48   10.40
   6  15   1  166.38   11.10
   6  15   1  201.48   11.20
   6  15   1  192.48   10.40
   6  15   1  184.18   10.80
   6  15   1  185.58   10.30
   6  15   1  197.48   12.30
   7 -15   1   38.80    4.90
   7 -15   1   38.00    4.20
   7 -15   1   26.50    4.80
  -7 -15  -1   38.10    4.10
  -7 -15  -1   47.10    4.50
   7 -15   1   42.10    4.20
   7  15   1   34.30    4.20
   7  15   1   43.10    4.50
  -7  15  -1   23.80    4.30
   7  15   1   39.90    4.70
   7  15   1   50.19    8.90
   7  15   1   36.50    5.00
   8 -16  -1   10.00    2.50
   8 -16  -1   11.00    3.90
   8  16  -1    6.60    2.20
   8  16  -1    9.10    2.20
   8  16  -1    8.30    2.70
   8  16  -1    5.60    2.00
  -7 -16   1    2.90    2.70
   7 -16  -1   -0.80    5.10
  -7 -16   1    3.30    3.00
   7 -16  -1   -6.50    2.60
   7 -16  -1    1.60    2.50
  -7  16   1    0.40    3.80
   7  16  -1   -1.30    3.00
   7  16  -1   -2.90    2.40
   7  16  -1    1.20    2.40
   7  16  -1    2.40    2.80
   7  16  -1    4.70    3.20
   7  16  -1    1.40    2.50
   6 -16  -1    4.20    3.70
   6 -16  -1    8.60    4.40
  -6 -16   1    4.40    3.30
   6 -16  -1    8.10    5.30
  -6 -16   1   -0.30    6.20
   6 -16  -1    4.90    3.70
   6 -16  -1    6.70    3.20
  -6 -16   1    6.10    2.80
   6 -16  -1    4.20    3.80
   6  16  -1    6.40    3.60
  -6  16   1   29.70   12.20
   6  16  -1    6.90    4.50
  -6  16   1    0.80    4.40
   6  16  -1    7.20    3.50
  -6  16   1    2.20    4.60
   6  16  -1    4.70    3.10
   6  16  -1    9.10    4.20
   6  16  -1  -10.70    5.00
   6  16  -1    7.10    4.30
   5 -16  -1   72.19    8.40
  -5 -16   1   31.00    7.50
   5 -16  -1   51.49    7.30
   5 -16  -1   59.99    8.80
   5 -16  -1   77.59   10.10
  -5 -16   1   74.09    8.50
   5 -16  -1   56.99    7.50
   5 -16  -1   61.69    8.40
   5 -16  -1   83.39    8.80
   5 -16  -1   57.99   13.00
  -5 -16   1   67.49    6.20
   5  16  -1   69.29    9.40
  -5  16   1   59.29    7.70
   5  16  -1   71.19    8.80
   5  16  -1   61.99    8.20
  -5  16   1   48.80    8.80
  -5  16   1   63.29    8.50
  -5  16   1   44.80   11.40
   5  16  -1   67.99    7.50
   5  16  -1   54.89    7.70
   5  16  -1   58.79    8.90
   5  16  -1   57.79    9.20
   4 -16  -1    4.00    6.70
   4 -16  -1    0.00    4.20
   4 -16  -1    5.30    4.80
  -4 -16   1    3.70    2.70
  -4 -16   1    8.10    5.30
  -4 -16   1    0.60    4.50
   4 -16  -1    6.80    4.90
   4 -16  -1    9.60    4.10
   4 -16  -1    2.40    5.70
   4 -16  -1    7.50    5.40
   4 -16  -1    4.00    4.50
   4  16  -1    6.30    5.60
  -4  16   1   -0.10    3.60
   4  16  -1    2.80    5.30
   4  16  -1   -4.80    6.30
   4  16  -1    1.10    3.60
  -4  16   1    1.10    4.90
   4  16  -1    4.10    4.40
   4  16  -1    4.30    5.20
  -4  16   1   -0.70    6.60
  -4  16   1    9.80    4.60
   4  16  -1   11.20    5.70
   3 -16  -1  100.29    9.40
   3 -16  -1  116.69   11.30
  -3 -16   1  107.09    7.10
   3 -16  -1  100.49   10.40
   3 -16  -1   83.09    9.90
   3 -16  -1  101.19   13.00
  -3 -16   1   87.39   10.40
   3 -16  -1   89.49    9.90
   3 -16  -1  106.19    9.90
   3 -16  -1   89.39    9.00
  -3 -16   1  130.59   10.00
   3  16  -1   87.89   10.00
   3  16  -1  110.39    9.90
  -3  16   1  102.19    9.20
  -3  16   1  117.19   14.30
   3  16  -1  104.79   11.60
   3  16  -1   91.89   11.90
   3  16  -1  112.99   10.10
  -3  16   1   99.79   11.40
   3  16  -1   94.09   11.80
  -3  16   1  113.39    8.80
   3  16  -1  108.79    9.60
   2 -16  -1  130.39   10.60
   2 -16  -1  138.29   16.20
   2 -16  -1  127.69   10.60
  -2 -16   1  134.89    7.50
  -2 -16   1  148.59   10.80
   2 -16  -1  134.89   10.50
   2 -16  -1  125.49   10.90
   2 -16  -1  125.69   12.00
  -2 -16   1  113.39   14.30
   2 -16  -1  134.39   14.10
   2  16  -1  142.99   12.90
  -2  16   1  135.59   10.50
  -2  16   1  114.89   13.70
  -2  16   1  152.88    9.70
   2  16  -1  107.69   14.30
   2  16  -1  135.79   10.80
   2  16  -1  145.79   13.90
  -2  16   1  129.69   12.70
   2  16  -1  131.59   11.50
  -2  16   1  159.78   15.00
   2  16  -1  129.09   11.20
   1 -16  -1  132.69   11.10
   1 -16  -1  163.58   13.50
   1 -16  -1  158.38   11.40
   1 -16  -1  162.78   14.60
  -1 -16   1  155.98   13.10
  -1 -16   1  137.39   10.60
  -1 -16   1  166.98   11.30
   1 -16  -1  136.29   10.50
  -1  16   1  156.68   14.20
  -1  16   1  150.48   13.80
   1  16  -1  127.59   12.10
   1  16  -1  159.08   13.80
  -1  16   1  112.49   12.10
  -1  16   1  156.78    9.60
   1  16  -1  153.88    8.40
  -1  16   1  175.78   11.90
   0 -16   1  758.72   26.90
   0 -16  -1  787.82   27.50
   0 -16  -1  827.12   34.70
   0 -16   1  749.92   27.20
   0 -16   1  782.12   32.80
   0 -16  -1  735.23   33.60
   0 -16   1  793.12   33.40
   0 -16  -1  738.73   26.60
   0 -16  -1  709.73   26.20
   0 -16  -1  755.42   31.00
   0  16  -1  790.02   34.20
   0  16   1  671.73   27.50
   0  16  -1  790.82   33.00
   0  16   1  784.62   32.40
   0  16   1  706.23   32.30
   0  16  -1  750.82   28.30
   0  16  -1  702.53   27.00
   0  16   1  761.62   28.50
   0  16   1  767.32   24.60
   1 -16   1  180.58   14.30
  -1 -16  -1  169.48   15.00
  -1 -16  -1  182.38   11.50
   1 -16   1  189.38   15.20
   1 -16   1  169.78   12.00
   1 -16   1  174.28   12.50
   1 -16   1  177.38   17.60
  -1 -16  -1  157.68   13.30
   1 -16   1  178.08   11.60
  -1 -16  -1  183.28   11.60
   1 -16   1  168.28   12.50
   1 -16   1  171.48   11.40
   1  16   1  147.99   13.50
  -1  16  -1  182.08   10.10
  -1  16  -1  176.38   11.70
   1  16   1  176.38   12.30
  -1  16  -1  168.18   14.40
   1  16   1  157.78   14.30
  -1  16  -1  188.48   16.30
   1  16   1  158.28   12.50
   1  16   1  158.68   12.50
   2 -16   1  554.74   26.90
   2 -16   1  542.05   22.40
   2 -16   1  547.75   21.90
   2 -16   1  563.04   21.40
   2 -16   1  548.95   21.90
   2 -16   1  540.05   21.20
   2 -16   1  531.25   29.10
   2 -16   1  561.94   21.10
  -2 -16  -1  490.55   34.20
   2 -16   1  530.35   22.80
  -2 -16  -1  529.35   18.40
  -2 -16  -1  504.35   21.10
  -2  16  -1  545.85   20.30
   2  16   1  537.25   23.30
  -2  16  -1  539.95   26.60
   2  16   1  527.25   22.10
  -2  16  -1  549.45   29.60
   2  16   1  508.75   21.00
   2  16   1  519.55   29.60
   2  16   1  553.04   23.20
  -2  16  -1  560.04   23.10
   3 -16   1   38.10    7.20
   3 -16   1   34.00    8.80
   3 -16   1   21.10    8.20
   3 -16   1   28.00    6.90
   3 -16   1   22.90    7.90
  -3 -16  -1   48.90   12.00
  -3 -16  -1   29.60    4.60
   3  16   1   26.40    5.90
   3  16   1   29.20    7.80
   3  16   1   24.40    6.40
   3  16   1   21.70    6.90
  -3  16  -1   24.20    5.20
   3  16   1   48.60   13.70
  -3  16  -1   29.30    6.60
   3  16   1   35.30    7.20
   3  16   1   21.50    6.30
  -3  16  -1   14.30    6.40
  -3  16  -1   26.50   10.20
   4 -16   1  358.26   17.10
   4 -16   1  392.36   17.00
   4 -16   1  386.16   16.90
   4 -16   1  350.86   21.60
  -4 -16  -1  335.87   20.00
   4 -16   1  376.46   17.90
  -4 -16  -1  384.26   15.10
  -4 -16  -1  367.76   16.50
   4 -16   1  366.26   17.20
   4 -16   1  349.47   26.40
   4 -16   1  379.76   16.80
  -4  16  -1  378.96   16.30
  -4  16  -1  339.47   21.50
  -4  16  -1  406.26   27.10
   4  16   1  370.36   17.60
   4  16   1  358.46   16.90
   4  16   1  354.86   17.70
   4  16   1  377.06   19.20
   4  16   1  376.06   18.70
  -4  16  -1  368.26   18.60
   4  16   1  350.86   18.00
   5 -16   1  278.67   13.90
   5 -16   1  297.77   14.00
  -5 -16  -1  291.07   12.50
   5 -16   1  306.37   14.10
   5 -16   1  280.17   14.40
  -5 -16  -1  236.38   17.80
   5 -16   1  291.37   14.40
   5  16   1  292.87   15.30
   5  16   1  280.17   15.10
  -5  16  -1  274.07   22.10
  -5  16  -1  291.97   13.50
   5  16   1  287.87   16.30
   5  16   1  281.27   13.90
  -5  16  -1  275.87   15.10
   5  16   1  269.97   14.20
   5  16   1  295.67   14.00
   6 -16   1   12.10    4.10
   6 -16   1    8.40    2.90
   6 -16   1   11.00    3.40
   6 -16   1    8.20    3.80
   6 -16   1    7.60    3.40
   6  16   1   11.10    4.10
  -6  16  -1    9.40    3.50
   6  16   1    6.10    3.70
   6  16   1    5.30    2.90
   6  16   1   10.90    4.20
   6  16   1    9.50    5.50
   6  16   1   13.20    3.50
   7 -16   1   25.00    3.40
   7 -16   1   25.80    3.50
   7 -16   1   19.40    4.70
   7 -16   1   21.80    3.70
  -7 -16  -1   22.10    3.60
   7  16   1   22.90    3.60
   7  16   1   17.80    3.00
   7  16   1   24.50    4.40
   7  16   1   26.10    4.10
   7 -17  -1    6.20    2.60
   7 -17  -1    3.70    2.70
  -7 -17   1    0.70    2.90
   7 -17  -1    1.60    3.60
   7 -17  -1    1.50    2.60
  -7 -17   1    1.50    2.20
   7  17  -1    8.50    2.90
  -7  17   1   14.90    4.10
   7  17  -1    4.20    2.80
   7  17  -1    5.90    3.30
   7  17  -1    1.40    2.50
   7  17  -1    3.90    2.60
   6 -17  -1    7.70    4.10
   6 -17  -1    5.50    3.30
  -6 -17   1    5.00    3.50
   6 -17  -1    5.90    3.90
  -6 -17   1    8.00    3.10
   6 -17  -1    1.40    3.50
   6 -17  -1    6.40    3.30
   6  17  -1   10.30    4.40
   6  17  -1   11.80    3.80
   6  17  -1    5.20    3.20
   6  17  -1    9.20    3.80
  -6  17   1   10.80   11.00
  -6  17   1    3.20    4.20
   6  17  -1    6.70    3.80
   6  17  -1   11.80    6.30
   6  17  -1    5.50    3.90
   5 -17  -1  283.57   14.80
   5 -17  -1  285.87   14.80
   5 -17  -1  302.57   14.90
   5 -17  -1  309.07   14.70
   5 -17  -1  280.27   14.00
   5 -17  -1  274.37   14.00
  -5 -17   1  291.17   14.70
  -5 -17   1  282.17   17.70
  -5 -17   1  287.47   12.80
   5  17  -1  285.17   14.70
   5  17  -1  295.17   14.90
   5  17  -1  293.57   16.30
  -5  17   1  273.77   16.00
   5  17  -1  280.17   15.10
  -5  17   1  283.47   23.20
  -5  17   1  271.97   14.10
   5  17  -1  295.27   14.50
   5  17  -1  290.37   16.20
   5  17  -1  283.97   16.00
   4 -17  -1  201.88   12.30
   4 -17  -1  186.58   12.00
  -4 -17   1  188.18    9.90
   4 -17  -1  182.98   12.60
  -4 -17   1  169.88   14.30
   4 -17  -1  186.38   18.80
   4 -17  -1  187.58   12.60
  -4 -17   1  191.68   12.30
   4 -17  -1  191.78   13.10
   4 -17  -1  172.78   14.70
   4 -17  -1  186.08   12.40
   4  17  -1  172.18   12.70
   4  17  -1  203.88   15.00
   4  17  -1  169.18   13.20
   4  17  -1  190.48   13.60
  -4  17   1  172.38   12.90
  -4  17   1  152.48   15.10
   4  17  -1  193.88   12.10
   4  17  -1  200.98   13.20
  -4  17   1  205.88   19.60
  -4  17   1  202.98   13.90
   4  17  -1  195.38   12.30
   3 -17  -1   44.10    7.00
  -3 -17   1   33.70    6.50
  -3 -17   1   37.60    5.00
   3 -17  -1   44.50    7.10
   3 -17  -1   41.50    6.50
   3 -17  -1   34.70    8.00
  -3 -17   1   29.50    9.70
   3 -17  -1   56.19    9.00
   3 -17  -1   48.60    8.50
   3 -17  -1   26.50    9.30
   3 -17  -1   42.50    6.60
   3  17  -1   52.39    8.10
   3  17  -1   35.60    7.80
  -3  17   1   44.00    7.30
  -3  17   1   30.30    6.50
  -3  17   1   38.40    8.40
   3  17  -1   47.40    7.40
   3  17  -1   58.19    8.20
   3  17  -1   46.80    8.10
  -3  17   1   47.90    9.30
   3  17  -1   44.60    7.50
  -3  17   1   34.10   10.00
   2 -17  -1   15.50    4.90
   2 -17  -1    1.70    4.70
   2 -17  -1    9.40    5.10
   2 -17  -1    7.30    5.10
   2 -17  -1   10.80    4.50
   2 -17  -1    7.60    4.70
  -2 -17   1    8.30    3.30
   2 -17  -1   13.60    6.20
  -2 -17   1   11.30    7.80
  -2 -17   1   10.40    5.00
   2 -17  -1    5.50    5.10
  -2 -17   1    7.90    5.20
  -2  17   1    9.90    4.20
   2  17  -1   16.30    5.60
  -2  17   1    4.40    7.40
   2  17  -1   12.70    6.00
   2  17  -1   -4.80    8.60
  -2  17   1    6.20    4.20
   2  17  -1   16.30    8.40
  -2  17   1    8.90    6.20
   2  17  -1   -4.40    7.80
  -2  17   1    1.60    6.40
   2  17  -1   12.80    6.00
   1 -17  -1  601.34   22.80
   1 -17  -1  592.54   22.50
   1 -17  -1  582.34   28.70
   1 -17  -1  576.74   22.20
   1 -17  -1  580.64   22.80
   1 -17  -1  576.04   22.70
   1 -17  -1  586.14   22.00
  -1 -17   1  599.34   22.60
  -1 -17   1  537.55   22.40
  -1 -17   1  569.34   27.40
  -1 -17   1  590.54   22.50
   1  17  -1  540.95   23.00
   1  17  -1  570.94   22.90
  -1  17   1  605.64   29.40
  -1  17   1  582.54   29.00
   1  17  -1  581.84   29.00
   1  17  -1  530.75   18.90
  -1  17   1  586.74   21.00
  -1  17   1  561.84   23.30
  -1  17   1  602.14   24.90
   0 -17  -1 1141.09   38.30
   0 -17   1 1177.08   38.80
   0 -17  -1 1092.89   47.00
   0 -17   1 1210.68   46.10
   0 -17  -1 1255.97   48.20
   0 -17   1 1271.97   39.30
   0 -17   1 1200.18   38.70
   0 -17  -1 1210.48   39.00
   0 -17   1 1303.27   41.10
   0 -17   1 1226.38   39.30
   0 -17  -1 1180.88   38.50
   0 -17   1 1170.38   39.00
   0 -17   1 1188.38   47.10
   0 -17  -1 1167.78   38.20
   0  17  -1 1126.29   45.80
   0  17  -1 1197.48   39.10
   0  17  -1 1314.47   48.80
   0  17  -1 1166.08   39.50
   0  17  -1 1249.77   36.70
   0  17   1 1135.09   39.80
   0  17   1 1236.28   36.40
   0  17  -1 1154.98   40.40
   0  17   1 1170.68   39.70
   0  17   1 1240.28   45.60
   1 -17   1   -0.40    5.20
   1 -17   1    5.00    4.80
   1 -17   1    8.70    5.70
   1 -17   1    3.90    6.10
   1 -17   1    4.30    4.10
   1 -17   1    3.70    5.00
   1 -17   1    7.80    6.10
  -1 -17  -1    8.30    4.20
   1 -17   1   -1.50    5.20
  -1 -17  -1   -2.40    4.00
   1 -17   1   -2.80    4.40
  -1  17  -1    0.20    6.00
  -1  17  -1    5.80    6.90
  -1  17  -1   -0.90    3.10
   1  17   1    0.00    5.20
   1  17   1    3.20    6.20
  -1  17  -1    7.50    5.20
   1  17   1    7.10    5.40
  -2 -17  -1  568.74   22.70
   2 -17   1  559.54   22.80
   2 -17   1  545.55   22.10
   2 -17   1  551.94   21.50
   2 -17   1  565.24   21.90
   2 -17   1  585.64   29.80
  -2 -17  -1  525.75   29.00
   2 -17   1  566.64   22.70
   2 -17   1  567.74   23.00
   2 -17   1  539.45   30.30
  -2 -17  -1  573.54   18.90
  -2 -17  -1  516.05   21.40
   2  17   1  569.14   23.70
  -2  17  -1  591.14   21.40
  -2  17  -1  566.24   28.80
  -2  17  -1  583.14   31.50
   2  17   1  570.54   23.10
   2  17   1  560.24   23.70
   2  17   1  564.74   22.30
  -2  17  -1  580.94   25.60
   2  17   1  529.55   22.50
   3 -17   1   66.39    8.20
  -3 -17  -1   57.89    7.60
   3 -17   1   51.19    8.10
   3 -17   1   49.90   10.90
   3 -17   1   69.49    8.30
   3 -17   1   67.19    9.00
   3 -17   1   60.69    9.30
   3 -17   1   32.80    8.50
  -3 -17  -1   49.90   12.30
   3 -17   1   65.99    8.80
   3  17   1   62.29   10.20
   3  17   1   82.49   12.40
  -3  17  -1   59.99   11.30
  -3  17  -1   91.09   14.40
  -3  17  -1   51.79    8.10
   3  17   1   57.89    8.20
   3  17   1   50.79    8.80
   3  17   1   58.29    9.30
   3  17   1   50.49    8.50
   3  17   1   56.59    9.70
  -4 -17  -1  215.48   10.40
   4 -17   1  219.28   12.20
  -4 -17  -1  203.78   17.40
   4 -17   1  194.08   11.80
   4 -17   1  197.38   12.30
   4 -17   1  213.98   13.20
  -4 -17  -1  184.28   12.60
   4 -17   1  201.58   11.60
   4 -17   1  217.48   12.40
   4  17   1  206.18   13.80
  -4  17  -1  262.87   30.10
   4  17   1  179.18   11.70
  -4  17  -1  205.08   11.50
   4  17   1  193.88   12.60
   4  17   1  206.08   12.00
   4  17   1  207.88   13.10
  -4  17  -1  206.78   18.00
   4  17   1  211.38   13.80
   5 -17   1    7.90    4.10
   5 -17   1   12.80    4.60
  -5 -17  -1    8.30    2.90
   5 -17   1    7.90    2.90
   5 -17   1    5.70    3.20
   5 -17   1   16.30    4.10
  -5  17  -1   18.00    4.20
   5  17   1   13.80    5.00
   5  17   1    7.60    3.80
   5  17   1   18.70    5.30
  -5  17  -1   11.00   19.30
  -5  17  -1    7.80    5.20
   5  17   1   10.30    3.80
   5  17   1   13.90    4.60
   5  17   1   11.00    4.70
  -6 -17  -1   30.90    4.00
   6 -17   1   33.80    4.70
  -6 -17  -1   24.60    4.50
   6 -17   1   29.00    4.40
   6 -17   1   26.10    4.70
   6 -17   1   30.70    5.40
   6  17   1   24.20    4.70
   6  17   1   25.40    4.50
   6  17   1   28.70    5.20
   6  17   1   20.30    4.40
   6  17   1   21.30    4.60
   6  17   1   21.20    4.00
  -6  17  -1   25.30    4.20
   7 -18  -1  137.39    7.50
   7 -18  -1  151.18    7.70
  -7 -18   1  151.88    9.40
  -7 -18   1  148.99    6.90
   7 -18  -1  152.38    7.90
   7  18  -1  155.18    7.70
   7  18  -1  155.08    8.60
   7  18  -1  139.49    7.10
   7  18  -1  157.98    9.20
  -7  18   1  116.19    9.00
   7  18  -1  130.39    7.40
   6 -18  -1  132.69    8.50
   6 -18  -1  149.39    8.90
   6 -18  -1  127.49    9.00
   6 -18  -1  130.29    8.80
  -6 -18   1  132.89    8.60
  -6 -18   1  124.49    7.30
  -6  18   1  146.89    9.00
   6  18  -1  116.39    9.50
   6  18  -1  135.89    8.80
   6  18  -1  138.89   10.10
   6  18  -1  126.69    8.50
   6  18  -1  147.99   10.30
   5 -18  -1  113.89    8.80
   5 -18  -1  109.89    9.40
   5 -18  -1  120.39   10.00
  -5 -18   1  107.69    9.10
   5 -18  -1  109.09    9.20
   5 -18  -1  126.69    9.30
  -5 -18   1  111.59    7.50
   5 -18  -1  117.69    9.70
  -5 -18   1   89.89   14.80
   5  18  -1  116.79    9.40
   5  18  -1  110.69    9.90
  -5  18   1  112.69    9.00
   5  18  -1  115.19    9.20
   5  18  -1   99.79    9.70
  -5  18   1  105.09   10.00
   5  18  -1  122.39   11.00
   5  18  -1  103.89    9.10
   5  18  -1  108.79    9.60
  -5  18   1   89.99   15.70
   4 -18  -1   11.20    4.50
   4 -18  -1   15.20    7.00
  -4 -18   1    8.50    4.50
   4 -18  -1    2.00    3.90
   4 -18  -1    5.00    4.40
   4 -18  -1   12.10    5.20
   4 -18  -1    4.20    4.10
   4 -18  -1   -5.50    6.50
   4 -18  -1    6.80    4.90
  -4 -18   1    7.00    3.10
   4  18  -1    0.40    5.90
  -4  18   1   12.50    4.70
   4  18  -1    6.00    4.80
  -4  18   1    4.90    5.40
   4  18  -1   13.20    5.50
  -4  18   1   12.10    8.20
   4  18  -1    7.80    4.80
   4  18  -1    3.00    4.80
  -4  18   1   -1.20    6.90
   4  18  -1   13.10    4.40
   3 -18  -1   47.30   11.60
  -3 -18   1   43.40    7.80
   3 -18  -1   47.80    7.00
   3 -18  -1   40.70    6.50
   3 -18  -1   43.10    7.10
   3 -18  -1   33.10    6.70
   3 -18  -1   41.50    7.40
   3 -18  -1   31.70    5.80
   3 -18  -1   44.40    9.20
  -3 -18   1   47.50    5.40
   3  18  -1   56.29    8.90
   3  18  -1   46.90    7.00
   3  18  -1   25.60    7.00
  -3  18   1   35.30    6.20
   3  18  -1   37.30    7.90
   3  18  -1   29.00    6.90
  -3  18   1   51.49   11.60
  -3  18   1   36.80    9.60
  -3  18   1   30.90   11.00
  -3  18   1   32.00    6.70
   3  18  -1   53.79    7.60
   2 -18  -1  823.12   29.70
   2 -18  -1  809.52   29.40
  -2 -18   1  850.11   30.80
   2 -18  -1  836.12   29.80
   2 -18  -1  819.72   28.40
   2 -18  -1  865.71   29.60
   2 -18  -1  853.91   29.40
   2 -18  -1  847.32   39.60
  -2 -18   1  823.82   29.70
   2  18  -1  798.32   30.10
   2  18  -1  801.52   35.90
  -2  18   1  843.82   45.10
   2  18  -1  827.52   30.40
  -2  18   1  811.62   30.20
   2  18  -1  834.52   30.20
  -2  18   1  871.91   28.90
  -2  18   1  862.21   39.60
   2  18  -1  831.52   31.10
  -1 -18   1   11.20    6.40
  -1 -18   1   -0.70    3.80
  -1 -18   1  -20.40    6.80
   1 -18  -1    7.50    4.60
   1 -18  -1   -8.50    5.60
   1 -18  -1    2.80    5.90
   1 -18  -1  -10.60    3.70
   1 -18  -1    1.30    4.60
  -1 -18   1   -0.90    5.00
  -1 -18   1   -0.60    4.20
   1 -18  -1   -7.00    4.40
   1 -18  -1   -2.30    6.00
   1 -18  -1   -0.40    5.50
  -1  18   1    3.00    5.90
  -1  18   1    3.20    3.40
  -1  18   1   -2.50    6.80
   1  18  -1   -0.70    4.40
  -1  18   1    7.00    5.40
   1  18  -1    1.10    6.20
   1  18  -1   -0.40    4.90
   1  18  -1   -1.80    5.50
   0 -18   1 1453.15   45.10
   0 -18  -1 1385.86   44.10
   0 -18  -1 1468.05   54.99
   0 -18   1 1465.55   45.20
   0 -18   1 1467.05   45.80
   0 -18   1 1399.86   44.80
   0 -18   1 1349.56   54.49
   0 -18  -1 1500.05   45.80
   0 -18  -1 1425.16   44.60
   0 -18   1 1382.16   43.90
   0 -18  -1 1454.45   44.60
   0 -18   1 1455.25   45.60
   0 -18   1 1414.66   53.19
   0  18   1 1477.25   42.30
   0  18   1 1459.15   52.39
   0  18  -1 1435.66   42.60
   0  18   1 1432.26   45.90
   0  18  -1 1384.76   47.50
   0  18  -1 1381.86   45.40
   0  18   1 1368.46   46.00
   0  18  -1 1427.66   45.70
   0  18  -1 1483.95   55.29
  -1 -18  -1  377.36   16.90
   1 -18   1  388.46   17.80
   1 -18   1  371.86   23.90
   1 -18   1  385.06   17.00
  -1 -18  -1  375.46   17.80
   1 -18   1  398.96   17.90
   1 -18   1  341.97   21.80
   1 -18   1  371.86   17.50
  -1 -18  -1  417.06   33.40
   1 -18   1  394.96   17.90
   1 -18   1  383.16   17.30
  -1  18  -1  396.26   24.20
  -1  18  -1  392.66   24.80
   1  18   1  396.06   19.30
   1  18   1  384.46   18.10
   1  18   1  386.06   18.80
  -1  18  -1  398.26   16.00
  -1  18  -1  388.76   19.50
  -1  18  -1  386.26   17.80
   2 -18   1  618.54   23.90
   2 -18   1  678.83   28.10
   2 -18   1  619.04   23.20
  -2 -18  -1  636.04   33.10
   2 -18   1  575.24   32.20
   2 -18   1  598.14   24.10
   2 -18   1  614.34   24.20
   2 -18   1  606.74   30.90
   2 -18   1  633.64   24.40
  -2 -18  -1  614.14   24.20
  -2  18  -1  621.24   26.10
  -2  18  -1  606.74   22.50
  -2  18  -1  631.14   33.80
  -2  18  -1  623.44   24.10
   2  18   1  616.74   25.50
  -2  18  -1  559.14   30.40
   2  18   1  610.34   24.40
   2  18   1  585.44   25.00
   3 -18   1  303.97   15.10
  -3 -18  -1  300.17   15.20
  -3 -18  -1  285.47   15.00
   3 -18   1  287.57   15.20
   3 -18   1  285.47   24.00
   3 -18   1  311.47   21.50
   3 -18   1  298.07   15.60
   3 -18   1  299.87   15.70
   3 -18   1  311.47   14.90
  -3 -18  -1  295.27   12.30
   3 -18   1  299.57   14.90
  -3  18  -1  314.27   14.30
  -3  18  -1  262.47   21.70
   3  18   1  278.27   16.40
   3  18   1  316.27   16.70
   3  18   1  289.07   15.30
  -3  18  -1  266.37   20.90
   3  18   1  311.17   15.10
   3  18   1  280.87   15.50
  -3  18  -1  274.17   15.10
  -4 -18  -1   67.09   11.10
   4 -18   1   76.09   10.90
  -4 -18  -1   75.09    6.30
   4 -18   1   90.09    9.30
   4 -18   1   82.49   12.50
   4 -18   1   58.79    7.80
   4  18   1   60.39    8.40
   4  18   1   63.89    8.80
  -4  18  -1   76.99    7.60
   4  18   1   71.29    8.60
  -4  18  -1   76.19    9.10
   4  18   1   66.39   11.60
   4  18   1   88.49    9.20
  -4  18  -1   58.29   12.90
   5 -18   1  216.48   11.50
   5 -18   1  197.58   10.50
   5 -18   1  210.28   11.00
  -5 -18  -1  220.08   11.40
   5 -18   1  211.98   10.80
   5 -18   1  214.88   11.90
  -5 -18  -1  202.18    9.40
   5  18   1  236.28   12.90
   5  18   1  220.18   11.20
   5  18   1  197.88   12.70
   5  18   1  209.58   11.60
   5  18   1  170.68   12.60
   5  18   1  208.78   11.90
  -5  18  -1  181.58   12.70
  -5  18  -1  204.18   10.60
   6 -18   1   -2.30    2.30
  -6 -18  -1   -1.30    2.30
   6 -18   1   -0.20    2.60
   6 -18   1    0.60    2.60
   6 -18   1    0.00    2.10
   6  18   1    3.30    2.40
  -6  18  -1   -0.70    2.90
   6  18   1    2.70    2.80
   6  18   1    1.90    2.80
   6  18   1    4.10    3.30
   6  18   1   -1.50    4.10
   7 -19  -1   40.00    4.10
  -7 -19   1   37.30    4.60
   7 -19  -1   54.19    6.50
   7  19  -1   27.80    5.90
   7  19  -1   50.19    4.40
   7  19  -1   48.30    4.70
   6 -19  -1    0.10    2.50
   6 -19  -1    9.40    3.80
  -6 -19   1    4.60    2.50
   6 -19  -1    0.60    2.50
   6 -19  -1    1.10    2.50
  -6 -19   1    4.10    3.10
   6 -19  -1   -5.20    2.90
   6  19  -1   -5.00    2.80
   6  19  -1   -1.70    2.30
   6  19  -1    0.70    3.70
   6  19  -1    5.10    3.00
   6  19  -1   -1.60    3.00
  -6  19   1   -0.10    3.10
  -5 -19   1   51.59    6.60
  -5 -19   1   55.69    5.30
   5 -19  -1   53.19    7.40
   5 -19  -1   53.69    6.90
   5 -19  -1   59.29    7.50
   5 -19  -1   44.10    6.60
   5 -19  -1   59.99    7.60
  -5  19   1   51.99   13.00
   5  19  -1   56.49    7.90
  -5  19   1   56.39    8.10
   5  19  -1   62.29    8.20
  -5  19   1   49.60    7.80
   5  19  -1   47.30    8.40
   5  19  -1   45.50    7.60
   5  19  -1   48.60    6.60
   5  19  -1   57.39    6.90
   4 -19  -1  256.97   14.00
  -4 -19   1  252.67   13.80
   4 -19  -1  253.27   13.60
  -4 -19   1  245.68   11.10
   4 -19  -1  279.27   13.50
   4 -19  -1  264.67   13.50
   4 -19  -1  263.17   14.10
   4 -19  -1  256.07   14.20
  -4  19   1  242.08   18.80
  -4  19   1  266.47   13.50
   4  19  -1  253.17   13.30
   4  19  -1  243.28   14.80
   4  19  -1  278.37   15.20
   4  19  -1  219.28   13.30
   4  19  -1  245.38   14.30
  -3 -19   1  633.44   20.90
   3 -19  -1  671.13   25.40
   3 -19  -1  590.34   34.40
   3 -19  -1  664.63   25.20
   3 -19  -1  670.13   24.20
   3 -19  -1  625.74   31.90
   3 -19  -1  688.63   25.50
   3 -19  -1  664.03   24.60
  -3 -19   1  663.03   25.20
   3 -19  -1  674.53   25.00
  -3 -19   1  642.34   26.40
   3  19  -1  655.63   26.30
   3  19  -1  644.14   24.20
   3  19  -1  644.44   25.30
  -3  19   1  576.74   32.50
  -3  19   1  680.63   24.30
   3  19  -1  703.33   26.60
  -3  19   1  631.44   27.60
   3  19  -1  660.83   25.50
   2 -19  -1  488.45   21.60
   2 -19  -1  467.05   19.40
   2 -19  -1  435.66   27.80
  -2 -19   1  453.95   19.40
  -2 -19   1  455.25   20.10
   2 -19  -1  405.36   25.90
   2 -19  -1  462.15   18.90
   2 -19  -1  459.85   19.90
   2 -19  -1  471.05   20.10
   2 -19  -1  495.05   20.10
  -2 -19   1  455.55   20.20
   2  19  -1  460.75   21.70
   2  19  -1  488.95   20.60
  -2  19   1  427.86   21.60
  -2  19   1  452.75   27.70
   2  19  -1  442.06   26.00
  -2  19   1  475.75   28.10
   2  19  -1  450.55   20.40
   2  19  -1  476.05   20.80
  -2  19   1  449.46   18.50
   1 -19  -1  507.65   29.90
   1 -19  -1  548.95   22.10
   1 -19  -1  560.54   21.00
  -1 -19   1  529.95   21.10
   1 -19  -1  557.24   30.90
  -1 -19   1  570.04   22.50
  -1 -19   1  425.66   38.20
   1 -19  -1  551.64   23.50
  -1 -19   1  560.04   22.70
   1 -19  -1  562.64   21.70
  -1  19   1  554.74   22.80
  -1  19   1  514.05   29.70
  -1  19   1  555.74   20.20
   1  19  -1  549.85   22.80
   1  19  -1  541.85   29.30
   1  19  -1  552.84   26.90
  -1  19   1  563.94   29.60
   0 -19   1  688.33   33.50
   0 -19  -1  741.93   35.30
   0 -19  -1  674.23   25.00
   0 -19   1  709.63   26.10
   0 -19  -1  660.73   25.40
   0 -19  -1  716.03   25.40
   0 -19   1  662.23   26.10
   0 -19   1  686.43   24.80
   0 -19   1  680.33   25.60
   0  19  -1  717.23   23.40
   0  19   1  706.13   26.90
   0  19  -1  667.63   33.70
   0  19   1  691.53   22.60
   0  19  -1  657.73   26.60
   0  19   1  672.03   27.10
   0  19  -1  671.33   31.90
  -1 -19  -1    8.70    8.90
   1 -19   1    8.00    6.40
   1 -19   1   13.40    4.60
   1 -19   1   17.30    5.70
   1 -19   1    7.50    6.20
   1 -19   1   17.10    8.90
  -1 -19  -1   10.30    4.30
   1 -19   1   14.50    4.80
   1 -19   1    2.40    8.10
  -1  19  -1   24.70    7.20
  -1  19  -1   15.20   11.50
   1  19   1   15.10    5.60
  -1  19  -1    7.10    3.90
  -1  19  -1    9.40    5.00
   1  19   1   13.10    5.70
  -1  19  -1   10.30    7.90
  -2 -19  -1  159.88   11.10
   2 -19   1  122.99   16.40
  -2 -19  -1  179.68   11.70
   2 -19   1  146.69   10.40
   2 -19   1  151.38   11.30
   2 -19   1  177.08   12.20
   2 -19   1  152.28   11.10
   2 -19   1  155.48   10.90
   2 -19   1  150.88   17.90
   2 -19   1  153.98   11.40
  -2 -19  -1  137.39   17.70
  -2  19  -1  142.69   18.10
   2  19   1  163.98   12.10
  -2  19  -1  158.28   12.70
  -2  19  -1  153.98    9.90
   2  19   1  132.99   12.30
  -2  19  -1  149.79   11.50
   2  19   1  173.98   12.90
  -2  19  -1  172.48   17.60
   3 -19   1   16.40    5.40
   3 -19   1   12.90    5.30
  -3 -19  -1   16.10    4.40
  -3 -19  -1   16.00    4.30
   3 -19   1   14.90    4.70
  -3 -19  -1    8.40    5.50
   3 -19   1   15.10    5.00
   3 -19   1   12.80    4.80
   3 -19   1    8.70    4.30
   3  19   1   17.80    5.70
  -3  19  -1    7.50    8.90
   3  19   1   13.70    5.70
  -3  19  -1   17.20    4.60
  -3  19  -1   26.90    6.10
   3  19   1   19.50    5.50
   3  19   1   12.40    4.90
   4 -19   1    3.70    3.10
   4 -19   1    6.60    5.00
   4 -19   1    5.50    3.30
  -4 -19  -1    6.60    3.50
   4 -19   1    9.70    3.50
  -4 -19  -1   -2.10    3.20
   4 -19   1    5.60    4.00
   4  19   1    6.20    3.80
   4  19   1    4.20    5.70
  -4  19  -1    1.80    8.80
   4  19   1    8.50    4.90
  -4  19  -1   21.10    6.30
   4  19   1    5.20    4.30
  -4  19  -1   10.10    3.80
   5 -19   1   63.69    6.30
  -5 -19  -1   56.59    5.30
   5 -19   1   66.69    6.60
   5 -19   1   56.49    5.60
   5 -19   1   58.79    6.50
  -5 -19  -1   47.50    5.90
  -5  19  -1   61.49    6.10
   5  19   1   66.19    7.30
   5  19   1   60.09    8.00
   5  19   1   49.99    7.40
  -5  19  -1   49.80    7.40
   5  19   1   59.99    7.30
   5  19   1   58.29    6.90
   6 -19   1   88.19    5.90
  -6 -19  -1   92.49    5.90
   6 -19   1   79.19    6.20
   6 -19   1   96.39    6.00
   6  19   1   81.59    5.90
  -6  19  -1   90.19    5.80
   6  19   1   94.29    7.00
   6 -20  -1   40.40    5.20
  -6 -20   1   39.60    6.40
   6 -20  -1   32.80    6.00
   6 -20  -1   40.60    4.70
   6 -20  -1   40.30    4.70
  -6 -20   1   32.70    4.90
   6 -20  -1   32.30    4.30
   6  20  -1   40.70    5.80
   6  20  -1   26.70    4.90
   6  20  -1   37.00    5.50
  -6  20   1   36.40    5.00
   5 -20  -1  207.18   11.30
   5 -20  -1  217.58   11.10
  -5 -20   1  175.28   10.40
   5 -20  -1  188.98   10.80
   5 -20  -1  205.78   11.80
  -5 -20   1  190.88   12.30
   5 -20  -1  196.28   10.60
  -5  20   1  191.18   10.60
   5  20  -1  195.08   11.90
  -5  20   1  195.08   18.80
  -5  20   1  207.28   13.50
   5  20  -1  195.68   11.10
   5  20  -1  200.78   11.20
   5  20  -1  209.78   12.50
   4 -20  -1 1403.46   43.90
  -4 -20   1 1413.66   46.60
  -4 -20   1 1437.56   45.10
   4 -20  -1 1439.46   45.20
   4 -20  -1 1469.85   45.30
   4 -20  -1 1436.46   43.90
   4 -20  -1 1441.96   45.20
   4 -20  -1 1437.96   44.80
   4  20  -1 1393.76   43.10
   4  20  -1 1394.16   45.80
   4  20  -1 1497.35   45.70
  -4  20   1 1439.56   44.10
  -4  20   1 1387.06   48.20
  -4  20   1 1372.86   56.99
   4  20  -1 1409.96   46.50
   3 -20  -1  141.39    9.80
  -3 -20   1  146.19   10.90
   3 -20  -1  133.59   10.40
   3 -20  -1  131.69   10.20
   3 -20  -1   80.69   22.00
  -3 -20   1  140.59   11.30
   3 -20  -1  138.19   10.40
   3 -20  -1  146.19   10.90
   3 -20  -1  131.59   10.50
   3 -20  -1  163.68   20.20
  -3 -20   1  146.49   10.30
   3  20  -1  140.79   12.20
   3  20  -1  130.99   11.30
   3  20  -1  124.99   10.80
  -3  20   1  128.09   12.30
  -3  20   1  102.59   16.10
   3  20  -1  136.49   11.30
  -3  20   1  121.79    9.30
  -2 -20   1   52.99    7.40
   2 -20  -1   32.40   10.40
   2 -20  -1   47.40    7.00
   2 -20  -1   52.19    9.10
  -2 -20   1   40.50    6.70
   2 -20  -1   47.60   12.60
   2 -20  -1   58.29    8.40
  -2 -20   1   50.29    9.20
   2 -20  -1   47.60    8.00
   2 -20  -1   52.79    7.30
   2 -20  -1   38.10    6.20
   2  20  -1   48.80    7.40
   2  20  -1   46.90    8.80
  -2  20   1   50.69   12.70
   2  20  -1   49.00    8.50
  -2  20   1   41.00    8.20
  -2  20   1   44.70   13.50
  -2  20   1   50.79    9.00
  -2  20   1   49.20    6.90
   2  20  -1   51.69    7.90
   1 -20  -1   16.50    8.80
   1 -20  -1   18.60    6.20
  -1 -20   1   16.60    6.20
  -1 -20   1   32.00    6.10
   1 -20  -1   35.00    6.00
  -1 -20   1   29.40    7.20
   1 -20  -1   31.70    6.50
  -1 -20   1   25.90    6.10
   1 -20  -1   36.20    7.70
   1 -20  -1   18.40    4.80
  -1  20   1   35.20    6.20
   1  20  -1   28.20    5.60
   1  20  -1   27.40   11.50
  -1  20   1   16.50    9.30
  -1  20   1   26.60   10.30
  -1  20   1   14.50    6.10
   1  20  -1   23.80    5.70
   1  20  -1   18.20    6.20
   0 -20   1  387.86   25.90
   0 -20  -1  463.65   28.60
   0 -20  -1  441.76   18.60
   0 -20  -1  391.06   19.00
   0 -20   1  460.55   18.30
   0 -20  -1  438.96   18.30
   0 -20   1  443.36   19.20
   0 -20   1  407.36   19.20
   0 -20  -1  468.35   19.40
   0 -20   1  417.46   18.40
   0  20   1  356.86   24.10
   0  20  -1  441.06   20.10
   0  20   1  428.56   19.70
   0  20  -1  430.56   26.30
   0  20   1  406.06   20.60
   0  20  -1  429.66   19.40
   0  20   1  428.66   16.90
   0  20   1  492.05   20.10
   1 -20   1  380.36   17.20
   1 -20   1  380.66   16.70
  -1 -20  -1  303.17   24.90
   1 -20   1  312.37   26.20
   1 -20   1  321.87   24.80
   1 -20   1  380.86   17.60
  -1 -20  -1  368.16   16.50
  -1 -20  -1  387.16   17.60
  -1 -20  -1  356.56   16.80
   1 -20   1  345.07   16.10
   1 -20   1  387.46   17.10
   1  20   1  367.76   17.60
   1  20   1  347.57   18.20
   1  20   1  384.56   18.50
  -1  20  -1  387.96   15.50
  -1  20  -1  373.06   17.60
  -1  20  -1  304.27   19.30
   1  20   1  394.26   18.10
  -1  20  -1  355.36   24.50
  -2 -20  -1  262.67   13.90
   2 -20   1  296.37   15.10
   2 -20   1  268.07   13.70
   2 -20   1  299.77   15.00
   2 -20   1  284.37   14.00
   2 -20   1  286.97   14.50
   2 -20   1  292.77   26.40
   2 -20   1  220.48   21.40
  -2 -20  -1  285.87   14.20
  -2 -20  -1  297.77   15.20
   2 -20   1  249.68   13.90
   2  20   1  272.67   15.60
  -2  20  -1  298.17   15.10
   2  20   1  283.67   15.50
  -2  20  -1  274.07   22.30
  -2  20  -1  280.57   13.40
  -2  20  -1  253.07   16.60
   2  20   1  277.97   15.20
   3 -20   1  252.27   17.30
   3 -20   1  234.58   12.70
   3 -20   1  286.47   21.30
   3 -20   1  265.87   14.70
  -3 -20  -1  238.68   12.80
   3 -20   1  239.18   13.40
  -3  20  -1  223.68   15.30
   3  20   1  275.97   17.80
  -3  20  -1  221.58   20.60
  -3  20  -1  235.48   13.30
   3  20   1  232.38   13.70
  -3  20  -1  248.28   12.30
  -4 -20  -1   30.90    5.60
   4 -20   1   32.40    5.40
   4 -20   1   21.10    4.10
   4 -20   1   36.30    5.80
   4 -20   1   15.90    6.90
   4 -20   1   20.20    4.50
   4  20   1   19.80    4.40
  -4  20  -1   22.60   10.70
  -4  20  -1   28.60    7.30
  -4  20  -1   28.80    4.90
   4  20   1   23.00    5.20
   4  20   1   29.70    5.80
   5 -20   1   27.70    5.10
   5 -20   1   23.60    4.10
  -5 -20  -1   18.80    3.80
   5 -20   1   18.10    3.80
   5 -20   1   22.60    4.20
  -5  20  -1   14.10    4.60
  -5  20  -1   29.60    4.70
   5  20   1   18.20    4.10
   5  20   1   19.30    4.10
  -6 -20  -1   -6.00    2.90
  -6 -20  -1    2.30    1.90
   6 -20   1    0.00    1.60
   6 -20   1   -1.10    1.80
   6 -20   1    1.00    1.90
   6 -20   1    2.90    2.30
   6  20   1    1.20    2.30
   6  20   1    3.00    3.10
  -6 -21   1  196.88    9.20
   6 -21  -1  178.18    8.40
   6 -21  -1  195.18    9.10
  -6 -21   1  186.08    8.60
   6 -21  -1  187.08    8.60
   6 -21  -1  163.98    8.20
   6  21  -1  197.38    9.50
  -6  21   1  197.98    8.80
   5 -21  -1   17.10    4.10
   5 -21  -1   11.50    3.70
  -5 -21   1   29.80    5.10
   5 -21  -1   14.60    3.80
  -5 -21   1   31.90    5.40
  -5 -21   1    7.90    6.80
   5 -21  -1   17.20    3.60
   5 -21  -1   19.60    4.00
   5  21  -1   22.90    4.40
  -5  21   1   11.70    3.70
  -5  21   1   21.20    4.30
   5  21  -1    8.70    3.80
   5  21  -1   16.90    4.40
   4 -21  -1  208.98   12.40
  -4 -21   1  177.68   12.00
  -4 -21   1  205.78   11.50
   4 -21  -1  198.48   11.00
  -4 -21   1  187.28   11.00
   4 -21  -1  193.68   11.80
   4 -21  -1  209.38   11.10
   4 -21  -1  192.58   11.30
   4  21  -1  197.68   12.60
   4  21  -1  200.78   11.90
   4  21  -1  201.68   14.20
   4  21  -1  203.38   12.80
  -4  21   1  177.28   19.20
  -4  21   1  194.78   14.20
  -4  21   1  209.78   15.20
  -3 -21   1  110.39    9.60
  -3 -21   1  109.39   10.80
   3 -21  -1  111.19    9.10
   3 -21  -1  124.09    9.70
  -3  21   1  102.99    8.40
   3  21  -1  105.09   10.70
   3  21  -1  115.29   11.10
   3  21  -1  123.69   10.30
  -3  21   1  105.89   15.70
   3  21  -1  118.39   10.30
  -3  21   1  115.49   12.10
  -2 -21   1  493.45   20.80
   2 -21  -1  519.05   20.30
   2 -21  -1  497.25   19.60
   2 -21  -1  522.65   20.90
  -2 -21   1  505.55   20.60
   2 -21  -1  489.75   20.90
  -2 -21   1  502.65   21.40
   2 -21  -1  514.45   20.90
  -2  21   1  519.95   19.70
  -2  21   1  482.55   21.20
   2  21  -1  514.65   21.70
  -2  21   1  475.85   29.30
   2  21  -1  531.15   21.50
   2  21  -1  527.25   21.60
  -1 -21   1   -6.10    5.80
  -1 -21   1    7.80    4.40
  -1 -21   1    3.90    4.10
   1 -21  -1    1.40    3.60
  -1 -21   1   -5.60    9.20
   1 -21  -1   -7.40    5.40
   1 -21  -1    7.40    4.50
   1 -21  -1    8.20    9.40
   1 -21  -1    3.00    4.00
   1  21  -1    0.40    5.70
   1  21  -1    1.40    4.40
  -1  21   1    8.20    5.90
  -1  21   1    5.80    3.80
   1  21  -1    7.00   10.00
   1  21  -1    5.30    4.50
  -1  21   1    5.90    9.30
   0 -21   1   94.19    9.70
   0 -21   1   97.59    9.00
   0 -21   1   89.09    8.90
   0 -21  -1   87.79    9.10
   0 -21  -1   73.99   15.00
   0 -21  -1   87.19    8.90
   0 -21   1   97.39   17.30
   0  21  -1   82.29    9.50
   0  21   1  103.89   13.60
   0  21  -1   82.49    7.30
   0  21  -1   71.39   12.80
   0  21  -1   80.19   12.20
   0  21   1   48.10   15.60
   0  21   1   93.79    9.50
   0  21  -1  103.19    9.70
   0  21   1   80.99   10.30
  -1 -21  -1   48.90    8.10
   1 -21   1   55.79    8.30
  -1 -21  -1   80.39    9.40
   1 -21   1   61.79    9.00
   1 -21   1   74.09    8.30
   1 -21   1   77.99    9.30
   1 -21   1   57.09    8.40
  -1 -21  -1   66.59    8.10
  -1  21  -1   78.89    8.30
  -1  21  -1   68.89    6.70
   1  21   1   67.59    9.30
   1  21   1   60.19    9.00
   1  21   1   69.79   10.20
   1  21   1   65.39   10.20
  -1  21  -1   49.60   11.40
   2 -21   1   34.90    6.20
   2 -21   1   41.50    6.80
  -2 -21  -1   52.59    7.40
   2 -21   1   41.30    7.40
  -2 -21  -1   40.40    7.10
  -2 -21  -1   33.80    5.80
   2 -21   1   36.20    6.10
   2  21   1   49.20    7.90
  -2  21  -1   46.30    8.10
  -2  21  -1   30.60    8.60
   2  21   1   34.20    7.80
  -2  21  -1   40.60   11.80
   2  21   1   29.10    8.50
  -2  21  -1   33.00    5.40
  -3 -21  -1   14.30    4.40
   3 -21   1    6.40    3.50
   3 -21   1   14.20    4.90
   3 -21   1    7.40    4.00
   3 -21   1   10.70    4.40
  -3 -21  -1    8.30    3.70
   3 -21   1   12.00    4.10
  -3  21  -1    6.20    8.40
   3  21   1   16.90    4.90
  -3  21  -1   -0.90    7.40
  -3  21  -1   12.00    4.00
   3  21   1   -1.70    4.20
   3  21   1    8.00    4.50
  -3  21  -1    6.40    4.80
   4 -21   1   46.30    5.50
   4 -21   1   53.09    6.10
   4 -21   1   54.99    6.70
  -4 -21  -1   58.99    6.40
   4 -21   1   61.49    6.70
  -4  21  -1   61.89    6.00
   4  21   1   52.59    6.90
   4  21   1   56.19    7.50
  -5 -21  -1   49.99    5.00
   5 -21   1   52.49    5.60
   5 -21   1   55.09    5.10
   5 -21   1   56.59    4.80
   5 -21   1   56.29    5.20
   5  21   1   54.59    5.70
  -5  21  -1   45.80    4.90
  -5  21  -1   51.49    6.30
   5  21   1   61.79    6.00
  -6 -22   1  295.27   11.40
  -6 -22   1  303.97   11.20
   6 -22  -1  368.26   15.40
  -6  22   1  301.87   11.20
   6  22  -1  348.87   15.60
   6  22  -1  298.67   11.60
   5 -22  -1   -3.30    2.20
   5 -22  -1    3.40    2.90
  -5 -22   1   -2.60    4.90
   5 -22  -1   -1.20    2.60
  -5 -22   1    0.90    2.40
   5 -22  -1    0.10    2.80
  -5 -22   1    3.30    3.00
   5 -22  -1    0.10    2.10
  -5  22   1    3.20    2.90
   5  22  -1    3.30    3.50
   5  22  -1   15.80    5.50
   5  22  -1   -0.40    2.90
   4 -22  -1  192.58   10.40
  -4 -22   1  204.28   10.90
   4 -22  -1  196.88   10.70
   4 -22  -1  220.88   11.40
   4 -22  -1  193.28   11.10
  -4 -22   1  182.48   11.80
   4 -22  -1  204.68   10.40
  -4 -22   1  203.78   11.10
  -4  22   1  192.88   10.70
  -4  22   1  203.98   10.40
  -4  22   1  204.88   19.60
   4  22  -1  204.98   12.30
   4  22  -1  197.78   11.70
   4  22  -1  217.58   11.70
   3 -22  -1    1.20    3.70
   3 -22  -1    9.30    3.80
  -3 -22   1   10.90    4.00
  -3 -22   1   14.20    6.40
   3 -22  -1    9.80    4.50
  -3 -22   1   13.90    4.50
   3 -22  -1    7.10    4.00
   3 -22  -1   12.60    4.10
   3  22  -1    2.80    4.20
  -3  22   1    9.80   10.50
   3  22  -1   18.30    5.90
   3  22  -1   15.30    6.10
  -3  22   1    9.80    3.70
   3  22  -1   13.30    4.50
  -3  22   1    0.30    8.90
   2 -22  -1  432.96   22.10
  -2 -22   1  418.56   19.60
   2 -22  -1  402.66   17.60
   2 -22  -1  413.26   18.70
  -2 -22   1  450.15   19.00
   2 -22  -1  419.76   17.20
   2  22  -1  470.35   21.70
  -2  22   1  426.46   16.60
   2  22  -1  432.16   20.30
  -2  22   1  408.16   18.90
   2  22  -1  387.76   18.10
  -2  22   1  414.06   26.80
  -1 -22   1  214.98   12.50
  -1 -22   1  233.08   13.00
   1 -22  -1  216.98   16.60
   1 -22  -1  226.68   12.10
   1 -22  -1  219.18   12.70
   1 -22  -1  220.68   12.70
   1  22  -1  196.68   13.80
  -1  22   1  219.08   13.90
   1  22  -1  219.28   13.00
  -1  22   1  213.38   10.70
   1  22  -1  214.78   13.20
   1  22  -1  224.88   20.90
  -1  22   1  197.78   19.50
  -1  22   1  240.88   13.60
   0 -22   1    2.30    3.40
   0 -22  -1    2.20    3.80
   0 -22   1    1.80    5.20
   0 -22  -1   10.30    4.00
   0 -22   1   10.80    4.60
   0  22  -1   19.80   10.30
   0  22  -1    0.30    4.10
   0  22  -1   11.40    4.50
   0  22  -1   11.40    9.50
   0  22   1    5.30    5.30
   0  22   1    8.90    4.70
  -1 -22  -1   62.99    7.60
  -1 -22  -1   61.29    9.00
   1 -22   1   43.10    6.90
   1 -22   1   53.29    8.00
   1 -22   1   51.09    7.80
   1 -22   1   46.30    8.10
  -1 -22  -1   45.60    6.40
  -1  22  -1   55.69    8.60
   1  22   1   46.90    9.60
   1  22   1   45.40    6.80
   1  22   1   33.80    7.30
   1  22   1   53.89    8.80
  -1  22  -1   21.60    9.90
  -1  22  -1   46.00    6.00
   2 -22   1   12.60    4.60
  -2 -22  -1   11.90    5.20
   2 -22   1   10.80    4.80
   2 -22   1    7.60    4.00
  -2 -22  -1   12.90    4.30
  -2 -22  -1   10.60    4.60
   2 -22   1   16.40    4.30
   2 -22   1   11.30    4.30
   2  22   1    7.40    4.40
   2  22   1   14.90    5.70
   2  22   1   14.50    4.70
  -2  22  -1   10.60    4.40
  -2  22  -1    2.10    7.70
  -2  22  -1   17.50    4.20
   3 -22   1  132.09    9.60
  -3 -22  -1  125.59    8.60
   3 -22   1  140.79    9.70
   3 -22   1  136.39    8.70
  -3 -22  -1  130.89    9.20
   3 -22   1  138.29    9.30
   3 -22   1  135.19    8.50
   3  22   1  108.09    9.50
  -3  22  -1  141.09    8.50
  -3  22  -1  133.49   10.00
   3  22   1  136.09    9.40
   3  22   1  135.29   10.20
   4 -22   1   -1.10    2.60
   4 -22   1    0.20    2.80
  -4 -22  -1    9.60    3.60
  -4 -22  -1    3.30    4.40
   4 -22   1    3.70    2.40
   4 -22   1    2.60    2.70
  -4  22  -1    2.70    2.70
  -4  22  -1    4.90    2.90
   4  22   1    1.40    3.40
   5 -22   1   67.49    4.90
  -5 -22  -1   76.69    5.30
   5 -22   1   63.39    5.20
   5 -22   1   62.39    6.80
   5 -22   1   86.49    6.50
  -5 -22  -1   70.19    7.10
  -5  22  -1   66.49    5.20
   5  22   1   68.69    6.10
   5  22   1   76.19    6.20
   5 -23  -1   37.50    4.30
   5 -23  -1   38.60    4.30
   5 -23  -1   40.30    5.10
   5 -23  -1   34.20    4.70
   5  23  -1   37.90    5.00
   5  23  -1   49.99    8.40
  -5  23   1   47.80    5.90
  -5  23   1   36.60    4.60
   5  23  -1   40.80    5.70
   4 -23  -1  129.89    8.60
   4 -23  -1  140.49    9.10
   4 -23  -1  139.79    8.60
  -4 -23   1  138.29    8.60
   4 -23  -1  137.09    8.30
   4  23  -1  137.19    9.10
  -4  23   1  136.29    9.50
   4  23  -1  127.99    9.30
   4  23  -1  137.29    9.10
  -4  23   1  134.69    8.50
   3 -23  -1  438.46   17.50
  -3 -23   1  468.05   17.90
   3 -23  -1  456.45   18.20
   3 -23  -1  450.85   18.20
   3 -23  -1  457.45   17.30
   3 -23  -1  459.45   18.10
  -3 -23   1  468.45   18.60
   3  23  -1  468.15   19.20
   3  23  -1  450.85   18.70
  -3  23   1  437.66   27.50
  -3  23   1  445.16   16.90
  -3  23   1  447.06   18.40
   3  23  -1  454.45   18.60
   2 -23  -1   -2.40    3.50
   2 -23  -1    2.60    4.80
   2 -23  -1   -2.30    3.30
   2 -23  -1    2.20    3.40
  -2 -23   1    2.90    3.40
   2 -23  -1   -4.60    4.80
  -2 -23   1   -5.80    3.00
  -2  23   1   -5.60    6.00
  -2  23   1   -4.10    3.40
  -2  23   1  -30.30    9.50
  -2  23   1    3.60    3.70
   2  23  -1    1.70    3.30
   2  23  -1    1.50    3.90
   2  23  -1    9.80    4.30
  -1 -23   1  471.45   18.30
   1 -23  -1  473.15   19.00
   1 -23  -1  431.26   17.80
  -1 -23   1  474.35   19.30
  -1  23   1  355.36   27.20
   1  23  -1  457.25   19.20
   1  23  -1  487.25   19.50
   1  23  -1  440.56   19.00
  -1  23   1  472.35   19.40
  -1  23   1  449.16   19.30
   0 -23   1  213.28   12.40
   0 -23   1  255.57   13.20
   0 -23   1  224.38   12.30
   0 -23  -1  236.08   12.20
   0 -23  -1  239.68   12.80
   0  23   1  261.47   13.80
   0  23  -1  214.18   20.20
   0  23   1  243.58   13.20
   0  23  -1  265.87   13.90
   0  23   1  247.48   13.80
   0  23  -1  267.07   13.70
   1 -23   1  134.49    9.80
   1 -23   1  127.99    9.50
  -1 -23  -1  126.99    9.50
  -1 -23  -1  129.99    9.40
   1 -23   1  118.29    9.00
   1 -23   1  153.98   10.60
  -1  23  -1  106.29   15.00
  -1  23  -1  116.39    7.80
   1  23   1  134.89   10.30
   1  23   1  125.49   12.40
  -1  23  -1  129.09   10.00
   1  23   1  121.59    9.80
   1  23   1  142.49   10.40
  -1  23  -1  140.69    9.90
  -2 -23  -1  151.08   12.00
   2 -23   1  174.68   10.70
   2 -23   1  164.78    9.50
  -2 -23  -1  156.18    9.90
  -2 -23  -1  136.39   12.80
   2 -23   1  158.08   10.00
   2 -23   1  174.08   10.60
  -2  23  -1  142.79   16.40
   2  23   1  150.88   10.70
  -2  23  -1  164.08   10.60
   2  23   1  149.69   10.10
  -2  23  -1  164.88    8.90
  -2  23  -1  135.89   10.00
   2  23   1  175.08   11.40
  -3 -23  -1   56.89    5.90
   3 -23   1   49.40    5.90
   3 -23   1   59.09    7.50
  -3 -23  -1   63.29    6.60
   3 -23   1   48.20    5.90
   3 -23   1   53.29    6.60
  -3  23  -1   51.49    7.00
   3  23   1   49.20    6.70
   3  23   1   43.10    6.90
  -3  23  -1   57.29    6.90
   3  23   1   35.70    6.00
  -3  23  -1   54.39    6.80
   4 -23   1  115.09    7.10
  -4 -23  -1  116.29    6.80
   4 -23   1  118.39    7.40
   4 -23   1  115.79    6.70
   4 -23   1  121.09    7.60
  -4 -23  -1  127.79    7.30
  -4  23  -1  108.79    9.50
  -4  23  -1  116.29    6.70
   4  23   1  121.09    7.90
   4  23   1  121.69    7.90
   5 -24  -1    0.00    2.00
  -5 -24   1    0.00    2.20
  -5 -24   1    6.60    2.50
   5 -24  -1   -1.60    2.20
   5 -24  -1    1.70    1.90
   5  24  -1    2.30    2.60
  -5  24   1    2.40    2.50
  -5  24   1   -3.30    2.50
   4 -24  -1  147.79    7.80
   4 -24  -1  153.98    8.40
  -4 -24   1  148.89    8.20
   4 -24  -1  142.49    8.10
  -4 -24   1  149.29    8.40
   4 -24  -1  156.58    8.10
   4  24  -1  149.88    9.10
   4  24  -1  146.19    8.10
  -4  24   1  152.88    7.80
   4  24  -1  148.29    8.90
  -4  24   1  143.69    8.30
  -3 -24   1   24.80    4.60
   3 -24  -1   35.30    6.10
   3 -24  -1   22.40    4.00
   3 -24  -1   35.70    5.50
   3 -24  -1   25.60    4.80
   3  24  -1   24.30    4.50
  -3  24   1   19.90    4.30
   3  24  -1   25.70    4.90
  -3  24   1   31.80    6.90
   2 -24  -1   -2.10    3.30
   2 -24  -1    5.40    4.50
   2 -24  -1    8.60    3.50
   2 -24  -1    3.10    4.80
  -2 -24   1    4.40    3.50
  -2 -24   1   11.80    3.90
   2  24  -1    5.60    4.00
   2  24  -1    3.10    3.30
   2  24  -1   10.30    4.70
  -2  24   1   -0.50    3.40
   1 -24  -1   59.09    7.20
  -1 -24   1   48.80    6.80
   1 -24  -1   55.89    6.70
  -1 -24   1   64.79    6.90
   1  24  -1   48.30    6.90
  -1  24   1   53.19    6.90
   1  24  -1   79.29    9.30
  -1  24   1   67.99    7.30
   1  24  -1   62.59    7.40
  -1  24   1   56.79    8.70
   0 -24   1   39.70    6.90
   0 -24   1   36.80    5.90
   0 -24  -1   49.40    6.30
   0 -24  -1   50.19    6.50
   0  24  -1   30.50    5.40
   0  24  -1   42.70    6.90
   0  24   1   49.99    7.70
   0  24   1   39.70    6.80
   0  24   1   33.00    5.50
   1 -24   1  164.28   10.90
  -1 -24  -1  166.98   10.20
   1 -24   1  154.78   13.40
  -1 -24  -1  156.38   11.80
   1 -24   1  147.09    9.70
   1 -24   1  170.38    9.40
   1  24   1  159.48   10.50
   1  24   1  154.58   10.30
  -1  24  -1  155.08   10.30
  -1  24  -1  164.18   10.30
   1  24   1  142.29   10.00
   2 -24   1   27.40    4.90
   2 -24   1   11.00    5.30
  -2 -24  -1   23.00    4.40
   2 -24   1   17.20    4.00
   2 -24   1   18.20    4.00
   2  24   1   21.50    5.40
  -2  24  -1   19.60    4.80
   2  24   1   21.70    4.50
  -2  24  -1   15.10    3.80
   2  24   1   16.20    5.90
   3 -24   1  128.99    8.20
  -3 -24  -1  106.09    7.10
   3 -24   1  103.49    7.40
   3 -24   1  108.39    6.60
   3 -24   1  105.19    7.10
  -3  24  -1   96.99    7.50
   3  24   1  108.39    7.70
  -3  24  -1  105.79    6.30
   3  24   1   88.59    8.40
   4 -24   1   19.90    4.70
   4 -24   1   15.90    2.90
   4 -24   1   25.70    4.10
  -4 -24  -1   19.70    3.70
   4 -24   1   20.80    3.20
  -4  24  -1   18.40    3.20
   4  24   1   22.80    3.90
   4  24   1   15.90    3.10
   4 -25  -1   59.79    5.30
   4 -25  -1   46.90    4.80
  -4 -25   1   58.89    5.10
  -4 -25   1   50.49    4.90
   4 -25  -1   44.10    4.60
   4 -25  -1   54.19    5.30
  -4  25   1   66.49    7.60
   4  25  -1   52.19    5.20
   4  25  -1   52.89    4.80
  -4  25   1   45.10    5.30
  -4  25   1   51.89    5.70
  -3 -25   1  397.36   15.10
   3 -25  -1  383.76   14.50
  -3 -25   1  379.46   14.30
   3 -25  -1  389.66   14.70
  -3  25   1  385.06   15.00
   3  25  -1  371.46   15.10
   3  25  -1  385.76   15.20
  -2 -25   1   46.30    5.60
   2 -25  -1   48.10    8.20
  -2 -25   1   48.20    5.80
  -2  25   1   54.69    6.40
   2  25  -1   46.00    7.00
  -2  25   1   39.50    6.00
   2  25  -1   58.39    7.10
   2  25  -1   42.00    6.10
  -1 -25   1   -1.10    3.60
  -1 -25   1    7.00    3.20
   1 -25  -1    8.60    3.50
   1 -25  -1    0.00    3.70
   1  25  -1   -3.90    3.10
   1  25  -1    9.90    3.40
   1  25  -1    4.50    5.60
  -1  25   1    5.70    3.60
  -1  25   1    2.30    3.20
  -1  25   1    7.30    5.00
   0 -25   1   16.20    3.90
   0 -25  -1   17.90    4.00
   0 -25   1   12.40    4.40
   0 -25  -1   10.70    3.40
   0  25  -1    7.80    3.50
   0  25  -1   12.60    3.80
   0  25   1    9.10    4.00
   0  25   1   13.50    4.00
   1 -25   1  130.29    8.40
   1 -25   1  134.99    8.50
  -1 -25  -1  144.39    8.80
   1 -25   1  143.59    8.70
  -1  25  -1  138.29    8.80
   1  25   1  108.49   12.80
   1  25   1  181.98   14.10
  -1  25  -1  134.69    9.10
   1  25   1  153.08    9.40
   2 -25   1  153.98    8.80
   2 -25   1  153.58    8.70
  -2 -25  -1  158.08    8.90
   2  25   1  171.48    9.50
   2  25   1  147.89   10.30
  -2  25  -1  173.28    9.20
  -2  25  -1  156.48    9.20
   2  25   1  157.08    8.80
  -3 -25  -1   10.70    3.00
   3 -25   1   12.10    3.10
   3 -25   1   15.10    2.80
   3 -25   1    7.50    3.10
  -3  25  -1   15.30    4.50
   3  25   1   14.80    3.50
  -3  25  -1   17.30    5.40
   3  25   1   14.40    3.90
  -4 -26   1   13.80    2.60
   4 -26  -1    8.30    2.10
  -4  26   1    9.50    2.60
  -4  26   1   14.70    3.30
   4  26  -1   10.20    3.10
   4  26  -1    9.20    2.50
  -3 -26   1   74.69    5.70
  -3 -26   1  100.59    9.30
   3 -26  -1  114.69    8.60
   3 -26  -1  103.19    6.00
   3  26  -1   93.89    6.80
  -3  26   1   95.29    7.40
  -3  26   1   96.39    6.50
   3  26  -1   97.39    6.50
   2 -26  -1   43.50    4.90
  -2 -26   1   42.30    5.00
   2 -26  -1   35.40    5.10
   2  26  -1   41.80    5.20
  -2  26   1   41.80    5.40
  -2  26   1   38.00    5.50
  -1 -26   1   -2.60    2.30
  -1 -26   1   -6.20    4.20
   1 -26  -1   -1.00    2.60
   1 -26  -1   -1.20    2.90
  -1  26   1   -9.80    4.80
  -1  26   1   -1.20    3.10
  -1  26   1   -1.20    2.90
   1  26  -1   -1.10    2.40
   1  26  -1    2.40    3.30
   0 -26  -1   12.10    3.80
   0 -26   1   11.90    3.50
   0 -26  -1   26.00    4.80
   0 -26   1   14.10    4.50
   0  26  -1   13.60    3.70
   0  26  -1   17.60    3.70
   0  26   1   14.90    4.30
   0  26   1   19.40    3.80
   1 -26   1   -2.80    2.20
  -1 -26  -1   -0.30    2.30
   1  26   1   -7.60    2.70
   1  26   1    1.60    2.80
  -1  26  -1    2.70    2.90
  -1  26  -1    0.10    2.40
  -2 -26  -1   66.99    5.50
   2 -26   1   73.19    5.60
   2 -26   1   75.19    5.60
  -2  26  -1   78.39    8.20
   2  26   1   59.19    6.00
  -2  26  -1   67.99    5.80
   3 -26   1   35.80    3.80
  -3  26  -1   34.70    4.10
   3  26   1   35.80    4.30
   3 -27  -1   51.99    4.10
  -3 -27   1   61.79    4.40
   3 -27  -1   42.90    6.50
  -3  27   1   60.69    4.80
   3  27  -1   47.60    4.10
  -3  27   1   62.39    4.90
  -2 -27   1   73.49    5.50
   2 -27  -1   78.79    7.80
   2 -27  -1   79.39    5.10
   2  27  -1   62.19    5.40
  -2  27   1   75.99    5.60
  -2  27   1   68.39    5.60
  -1 -27   1  110.09    6.70
   1 -27  -1   96.89    6.10
  -1  27   1   90.69    7.80
   1  27  -1   96.89    7.70
   1  27  -1  105.49    6.70
  -1  27   1   99.29    6.70
   0 -27   1   61.79    5.30
   0 -27  -1   61.79    5.70
   0  27  -1   63.19    5.50
   0  27   1   52.89    6.20
   0  27   1   69.49    5.60
   0  27   1   60.29    6.60
  -1 -27  -1   51.09    4.80
  -1  27  -1   48.90    4.90
   1  27   1   49.10    5.10
  -1  27  -1   48.50    5.30
   1  27   1   60.89    5.70
   2 -27   1  149.69    6.90
  -2 -27  -1  151.28    6.90
   2  27   1  112.89    7.10
   2  27   1  151.08    7.20
  -2  27  -1  153.28    7.10
  -2  27  -1  119.79    6.70
  -1 -28   1    5.10    2.30
   1 -28  -1    6.90    2.50
   1  28  -1    3.90    2.10
  -1  28   1    3.00    2.10
  -1  28   1    2.90    3.00
   1  28  -1    9.10    2.90
   0 -28  -1    7.00    2.60
   0 -28   1    8.70    2.40
   0  28  -1    8.60    2.40
   0  28  -1    6.50    2.50
   0  28   1    7.50    2.50
   9   0  -2    0.70    6.20
   9   0  -2    3.40    4.00
   9   0  -2    1.70    3.60
   9   0  -2   11.70    5.70
   8   0  -2  179.28   11.50
   8   0  -2  192.78   12.60
   8   0  -2  177.38   11.20
   8   0  -2  174.68   11.80
   8   0  -2  184.58   15.40
   7   0  -2  121.69   10.50
   7   0  -2  139.69   11.00
   7   0  -2  161.98   16.00
   7   0  -2  132.79   11.10
   7   0  -2  124.49   11.10
   7   0  -2  125.39   10.60
   6   0  -2    6.00    5.00
   6   0  -2    8.50    5.10
   6   0  -2   10.00    6.10
   6   0  -2   11.90    4.90
  -6   0   2    3.60    3.20
   6   0  -2   22.00    7.00
   6   0  -2    1.30    5.00
   6   0  -2   -0.60    5.10
  -6   0   2   -1.10    5.10
   5   0  -2  260.67   14.80
   5   0  -2  271.07   13.40
  -5   0   2  282.37    9.50
   4   0  -2  242.08   11.00
   4   0  -2  241.78   13.00
   2   0  -2  511.65   18.40
   2   0  -2  502.55   15.30
  -2   0   2  495.85   14.40
  -2   0   2  491.85   15.80
   2   0  -2  494.85   15.90
   0   0  -2 2174.98   61.89
   0   0  -2 2234.08   62.79
   0   0   2 2327.17   62.39
   0   0  -2 2217.28   62.09
   1   0   2  445.06   15.80
  -1   0  -2  427.46   14.10
  -1   0  -2  437.06   17.20
  -1   0  -2  417.86   15.40
   2   0   2 4207.28  118.19
  -2   0  -2 4287.67  122.09
  -2   0  -2 4393.66  115.99
  -2   0  -2 4371.26  118.29
   3   0   2 1448.56   44.60
  -3   0  -2 1463.55   44.70
  -3   0  -2 1413.86   41.70
   3   0   2 1400.66   44.70
  -3   0  -2 1415.76   49.30
   4   0   2  222.48   13.40
   4   0   2  224.88   12.70
  -4   0  -2  225.28   10.70
   4   0   2  205.48   12.80
  -4   0  -2  250.07   17.50
   4   0   2  207.28   12.30
   4   0   2  204.18   14.10
   4   0   2  224.08   13.40
  -4   0  -2  233.98   13.20
   4   0   2  223.58   12.60
   5   0   2  868.11   30.50
  -5   0  -2  809.12   32.10
   5   0   2  860.71   29.70
   5   0   2  777.32   28.70
  -5   0  -2  829.22   39.20
  -5   0  -2  792.12   27.30
   5   0   2  830.42   30.90
   5   0   2  840.82   32.50
  -5   0  -2  845.82   29.10
   5   0   2  827.22   30.00
   5   0   2  854.51   30.70
   5   0   2  843.42   32.00
   6   0   2   55.49    7.80
  -6   0  -2   57.99    6.90
   6   0   2   39.40    7.10
   6   0   2   43.90    7.60
  -6   0  -2   48.80    6.80
   6   0   2   40.40    6.80
   6   0   2   55.79    7.30
   6   0   2   52.99    7.80
   6   0   2   64.19    9.10
   7   0   2    5.20    3.30
  -7   0  -2   16.40    6.40
   7   0   2    3.20    3.80
   7   0   2    4.70    3.80
   7   0   2   14.80    3.90
   7   0   2    8.10    3.30
   7   0   2    9.90    3.60
  -7   0  -2    4.30    4.10
   8   0   2  351.06   12.80
   8   0   2  366.56   14.60
   8   0   2  374.16   13.60
   9  -1  -2   18.50    4.60
   9   1  -2    7.00    3.90
   9   1  -2    9.00    3.90
   9   1  -2   12.40    5.00
   9   1  -2    5.40    3.40
   8  -1  -2  202.38   13.20
   8  -1  -2  213.38   12.10
   8  -1  -2  209.68   11.90
  -8  -1   2  223.88   10.80
   8  -1  -2  208.68   12.10
   8  -1  -2  190.18   12.40
   8   1  -2  217.08   12.70
   8   1  -2  167.38   16.10
   8   1  -2  222.28   12.30
   8   1  -2  228.88   13.80
   8   1  -2  205.88   12.20
   7  -1  -2   -2.60    5.80
   7  -1  -2    4.10    5.30
   7  -1  -2   -4.00    5.40
   7  -1  -2   -1.50    3.90
   7  -1  -2    3.40    5.00
   7  -1  -2    2.60    5.40
   7  -1  -2    7.40    5.40
   7   1  -2   -9.20    6.80
   7   1  -2    0.30    5.10
   7   1  -2   -5.50    4.10
   7   1  -2    3.70    5.60
   7   1  -2    5.80    6.50
   7   1  -2   -3.90    5.10
  -6  -1   2  695.03   28.40
  -6  -1   2  754.92   28.90
   6  -1  -2  727.43   26.50
   6  -1  -2  736.83   29.60
   6  -1  -2  686.23   25.90
   6  -1  -2  698.23   26.10
   6  -1  -2  681.33   26.70
   6  -1  -2  678.53   25.80
  -6   1   2  778.22   30.50
   6   1  -2  715.33   26.80
   6   1  -2  673.33   27.70
   6   1  -2  678.83   26.80
   6   1  -2  694.83   25.50
   6   1  -2  668.93   25.80
   6   1  -2  691.83   25.40
   6   1  -2  712.33   29.10
  -5  -1   2    4.60    2.60
  -5  -1   2    4.20    1.90
   5  -1  -2   -0.20    4.40
  -5  -1   2   17.60    4.80
   5  -1  -2    6.70    4.20
   5   1  -2    3.10    4.50
   5   1  -2    9.30    3.00
   5   1  -2    6.60    4.00
   4  -1  -2 1061.19   35.90
   4  -1  -2 1049.59   33.40
  -4  -1   2 1030.30   29.70
  -4  -1   2 1028.40   29.70
   4   1  -2 1043.60   35.30
   4   1  -2 1051.59   30.20
   3  -1  -2  502.55   17.00
   3  -1  -2  480.95   18.90
  -3  -1   2  485.35   15.30
   3  -1  -2  480.55   14.60
   3   1  -2  495.85   15.40
  -3   1   2  495.15   14.20
   3   1  -2  470.55   18.90
   3   1  -2  502.35   15.60
   2  -1  -2 1920.51   56.79
  -2  -1   2 1888.81   54.09
  -2  -1   2 1956.90   52.79
   2  -1  -2 2030.20   54.59
   2  -1  -2 1958.00   53.89
   2   1  -2 2016.20   52.29
  -2   1   2 1949.20   53.79
   2   1  -2 1936.01   56.69
  -2   1   2 1987.20   52.29
  -1  -1   2  199.88    8.30
   1  -1  -2  204.38    9.30
  -1  -1   2  200.68    7.60
   1  -1  -2  212.98    8.20
   1  -1  -2  209.98    8.50
  -1   1   2  196.08    8.10
   1   1  -2  204.58    8.20
   1   1  -2  194.28    9.40
  -1   1   2  193.48    7.40
   1   1  -2  202.38    7.60
   0  -1  -2  530.15   18.00
   0  -1  -2  501.95   16.10
   0  -1   2  552.74   17.60
   0  -1  -2  516.65   17.40
   0   1   2  544.35   17.50
   0   1  -2  481.55   17.50
   0   1  -2  512.95   16.20
   0   1  -2  516.45   17.20
   0   1  -2  513.25   17.60
   1  -1   2   35.30    4.00
  -1  -1  -2   45.50    4.30
  -1  -1  -2   36.70    4.80
  -1  -1  -2   40.60    3.40
  -1   1  -2   40.20    4.60
  -1   1  -2   36.20    4.80
  -1   1  -2   38.00    4.00
  -1   1  -2   39.00    3.40
   1   1   2   40.90    4.20
  -2  -1  -2  791.62   24.60
  -2  -1  -2  802.92   26.60
   2  -1   2  804.62   26.70
  -2  -1  -2  818.42   29.80
  -2   1  -2  782.62   29.70
  -2   1  -2  832.82   26.60
   2   1   2  834.22   27.00
  -2   1  -2  789.02   24.40
  -3  -1  -2    8.50    2.50
   3  -1   2   -3.30    3.60
  -3  -1  -2    3.10    2.60
   3  -1   2    3.30    2.30
  -3  -1  -2    2.00    2.90
   3   1   2    7.70    3.10
  -3   1  -2   11.60    5.00
  -3   1  -2    2.30    2.20
   3   1   2    3.30    4.10
  -3   1  -2    7.00    7.40
  -3   1  -2    6.90    3.10
  -4  -1  -2  282.77   14.80
   4  -1   2  266.17   14.00
   4  -1   2  265.77   14.10
   4  -1   2  262.57   13.80
   4  -1   2  254.27   13.40
  -4  -1  -2  271.07   12.30
   4  -1   2  266.67   15.70
   4  -1   2  258.57   14.30
  -4  -1  -2  282.57   18.70
   4  -1   2  290.67   15.30
  -4   1  -2  279.97   14.50
  -4   1  -2  294.67   12.40
   4   1   2  273.87   14.90
   4   1   2  280.47   13.60
   4   1   2  260.67   13.70
   4   1   2  269.27   14.40
   4   1   2  235.88   13.50
   4   1   2  255.07   14.30
   4   1   2  242.18   15.20
  -4   1  -2  263.77   18.30
   5  -1   2  135.69   10.60
   5  -1   2  129.39   10.50
   5  -1   2  128.39   10.30
  -5  -1  -2  107.79   14.20
  -5  -1  -2  128.19    9.10
   5  -1   2  137.39   11.20
   5  -1   2  136.59   11.00
   5  -1   2  133.09    9.90
  -5  -1  -2  140.39   11.70
   5  -1   2  134.19   11.90
   5  -1   2  120.29   11.20
  -5   1  -2  135.69   15.80
   5   1   2  133.29   10.80
   5   1   2  124.49    9.90
   5   1   2  136.99   10.90
   5   1   2  130.19   10.50
   5   1   2  155.28   12.10
   5   1   2  137.29   11.40
   5   1   2  145.49   11.40
  -5   1  -2  130.99    8.90
   5   1   2  120.19   11.90
  -5   1  -2  130.79   10.80
   6  -1   2  204.58   14.10
   6  -1   2  189.88   12.30
   6  -1   2  196.58   11.80
   6  -1   2  214.18   12.20
   6  -1   2  208.98   13.10
  -6  -1  -2  205.08   12.20
   6  -1   2  207.48   12.80
  -6  -1  -2  199.88   11.20
   6  -1   2  198.58   12.50
   6   1   2  201.18   11.70
  -6   1  -2  193.38   11.60
   6   1   2  193.48   12.20
   6   1   2  199.58   12.30
   6   1   2  201.98   14.00
  -6   1  -2  209.78   11.60
   6   1   2  198.18   12.90
   6   1   2  211.88   13.00
   7  -1   2  109.69    8.00
   7  -1   2  116.79    9.80
   7  -1   2  106.19   10.70
  -7  -1  -2  132.99   12.40
   7  -1   2   99.99    8.30
   7  -1   2  117.39    8.50
   7  -1   2  114.79    8.20
   7   1   2  107.59    7.70
  -7   1  -2  110.29    7.60
   7   1   2  113.09    8.80
   7   1   2  111.39    8.20
   7   1   2   99.59    9.40
   7   1   2  110.19    8.00
   7   1   2  105.69    8.50
   8  -1   2   28.60    4.00
   8  -1   2   27.30    3.80
   8  -1   2   33.30    5.50
   8   1   2   32.40    4.20
   8   1   2   28.30    4.90
   8   1   2   29.90    4.10
   8   1   2   30.70    3.90
   9   2  -2   20.60    5.20
   9   2  -2   27.00    4.50
   9   2  -2   21.40    4.30
   9   2  -2   16.20    3.80
   9   2  -2   23.50    5.50
   8  -2  -2   23.90    5.60
   8  -2  -2   30.40    6.20
   8  -2  -2    7.90    5.10
   8  -2  -2    8.00    5.10
  -8  -2   2   26.50    5.10
   8  -2  -2   22.70    6.50
   8   2  -2   12.50    5.60
   8   2  -2   20.60    5.10
   8   2  -2   24.80    5.70
   8   2  -2   24.10    5.30
   8   2  -2   21.70    6.40
   7  -2  -2   33.10    6.20
   7  -2  -2   30.30    6.60
   7  -2  -2   32.60    7.40
   7  -2  -2   32.50    7.70
   7  -2  -2   48.50    7.80
   7  -2  -2   36.20    6.90
  -7  -2   2   29.00    4.50
   7  -2  -2   32.80    7.20
   7   2  -2   36.00    7.30
   7   2  -2   26.90    7.20
   7   2  -2   28.10    6.20
   7   2  -2   37.10    6.50
   7   2  -2   31.40    5.80
   7   2  -2   28.20    6.50
   6  -2  -2   94.89   10.90
   6  -2  -2  112.39    9.80
   6  -2  -2  106.49   10.80
   6  -2  -2  109.39   11.40
   6  -2  -2   99.99   10.80
   6  -2  -2  110.19   10.10
   6  -2  -2  110.49   11.70
   6   2  -2  124.49   12.00
   6   2  -2  101.89   11.20
   6   2  -2  107.39   10.20
   6   2  -2  106.49   10.10
   6   2  -2  101.69   10.50
   5  -2  -2  728.73   29.00
  -5  -2   2  732.23   25.80
  -5  -2   2  716.23   23.60
   5  -2  -2  733.93   27.90
  -5  -2   2  725.93   24.10
   5   2  -2  756.82   28.20
   5   2  -2  751.42   24.50
   5   2  -2  749.13   26.40
  -4  -2   2   37.80    4.00
  -4  -2   2   41.20    3.70
  -4  -2   2   36.70    4.00
   4  -2  -2   40.10    5.80
   4  -2  -2   35.60    5.00
   4   2  -2   42.00    4.10
  -3  -2   2  397.96   12.60
   3  -2  -2  427.26   15.60
  -3  -2   2  403.36   11.80
  -3  -2   2  405.96   13.90
   3  -2  -2  414.86   12.60
   3  -2  -2  418.26   17.30
  -3   2   2  404.96   12.20
   3   2  -2  435.66   17.00
   3   2  -2  428.26   14.40
   2  -2  -2   31.20    3.00
   2  -2  -2   27.40    4.40
  -2  -2   2   30.70    3.50
  -2  -2   2   29.20    2.50
   2  -2  -2   29.30    3.40
  -2   2   2   27.20    1.90
  -2   2   2   23.70    2.80
   2   2  -2   28.70    4.30
   2   2  -2   26.10    3.30
  -1  -2   2 3699.03   99.69
   1  -2  -2 3674.93  100.19
   1  -2  -2 3807.32  100.99
  -1  -2   2 3760.12  100.59
   1  -2  -2 3669.13  101.69
  -1   2   2 3633.54  100.09
  -1   2   2 3776.82   99.49
   1   2  -2 3651.13   99.09
   1   2  -2 3635.14  100.29
   1   2  -2 3948.51  104.39
   0  -2  -2 1626.44   45.60
   0  -2   2 1721.63   47.20
   0  -2  -2 1675.43   48.00
   0  -2  -2 1672.33   47.00
   0   2  -2 1653.93   46.80
   0   2  -2 1616.04   45.50
   0   2   2 1638.94   46.90
   0   2  -2 1530.65   49.00
  -1  -2  -2 3227.48   88.39
   1  -2   2 3265.37   88.19
  -1  -2  -2 3210.78   90.29
  -1  -2  -2 3146.59   86.39
  -1   2  -2 3212.48   87.89
  -1   2  -2 3090.29   86.09
   1   2   2 3365.06   88.59
  -1   2  -2 3044.80   88.39
   2  -2   2  767.22   25.60
  -2  -2  -2  813.02   26.30
  -2  -2  -2  762.02   23.80
  -2  -2  -2  753.42   28.60
  -2   2  -2  802.12   25.70
  -2   2  -2  725.63   25.80
  -2   2  -2  770.32   23.50
   2   2   2  759.22   26.00
  -3  -2  -2 1039.10   31.20
  -3  -2  -2 1009.90   33.90
   3  -2   2  974.90   33.40
  -3  -2  -2 1011.00   38.00
   3  -2   2 1048.50   33.50
   3   2   2  977.90   33.40
  -3   2  -2  936.61   32.90
  -3   2  -2  986.40   33.00
   3   2   2 1035.80   33.80
  -3   2  -2 1003.80   38.50
  -3   2  -2 1015.00   30.60
   4  -2   2  129.49   10.10
   4  -2   2  114.79    9.90
  -4  -2  -2  105.49    8.70
   4  -2   2  118.59   10.50
   4  -2   2  119.49    9.80
  -4  -2  -2   96.89   11.70
  -4  -2  -2  116.89    9.50
  -4  -2  -2  132.49    8.10
   4  -2   2   98.59   10.40
   4  -2   2  114.89   10.60
   4  -2   2  132.59    9.40
  -4   2  -2  122.89    9.30
  -4   2  -2  120.69    7.50
   4   2   2  112.99   10.00
   4   2   2  117.79    9.80
   4   2   2  113.39   11.10
  -4   2  -2  113.69   12.50
   4   2   2  123.99    9.40
   4   2   2  120.49   11.10
   4   2   2  115.99    9.50
   4   2   2   96.29    9.00
  -5  -2  -2  314.97   14.10
   5  -2   2  319.97   17.10
   5  -2   2  314.77   15.60
  -5  -2  -2  318.57   22.60
  -5  -2  -2  310.27   18.20
  -5  -2  -2  329.47   15.30
   5  -2   2  341.57   18.10
   5  -2   2  317.77   16.80
   5  -2   2  315.37   16.10
   5  -2   2  322.37   16.20
   5  -2   2  354.46   17.20
   5  -2   2  324.67   16.10
  -5   2  -2  294.87   22.20
   5   2   2  349.47   18.00
   5   2   2  314.87   16.60
   5   2   2  321.87   17.50
   5   2   2  354.26   16.80
   5   2   2  324.37   15.80
   5   2   2  306.67   17.30
   5   2   2  311.67   16.10
  -5   2  -2  332.97   15.00
   5   2   2  326.67   16.70
  -5   2  -2  350.26   18.10
   6  -2   2  113.29    8.90
  -6  -2  -2  133.29    9.90
   6  -2   2  125.49   10.60
   6  -2   2  116.09    9.70
   6  -2   2  142.09   11.80
   6  -2   2  119.79   10.90
  -6  -2  -2  126.89    8.90
   6  -2   2  121.19   10.00
   6  -2   2  124.69   10.20
   6   2   2  119.79   10.20
  -6   2  -2  119.49   10.00
  -6   2  -2  128.69    9.50
   6   2   2  124.09    9.90
   6   2   2  130.09   10.80
   6   2   2  133.89    9.80
   6   2   2  111.89   10.60
   6   2   2  127.69    9.80
   7  -2   2  296.47   13.70
   7  -2   2  286.67   13.60
   7  -2   2  293.57   13.60
   7  -2   2  285.47   13.00
   7  -2   2  288.37   15.30
   7  -2   2  277.27   13.20
   7   2   2  289.87   13.50
   7   2   2  295.77   15.40
   7   2   2  293.07   14.00
   7   2   2  298.47   13.80
   7   2   2  285.87   13.20
  -7   2  -2  294.57   12.60
   7   2   2  309.17   14.30
   8  -2   2   14.40    2.80
   8  -2   2   10.60    2.60
   8  -2   2   13.70    2.70
   8   2   2    7.60    2.60
   8   2   2   15.20    2.90
   8   2   2   15.70    3.80
   8   2   2   14.00    2.80
   9   3  -2  133.79    8.20
   9   3  -2  144.39    8.90
   9   3  -2  121.19   11.30
   9   3  -2  161.28   12.10
   9   3  -2  137.09    8.50
  -8  -3   2   -1.70    4.20
   8  -3  -2    3.70    5.10
   8  -3  -2   -3.70    6.40
   8  -3  -2   -5.10    4.70
   8  -3  -2   -9.80    5.00
   8   3  -2    1.30    5.00
   8   3  -2   -7.80    3.40
   8   3  -2   -2.70    4.10
   8   3  -2    0.90    4.00
   8   3  -2   -3.60    4.30
   8   3  -2   -3.90    5.00
   7  -3  -2  379.06   18.30
  -7  -3   2  411.16   15.80
   7  -3  -2  416.56   19.20
   7  -3  -2  384.36   17.00
   7  -3  -2  384.46   23.80
   7  -3  -2  420.76   23.90
   7  -3  -2  419.16   23.60
   7  -3  -2  427.36   20.40
   7   3  -2  405.76   19.00
   7   3  -2  414.16   19.60
   7   3  -2  408.86   18.30
   7   3  -2  377.96   17.40
   7   3  -2  438.26   20.10
   7   3  -2  416.96   19.50
   7   3  -2  420.16   19.20
   7   3  -2  393.56   17.80
   6  -3  -2   11.00    5.90
   6  -3  -2   11.10    5.50
   6  -3  -2   -6.50    6.30
   6  -3  -2   11.60    6.20
   6  -3  -2   11.10    4.80
   6  -3  -2   12.10    6.00
   6  -3  -2    9.60    5.20
  -6  -3   2    5.70    2.40
   6   3  -2    5.80    4.40
   6   3  -2    8.10    5.50
   6   3  -2   -1.50    4.40
   6   3  -2    6.60    4.10
   6   3  -2    8.10    5.20
   6   3  -2    4.50    5.40
  -5  -3   2  406.46   16.70
  -5  -3   2  407.16   16.30
   5  -3  -2  415.76   19.20
   5  -3  -2  388.56   19.50
  -5  -3   2  415.06   12.80
   5   3  -2  336.47   15.90
   5   3  -2  420.56   17.60
   5   3  -2  407.86   18.70
  -4  -3   2  179.98    8.70
   4  -3  -2  194.68   11.90
  -4  -3   2  187.68    9.30
   4   3  -2  193.08    9.40
   3  -3  -2  298.07    9.90
  -3  -3   2  287.67   11.60
  -3  -3   2  300.87    9.80
   3  -3  -2  295.27   13.00
   3  -3  -2  311.47   14.40
   3   3  -2  313.17   12.10
   3   3  -2  295.27   13.60
  -3   3   2  294.97    9.70
   2  -3  -2 5104.79  138.09
   2  -3  -2 5016.00  139.29
   2  -3  -2 5073.69  136.29
  -2  -3   2 5202.28  135.69
  -2   3   2 5121.59  136.39
  -2   3   2 5077.69  134.49
   2   3  -2 5178.68  139.39
   1  -3  -2  321.57   12.40
   1  -3  -2  316.27   11.60
   1  -3  -2  331.67   12.70
  -1  -3   2  320.87   12.00
   1   3  -2  320.07   10.50
   1   3  -2  290.67   13.00
  -1   3   2  318.87   11.50
   1   3  -2  315.77   11.80
  -1   3   2  320.17   10.80
   0  -3  -2 2964.70   83.39
   0  -3  -2 3040.00   82.39
   0  -3   2 3010.00   82.39
   0  -3   2 3065.09   82.69
   0   3   2 3082.99   82.49
   0   3  -2 2917.91   83.29
   0   3  -2 2899.21   81.89
   0   3  -2 2910.91   80.69
   1  -3   2   35.30    4.90
   1  -3   2   33.80    4.00
  -1  -3  -2   39.60    3.60
  -1  -3  -2   30.90    4.10
  -1  -3  -2   34.60    4.90
  -1   3  -2   29.10    4.90
  -1   3  -2   36.70    4.00
   1   3   2   39.40    4.30
  -1   3  -2   34.40    3.40
  -2  -3  -2 1541.75   45.00
  -2  -3  -2 1601.14   47.70
  -2  -3  -2 1515.95   50.09
   2  -3   2 1580.04   47.10
  -2   3  -2 1558.64   46.60
  -2   3  -2 1617.14   44.60
   2   3   2 1636.44   47.70
  -2   3  -2 1491.55   47.80
   3  -3   2  105.39    8.90
  -3  -3  -2  119.09   10.70
  -3  -3  -2  110.29    8.50
  -3  -3  -2  115.29    7.20
   3  -3   2  132.19    8.50
   3   3   2  137.09    9.40
  -3   3  -2  123.79    6.80
  -3   3  -2  120.49    8.20
   3   3   2  115.19    8.60
  -3   3  -2  110.79   10.70
  -3   3  -2  120.39   10.20
   4  -3   2  122.39   11.10
  -4  -3  -2  115.29    8.30
   4  -3   2  111.49    8.90
   4  -3   2  107.59   10.20
   4  -3   2  128.99   10.80
   4  -3   2  124.19   10.20
   4  -3   2  112.39   10.20
  -4  -3  -2  113.49    7.80
  -4  -3  -2  140.69   13.50
  -4  -3  -2  127.49   10.30
   4   3   2  130.89   10.00
  -4   3  -2  108.29    9.00
  -4   3  -2  112.39   12.30
   4   3   2  115.59   11.30
   4   3   2  105.69   12.10
  -4   3  -2  126.09    7.80
   4   3   2  118.99    9.40
   4   3   2  106.09    9.50
   4   3   2  128.19   11.40
   5  -3   2    2.90    4.60
   5  -3   2   -3.10    3.80
  -5  -3  -2   -2.50    2.70
  -5  -3  -2    0.60    4.00
   5  -3   2    3.50    3.80
  -5  -3  -2   -3.00    3.70
  -5  -3  -2    6.30    7.10
   5  -3   2    0.20    3.80
   5  -3   2    1.90    3.80
   5  -3   2    3.80    5.90
   5  -3   2    0.80    3.70
   5  -3   2    1.20    4.60
   5   3   2    2.00    5.20
   5   3   2    0.10    3.80
   5   3   2    0.00    7.30
   5   3   2    4.40    4.30
   5   3   2   -2.40    3.60
  -5   3  -2   -1.40    5.70
   5   3   2    0.70    3.40
  -5   3  -2   -0.50    2.80
   5   3   2    5.60    4.70
   5   3   2    3.20    3.60
  -5   3  -2    8.10    4.80
   6  -3   2   -4.70    5.00
   6  -3   2   -2.30    3.40
   6  -3   2  -10.40    3.60
   6  -3   2   -4.60    4.20
   6  -3   2   -2.10    3.00
   6  -3   2    0.50    3.40
  -6  -3  -2    2.60    3.40
   6  -3   2    3.50    4.30
   6   3   2    4.60    4.10
   6   3   2    4.40    4.60
   6   3   2    0.40    3.60
   6   3   2   -3.50    2.80
   6   3   2    0.40    3.30
  -6   3  -2    0.80    4.70
   6   3   2    1.90    3.70
  -7  -3  -2   51.19    7.00
   7  -3   2   46.20    6.10
   7  -3   2   56.59    6.20
   7  -3   2   62.19    8.60
   7  -3   2   57.39    6.60
   7  -3   2   52.29    7.50
   7  -3   2   63.19    6.80
   7   3   2   52.09    6.30
   7   3   2   52.49    7.20
   7   3   2   52.19    6.10
   7   3   2   52.49    7.40
  -7   3  -2   54.59    6.40
   7   3   2   51.89    6.10
   7   3   2   46.10    6.90
   8  -3   2    5.90    2.90
   8  -3   2    5.80    2.20
   8  -3   2    4.10    2.20
   8   3   2   11.30    4.30
   8   3   2    0.40    3.40
   8   3   2    2.30    2.00
   8   3   2    8.90    3.20
   8   3   2    5.40    2.30
   9   4  -2   58.19    6.70
   9   4  -2   49.80    6.50
   9   4  -2   67.89   10.40
   9   4  -2   71.09    6.50
   9   4  -2   70.99    6.20
  -8  -4   2   37.70    6.20
   8   4  -2   51.29    8.30
   8   4  -2   41.60    6.80
   8   4  -2   38.80    7.20
   8   4  -2   47.10    7.70
   8   4  -2   47.30    7.70
   8   4  -2   43.80    7.40
   8   4  -2   40.70    6.60
   7  -4  -2   40.40   11.20
   7  -4  -2    6.30    5.80
  -7  -4   2   20.40    4.60
   7   4  -2   19.40    6.40
   7   4  -2   26.40    6.50
  -7   4   2   40.90   11.80
   7   4  -2   23.70    6.80
   7   4  -2   19.90    5.70
   7   4  -2   21.80    5.90
   7   4  -2   32.00    6.80
   7   4  -2   24.60    5.40
   6  -4  -2  124.89   10.60
   6  -4  -2  118.29   12.00
   6  -4  -2  140.99   12.90
  -6  -4   2  132.99    7.40
   6  -4  -2  117.99   12.90
   6  -4  -2  112.99   11.40
   6  -4  -2  120.19   11.80
   6  -4  -2  119.59    9.80
   6  -4  -2  102.99   11.50
   6  -4  -2  129.59   10.30
   6  -4  -2  121.99   11.60
   6   4  -2  142.09   10.60
   6   4  -2  129.29   10.70
   6   4  -2  120.29   11.20
   6   4  -2  135.89   10.20
   6   4  -2  144.49   12.20
   6   4  -2  115.19   10.80
   6   4  -2  137.09   10.50
   6   4  -2  131.89   10.70
   5  -4  -2    2.10    4.10
   5  -4  -2    0.50    3.40
  -5  -4   2    6.10    2.10
  -5  -4   2    8.30    4.10
   5   4  -2    4.00    4.40
   5   4  -2    4.00    3.40
   4  -4  -2 1617.84   50.29
  -4  -4   2 1515.35   43.20
   4  -4  -2 1599.74   49.10
  -4  -4   2 1556.44   43.10
  -4  -4   2 1483.75   46.30
   4   4  -2 1505.45   46.50
  -3  -4   2  178.98    7.30
   3  -4  -2  221.58   16.40
   3  -4  -2  187.78   10.20
   3  -4  -2  218.48   10.50
  -3  -4   2  182.28    9.50
   3   4  -2  172.68   10.30
  -3   4   2  177.38    8.60
  -2  -4   2 2247.48   61.79
   2  -4  -2 2339.27   65.59
   2  -4  -2 2285.47   64.59
   2   4  -2 2155.88   64.79
  -2   4   2 2304.37   68.29
  -2   4   2 2191.18   60.49
   1  -4  -2   65.49    4.70
  -1  -4   2   69.49    4.40
  -1  -4   2   67.09    3.90
  -1  -4   2   63.69    5.00
   1  -4  -2   72.59    5.70
   1  -4  -2   62.89    5.30
  -1   4   2   60.69    4.10
   1   4  -2   73.09    5.10
  -1   4   2   60.19    4.50
   1   4  -2   67.89    6.30
   0  -4   2  585.64   20.40
   0  -4   2  606.44   20.50
   0  -4  -2  600.44   21.40
   0  -4  -2  616.04   20.70
   0  -4  -2  618.24   19.40
   0   4  -2  600.84   20.30
   0   4   2  564.44   18.90
   0   4  -2  595.94   18.90
   0   4  -2  616.34   21.90
   0   4   2  656.73   20.80
  -1  -4  -2 1766.12   53.59
   1  -4   2 1784.32   51.59
   1  -4   2 1768.22   53.39
  -1  -4  -2 1749.03   49.80
  -1  -4  -2 1734.43   51.79
  -1   4  -2 1780.62   51.29
   1   4   2 1798.72   51.99
  -1   4  -2 1752.12   49.30
  -1   4  -2 1730.23   52.79
  -2  -4  -2 1561.04   48.00
  -2  -4  -2 1560.84   45.30
  -2  -4  -2 1598.64   50.69
   2  -4   2 1589.04   51.09
   2  -4   2 1545.85   47.10
  -2   4  -2 1566.04   44.60
   2   4   2 1612.94   48.00
  -2   4  -2 1496.05   48.50
  -2   4  -2 1552.54   46.80
  -3  -4  -2 1522.55   51.29
   3  -4   2 1419.86   46.10
  -3  -4  -2 1538.05   47.80
  -3  -4  -2 1475.35   44.50
   3  -4   2 1462.95   46.00
   3   4   2 1456.05   46.10
  -3   4  -2 1463.65   45.80
  -3   4  -2 1468.45   47.80
  -3   4  -2 1474.45   43.20
   3   4   2 1474.15   47.20
   4  -4   2  219.38   12.90
   4  -4   2  200.88   12.30
  -4  -4  -2  214.78   10.60
   4  -4   2  239.88   13.10
  -4  -4  -2  231.18   14.40
  -4  -4  -2  242.18   17.60
   4  -4   2  199.38   13.50
   4  -4   2  205.28   13.30
  -4  -4  -2  226.98   11.70
   4  -4   2  242.48   15.30
   4  -4   2  223.68   13.60
   4   4   2  215.48   15.20
  -4   4  -2  237.88   18.00
   4   4   2  195.08   12.90
   4   4   2  214.08   16.40
  -4   4  -2  213.88   21.60
  -4   4  -2  221.48   12.90
   4   4   2  242.98   13.80
   4   4   2  241.28   13.40
   4   4   2  240.98   14.10
  -4   4  -2  224.98   10.90
   5  -4   2  355.76   18.40
   5  -4   2  382.66   18.80
  -5  -4  -2  399.66   25.50
   5  -4   2  377.86   17.40
   5  -4   2  405.26   20.10
  -5  -4  -2  391.76   21.20
   5  -4   2  364.06   19.40
  -5  -4  -2  373.36   15.50
  -5  -4  -2  395.56   17.70
  -5   4  -2  389.06   16.60
  -5   4  -2  387.06   19.30
   5   4   2  378.06   19.80
   5   4   2  378.86   17.60
   5   4   2  389.36   19.40
  -5   4  -2  384.46   25.50
   5   4   2  371.46   20.00
   6  -4   2   21.80    5.20
   6  -4   2   27.10    5.30
   6  -4   2   33.60    9.00
  -6  -4  -2   36.30    5.50
   6  -4   2   22.20    5.60
  -6  -4  -2   26.10    6.00
   6  -4   2   22.40    5.40
   6  -4   2   18.10    5.50
   6  -4   2   26.30    5.80
   6   4   2   36.80    6.80
   6   4   2   25.20    6.60
   6   4   2   31.80    6.20
  -6   4  -2   30.50    6.00
  -6   4  -2   30.20    5.90
   6   4   2   27.10    5.40
   6   4   2   16.80    4.70
   6   4   2   19.70    4.70
   7  -4   2  217.68   10.70
   7  -4   2  221.28   11.50
   7  -4   2  230.28   11.70
   7  -4   2  244.38   12.00
   7  -4   2  223.38   11.10
   7  -4   2  224.88   13.10
   7   4   2  226.88   12.30
   7   4   2  225.28   13.10
   7   4   2  229.68   11.60
   7   4   2  215.78   11.30
   7   4   2  216.38   11.70
   7   4   2  228.88   10.80
   8  -4   2   26.30    3.50
   8  -4   2   19.70    3.30
   8   4   2   15.20    3.50
   8   4   2   16.70    3.30
   8   4   2   22.10    3.50
   8   4   2   15.80    2.70
   8   4   2   19.40    3.00
  -9  -5   2  613.34   22.30
   9   5  -2  687.63   23.20
   9   5  -2  667.03   22.40
   9   5  -2  734.53   27.20
   9   5  -2  704.03   23.80
   9   5  -2  697.43   23.20
  -8  -5   2   99.29    8.60
   8   5  -2  111.39    9.10
   8   5  -2  111.69    9.00
   8   5  -2  124.59    9.60
   8   5  -2  126.19   10.70
   8   5  -2  112.59   10.00
   8   5  -2   91.09    9.10
   8   5  -2  122.09   10.20
   7  -5  -2 1079.19   34.30
   7  -5  -2 1026.80   42.50
   7  -5  -2 1065.09   35.00
  -7  -5   2 1092.89   34.90
   7  -5  -2 1040.40   35.00
   7  -5  -2 1084.99   34.80
   7  -5  -2 1019.00   34.10
   7  -5  -2 1023.00   34.30
  -7   5   2 1094.19   46.10
   7   5  -2 1063.29   35.40
   7   5  -2 1000.40   34.50
   7   5  -2 1127.69   36.90
   7   5  -2 1103.09   36.20
   7   5  -2 1109.19   37.90
   7   5  -2 1041.60   34.60
   7   5  -2 1097.19   37.40
   6  -5  -2  144.09   11.70
   6  -5  -2  180.78   12.40
   6  -5  -2  168.58   14.40
   6  -5  -2  166.98   14.10
   6  -5  -2  186.68   14.20
   6  -5  -2  125.99   16.30
   6  -5  -2  155.38   13.40
   6  -5  -2  172.48   12.50
  -6  -5   2  182.98    9.30
   6   5  -2  168.38   12.40
   6   5  -2  167.98   12.10
   6   5  -2  205.58   18.80
   6   5  -2  179.78   11.80
   6   5  -2  160.08   12.50
   6   5  -2  176.78   11.50
   6   5  -2  172.78   11.70
   6   5  -2  171.98   12.70
   5  -5  -2  882.21   34.20
   5  -5  -2  905.71   45.00
  -5  -5   2  915.21   29.20
   5   5  -2  835.42   31.30
   5   5  -2  851.01   30.30
   4  -5  -2  463.35   20.10
   4  -5  -2  456.25   14.90
   4  -5  -2  460.55   20.80
  -4  -5   2  451.85   15.40
  -4   5   2  449.36   14.60
   4   5  -2  455.65   19.40
   4   5  -2  456.75   20.20
  -3  -5   2 3204.18   84.89
   3  -5  -2 3114.29   89.29
   3  -5  -2 3117.59   84.89
   3  -5  -2 3181.58   90.39
  -3   5   2 3033.30   84.99
   3   5  -2 3076.89   88.99
  -2  -5   2   94.29    5.30
  -2  -5   2   83.69    5.70
   2  -5  -2   94.89    7.20
   2  -5  -2   93.59    6.90
  -2   5   2   84.29    6.00
  -2   5   2   98.79    4.50
   2   5  -2   93.69    7.30
   1  -5  -2 3426.66   93.49
  -1  -5   2 3251.37   90.79
   1  -5  -2 3390.36   94.09
   1  -5  -2 3338.57   92.89
  -1  -5   2 3237.78   92.29
  -1  -5   2 3340.57   90.39
  -1   5   2 3391.96   90.49
   1   5  -2 3409.46   92.19
   1   5  -2 3338.17   90.49
   1   5  -2 3356.06   94.29
  -1   5   2 3382.36   91.69
   0  -5   2 1474.05   43.10
   0  -5  -2 1452.25   44.10
   0  -5  -2 1442.36   41.10
   0  -5  -2 1493.85   43.20
   0  -5  -2 1353.16   42.40
   0  -5   2 1500.15   43.10
   0   5   2 1414.46   41.40
   0   5  -2 1429.06   42.70
   0   5  -2 1439.76   41.10
   0   5   2 1462.85   42.90
   0   5  -2 1396.16   44.40
  -1  -5  -2    0.20    2.20
   1  -5   2    3.80    2.70
  -1  -5  -2    3.90    2.60
  -1  -5  -2    0.00    1.50
   1   5   2   -3.50    2.80
   1   5   2    0.20    1.80
  -1   5  -2    2.80    2.20
  -1   5  -2    2.00    2.10
  -1   5  -2    3.40    4.10
  -2  -5  -2  988.60   36.10
   2  -5   2 1033.80   36.60
  -2  -5  -2 1032.20   31.50
   2  -5   2 1001.20   33.00
  -2  -5  -2 1069.89   34.40
  -2   5  -2 1007.10   32.90
  -2   5  -2 1006.00   30.50
   2   5   2 1028.10   33.90
  -2   5  -2  957.80   34.70
  -3  -5  -2  197.98   10.00
  -3  -5  -2  181.78   11.80
  -3  -5  -2  187.28   13.70
  -3  -5  -2  181.88    9.20
   3  -5   2  188.98   11.00
   3  -5   2  175.38   11.30
   3   5   2  177.28   11.40
  -3   5  -2  207.68   11.30
  -3   5  -2  176.48   12.90
  -3   5  -2  177.08   10.60
   3   5   2  182.68   11.40
   4  -5   2   30.60    6.00
   4  -5   2   15.40    5.40
   4  -5   2   22.70    6.60
   4  -5   2   17.90    5.20
   4  -5   2   16.90    4.60
  -4  -5  -2   20.20    4.40
  -4  -5  -2   17.50    5.40
  -4  -5  -2   19.00    4.00
   4  -5   2   17.40    4.60
  -4  -5  -2   22.90    7.60
   4  -5   2   23.00    5.80
   4   5   2   16.70    4.90
   4   5   2   19.30    5.20
  -4   5  -2   19.70    4.20
  -4   5  -2   21.10    5.30
   4   5   2    9.40    7.00
   4   5   2   25.50    6.50
  -4   5  -2   25.60    7.60
   4   5   2   18.00    4.90
  -4   5  -2   21.90    8.40
   4   5   2   11.30    5.30
   4   5   2   19.90    6.20
   5  -5   2   41.20    8.10
   5  -5   2   32.50    7.40
   5  -5   2   29.90    6.60
   5  -5   2   30.70    7.30
  -5  -5  -2   48.40   12.20
  -5  -5  -2   18.90    6.90
   5  -5   2   32.60    6.20
   5  -5   2   41.50    7.60
   5  -5   2   41.10    6.80
   5  -5   2   39.60    8.80
  -5  -5  -2   37.50    6.00
  -5  -5  -2   31.50    5.10
   5  -5   2   40.10    6.70
   5   5   2   39.20    6.90
   5   5   2   55.79    8.70
   5   5   2   28.10    6.20
  -5   5  -2   32.30    7.10
  -5   5  -2   38.60    5.70
   5   5   2   58.79    8.10
   5   5   2   47.00   10.70
   5   5   2   36.60    7.60
   5   5   2   39.90    6.80
   5   5   2   26.00    6.70
  -5   5  -2   35.40    9.70
   6  -5   2  764.72   28.00
   6  -5   2  764.22   30.40
   6  -5   2  776.92   31.70
   6  -5   2  750.72   28.10
  -6  -5  -2  721.33   28.60
   6  -5   2  745.13   27.60
   6  -5   2  746.33   27.20
   6   5   2  723.03   27.40
   6   5   2  699.83   29.20
   6   5   2  754.52   27.90
   6   5   2  768.52   27.70
  -6   5  -2  720.53   26.90
   6   5   2  773.62   27.70
   6   5   2  769.22   28.90
  -6   5  -2  746.63   25.90
   6   5   2  756.12   33.60
   7  -5   2   51.99    6.10
   7  -5   2   52.89    5.90
   7  -5   2   42.60    6.50
   7  -5   2   48.60    6.00
   7  -5   2   49.50    5.90
  -7   5  -2   50.69    6.00
   7   5   2   35.50    6.10
   7   5   2   55.69    5.90
   7   5   2   46.70    5.60
   7   5   2   53.19    6.10
   7   5   2   52.69    7.20
   8  -5   2  130.29    6.10
   8  -5   2  130.09    6.30
   8   5   2  121.39    6.50
   8   5   2  135.89    6.30
   8   5   2  128.89    6.40
   8   5   2  140.99    6.60
  -9  -6   2    6.10    4.20
   9   6  -2    2.90    2.80
   9   6  -2   -0.10    3.30
   9   6  -2    0.30    2.70
   9   6  -2    1.60    3.10
   9   6  -2   -0.40    2.80
  -8  -6   2   73.99    7.80
  -8  -6   2   65.69    7.20
   8  -6  -2   82.89    9.40
   8  -6  -2   76.89   10.60
   8   6  -2   73.79    7.40
   8   6  -2   57.29    7.90
   8   6  -2   63.89    8.60
   8   6  -2   62.29    7.90
   8   6  -2   63.39    8.20
   8   6  -2   63.19    7.40
   8   6  -2   63.79    8.60
   7  -6  -2   26.00    6.50
   7  -6  -2   23.70   10.10
  -7  -6   2   30.50    5.80
   7  -6  -2   37.50    6.70
   7  -6  -2   38.40    7.30
   7  -6  -2   33.80    6.20
   7  -6  -2   30.70    6.00
   7  -6  -2   33.50    6.40
   7   6  -2   34.80    5.90
   7   6  -2   33.70    6.20
   7   6  -2   35.60    6.90
   7   6  -2   47.80    8.70
   7   6  -2   38.30    7.10
   7   6  -2   32.40    6.40
   7   6  -2   30.00    6.60
   7   6  -2   37.90    6.80
   6  -6  -2  322.07   15.80
   6  -6  -2  326.07   15.60
   6  -6  -2  341.47   17.40
   6  -6  -2  342.97   16.30
   6  -6  -2  355.96   16.10
  -6  -6   2  359.46   14.90
   6  -6  -2  387.76   21.60
   6  -6  -2  347.47   21.30
   6  -6  -2  362.66   18.40
   6  -6  -2  341.97   17.00
   6   6  -2  357.76   17.60
   6   6  -2  355.96   16.40
   6   6  -2  386.56   17.90
   6   6  -2  341.97   16.40
   6   6  -2  350.66   17.60
   6   6  -2  318.07   16.60
   6   6  -2  356.86   18.40
   5  -6  -2   44.50    7.60
   5  -6  -2   42.20    7.80
  -5  -6   2   49.50    4.70
   5   6  -2   42.10    7.70
   5   6  -2   51.99    6.70
  -5   6   2   45.50    4.80
   4  -6  -2   -0.90    3.40
   4  -6  -2    6.70    3.50
  -4  -6   2    2.90    2.10
   4  -6  -2    5.70    2.40
   4   6  -2    4.20    3.80
   4   6  -2    1.10    3.60
  -4   6   2    4.60    2.50
   3  -6  -2   34.60    5.40
   3  -6  -2   31.20    5.40
  -3  -6   2   35.00    3.70
   3  -6  -2   38.90    4.20
   3   6  -2   32.10    5.20
  -3   6   2   34.30    2.40
  -3   6   2   30.40    4.40
   2  -6  -2 4579.04  127.89
  -2  -6   2 4449.65  125.49
  -2  -6   2 4596.74  124.39
   2  -6  -2 4719.13  128.19
   2   6  -2 4772.32  128.29
  -2   6   2 4592.04  122.99
  -1  -6   2 1467.95   45.60
  -1  -6   2 1531.65   43.80
   1  -6  -2 1508.65   46.70
  -1  -6   2 1569.44   43.90
   1  -6  -2 1526.05   45.80
   1   6  -2 1547.75   47.60
   1   6  -2 1561.94   45.50
   1   6  -2 1499.55   43.50
  -1   6   2 1569.34   43.50
  -1   6   2 1517.85   44.70
   0  -6  -2  531.55   17.60
   0  -6   2  534.35   19.60
   0  -6  -2  533.45   19.40
   0  -6  -2  526.45   20.40
   0  -6   2  519.05   19.10
   0  -6  -2  501.35   17.80
   0   6   2  522.55   17.70
   0   6  -2  524.65   20.90
   0   6  -2  567.54   19.60
   0   6  -2  542.95   17.70
   0   6   2  539.85   19.30
  -1  -6  -2  677.33   25.00
  -1  -6  -2  728.53   23.20
   1  -6   2  707.03   26.20
  -1  -6  -2  733.63   25.40
  -1  -6  -2  672.53   26.20
   1  -6   2  725.63   24.50
   1   6   2  714.73   25.00
  -1   6  -2  715.53   24.60
   1   6   2  679.43   24.40
  -1   6  -2  693.13   26.90
  -1   6  -2  734.03   22.70
  -2  -6  -2    3.50    2.40
  -2  -6  -2    1.70    2.70
   2  -6   2    4.70    3.90
   2  -6   2    8.60    3.40
  -2  -6  -2   12.10    5.00
  -2   6  -2    7.00    2.70
  -2   6  -2    8.80    5.10
  -2   6  -2    8.80    3.00
   2   6   2    7.50    3.20
  -3  -6  -2  406.36   21.80
  -3  -6  -2  430.86   17.50
   3  -6   2  459.05   23.40
   3  -6   2  445.36   19.00
   3  -6   2  437.46   19.00
  -3  -6  -2  403.76   15.50
  -3  -6  -2  422.86   24.60
   3   6   2  442.96   19.90
  -3   6  -2  450.55   18.80
  -3   6  -2  431.86   21.30
  -3   6  -2  456.85   16.60
   3   6   2  466.15   19.10
   4  -6   2   24.30    6.20
  -4  -6  -2   18.30    6.30
   4  -6   2    8.70    4.70
   4  -6   2   21.60    7.60
  -4  -6  -2   17.40    4.60
   4  -6   2   21.70    6.80
   4  -6   2   36.60    9.90
   4  -6   2   21.70    5.60
  -4  -6  -2   30.10    8.80
  -4  -6  -2   24.70    6.50
   4  -6   2   19.00    5.70
   4  -6   2   22.10    5.50
   4   6   2   27.00    8.30
  -4   6  -2   19.40    8.00
   4   6   2   28.00    5.90
  -4   6  -2   24.50    4.70
  -4   6  -2   47.30   16.50
   4   6   2   12.10    6.60
   4   6   2   25.20    5.60
   4   6   2   20.40    5.80
   4   6   2   19.80    5.30
   4   6   2   24.00    5.10
   4   6   2   29.50    6.30
  -5  -6  -2  618.54   29.50
   5  -6   2  636.54   24.00
  -5  -6  -2  627.84   25.00
   5  -6   2  603.64   25.80
   5  -6   2  587.44   24.30
   5  -6   2  604.74   23.40
   5  -6   2  634.54   24.60
   5  -6   2  649.93   26.70
   5  -6   2  600.74   24.40
  -5  -6  -2  610.54   21.80
  -5  -6  -2  565.84   32.10
   5   6   2  593.64   27.80
   5   6   2  586.84   25.30
  -5   6  -2  609.54   26.30
  -5   6  -2  620.24   23.40
   5   6   2  602.14   23.90
   5   6   2  622.54   23.70
  -5   6  -2  630.04   26.30
   5   6   2  625.64   26.10
   5   6   2  598.84   25.30
  -5   6  -2  633.34   34.30
   5   6   2  619.54   24.50
   5   6   2  609.04   23.90
   6  -6   2   71.49    9.60
  -6  -6  -2   62.59    6.30
  -6  -6  -2   62.99    8.10
   6  -6   2   74.69    8.90
   6  -6   2   68.39    8.50
   6  -6   2   65.99    7.70
   6  -6   2   59.89    8.50
   6  -6   2   87.39    9.20
  -6   6  -2   71.89    8.60
   6   6   2   77.59    9.80
   6   6   2   68.49    7.70
   6   6   2   65.49    7.40
   6   6   2   65.49    7.30
   6   6   2   56.39    8.70
   6   6   2   63.19    8.30
   6   6   2   75.89    8.00
  -7  -6  -2   32.90    4.30
   7  -6   2   36.20    5.40
   7  -6   2   49.90    6.20
   7  -6   2   40.80    5.70
   7  -6   2   38.70    6.10
   7  -6   2   45.20    7.10
   7  -6   2   31.30    5.30
   7   6   2   30.30    4.80
   7   6   2   40.20    5.20
   7   6   2   36.90    5.30
   7   6   2   35.00    5.70
  -7   6  -2   41.10    6.10
   7   6   2   24.50    4.70
  -9  -7   2   61.09    6.00
   9   7  -2   53.29    5.30
   9   7  -2   59.59    5.60
   9   7  -2   40.30    6.50
   9   7  -2   65.49    6.50
   9   7  -2   57.79    6.00
   9   7  -2   53.69    6.10
  -8  -7   2  323.77   16.20
  -8  -7   2  362.86   14.40
   8  -7  -2  336.07   15.10
   8  -7  -2  333.77   14.90
   8  -7  -2  334.77   14.80
   8   7  -2  312.17   14.80
   8   7  -2  353.86   17.40
   8   7  -2  345.57   15.60
   8   7  -2  357.66   17.00
   8   7  -2  342.87   15.10
   8   7  -2  339.77   15.80
   8   7  -2  319.77   16.30
   7  -7  -2  468.65   19.30
   7  -7  -2  449.95   19.60
   7  -7  -2  472.55   19.70
   7  -7  -2  467.65   26.10
   7  -7  -2  463.95   19.00
  -7  -7   2  489.95   20.20
  -7  -7   2  458.95   18.00
   7  -7  -2  448.66   18.80
   7  -7  -2  469.65   19.20
   7   7  -2  515.45   22.60
   7   7  -2  478.25   21.90
   7   7  -2  498.95   21.40
   7   7  -2  507.75   21.50
   7   7  -2  499.65   20.50
   7   7  -2  463.55   19.50
   7   7  -2  503.95   20.10
   7   7  -2  483.75   19.60
   6  -7  -2   53.79    7.30
   6  -7  -2   45.80    6.80
   6  -7  -2   42.10   10.60
   6  -7  -2   54.09    8.20
   6  -7  -2   43.30    9.20
   6  -7  -2   65.69   10.10
  -6  -7   2   52.99    5.90
   6  -7  -2   59.99    8.90
   6  -7  -2   58.39    8.60
   6  -7  -2   49.30    8.40
   6   7  -2   63.49    9.40
  -6   7   2   51.69    5.00
   6   7  -2   51.19    7.40
   6   7  -2   59.89    9.20
   6   7  -2   56.79    7.60
   6   7  -2   45.80    7.90
   6   7  -2   51.49    8.40
   6   7  -2   42.60    7.60
   6   7  -2   47.60    7.80
   5  -7  -2  734.73   24.80
  -5  -7   2  749.13   25.70
   5  -7  -2  767.92   32.00
   5  -7  -2  802.22   32.90
   5   7  -2  759.52   27.10
   5   7  -2  758.12   28.00
   5   7  -2  887.11   35.50
  -5   7   2  687.23   24.90
   5   7  -2  744.93   28.50
   5   7  -2  841.02   29.80
   5   7  -2  701.33   28.30
   4  -7  -2  369.16   14.80
   4  -7  -2  373.96   18.90
   4  -7  -2  402.56   19.60
  -4  -7   2  381.66   14.60
   4   7  -2  372.16   17.40
  -4   7   2  365.76   14.90
   3  -7  -2 2521.35   73.79
   3  -7  -2 2387.96   69.39
  -3  -7   2 2542.25   69.09
   3  -7  -2 2479.25   73.49
   3   7  -2 2363.36   82.19
  -3   7   2 2361.46   69.79
  -3   7   2 2467.45   66.29
  -2  -7   2  128.19    8.10
   2  -7  -2  153.18    9.80
  -2  -7   2  140.49    7.50
  -2  -7   2  142.09    5.80
  -2   7   2  135.19    6.40
   2   7  -2  130.09    9.30
  -1  -7   2 3756.42  105.79
  -1  -7   2 3979.70  106.09
   1  -7  -2 3857.41  107.99
  -1  -7   2 3938.61  108.09
   1  -7  -2 3927.51  109.39
   1   7  -2 3991.40  110.39
   1   7  -2 3863.41  107.79
   1   7  -2 3888.11  105.69
  -1   7   2 3902.11  105.49
   0  -7  -2   37.00    4.10
   0  -7   2   33.00    4.40
   0  -7  -2   35.80    5.10
   0  -7   2   32.70    4.50
   0  -7  -2   35.90    5.10
   0   7  -2   38.50    4.00
   0   7   2   32.60    4.70
   0   7   2   26.90    4.10
   0   7  -2   29.40    4.60
   1  -7   2 1178.38   37.30
  -1  -7  -2 1202.68   38.70
  -1  -7  -2 1179.08   35.70
  -1  -7  -2 1200.38   38.30
  -1  -7  -2 1139.49   39.40
   1  -7   2 1164.68   39.40
  -1   7  -2 1200.18   37.40
   1   7   2 1171.78   38.10
  -1   7  -2 1176.08   39.90
  -1   7  -2 1169.98   35.20
   1   7   2 1149.48   37.70
  -2  -7  -2  970.80   35.80
  -2  -7  -2  970.90   30.70
  -2  -7  -2  980.10   34.10
  -2  -7  -2  918.31   28.70
   2  -7   2  901.21   31.50
   2  -7   2  955.90   35.90
   2  -7   2  995.90   32.70
   2   7   2  950.40   33.50
  -2   7  -2  952.40   29.80
  -2   7  -2  991.90   32.70
  -2   7  -2  944.21   35.10
  -3  -7  -2   43.40    6.90
  -3  -7  -2   32.40    4.80
  -3  -7  -2   19.10    5.70
   3  -7   2   25.30    5.30
   3  -7   2   48.30    9.50
  -3  -7  -2   25.80    4.30
   3  -7   2   23.60    5.60
  -3   7  -2   30.80    4.40
  -3   7  -2   47.30    9.30
  -3   7  -2   32.80    5.90
   3   7   2   32.10    6.30
   3   7   2   29.70    5.70
   4  -7   2   19.20    6.20
  -4  -7  -2   18.60    6.30
  -4  -7  -2   20.50    4.80
  -4  -7  -2   23.70    4.20
   4  -7   2   17.20    4.70
   4  -7   2   19.30    5.90
   4  -7   2   24.10    6.20
   4  -7   2   16.70    5.00
   4  -7   2   13.00    5.30
   4  -7   2   16.40    5.80
  -4  -7  -2   24.50    7.80
   4  -7   2   20.40    5.80
   4   7   2   23.50    5.80
   4   7   2   25.90    5.40
   4   7   2   18.70    4.90
   4   7   2   40.20    8.70
  -4   7  -2   17.40    8.20
  -4   7  -2   22.40    5.30
   4   7   2   22.80    5.80
   4   7   2   26.30    6.90
   4   7   2   13.40    5.10
  -4   7  -2   21.10    4.60
   4   7   2   16.70    5.70
   4   7   2   17.30    7.20
   5  -7   2   44.40    7.80
  -5  -7  -2   71.39   11.20
   5  -7   2   72.29   13.40
  -5  -7  -2   59.29    7.40
   5  -7   2   60.29    8.40
   5  -7   2   62.79    7.80
   5  -7   2   64.19    8.30
  -5  -7  -2   53.39   12.80
   5  -7   2   53.79    7.90
   5  -7   2   54.89    8.00
   5  -7   2   60.79    9.80
   5   7   2   54.69    7.30
  -5   7  -2   58.69    8.80
  -5   7  -2   47.10    8.70
   5   7   2   53.59    8.10
   5   7   2   52.79   12.70
   5   7   2   49.00    7.60
   5   7   2   74.59   10.80
   5   7   2   67.89    9.60
  -5   7  -2   48.00   11.30
   5   7   2   29.00    8.00
  -5   7  -2   49.00    6.30
   5   7   2   59.79    7.80
  -6  -7  -2   25.10    4.40
   6  -7   2   16.30    4.80
   6  -7   2   26.60    5.20
   6  -7   2   36.20    6.70
  -6  -7  -2   19.40    5.90
   6  -7   2   20.80    5.10
   6  -7   2   25.00    5.10
   6  -7   2   23.70    6.10
   6  -7   2   16.20    5.10
   6   7   2   20.90    4.80
   6   7   2   23.00    5.20
  -6   7  -2   19.00    7.30
   6   7   2   26.20    6.00
  -6   7  -2   22.60    5.10
   6   7   2   17.20    5.10
   6   7   2   20.50    5.60
   6   7   2   15.20    5.40
   6   7   2   18.10    4.90
   7  -7   2  248.08   12.80
   7  -7   2  210.78   10.50
   7  -7   2  230.68   14.70
  -7  -7  -2  238.78   10.60
   7  -7   2  243.38   12.70
   7  -7   2  234.48   11.40
  -7  -7  -2  227.28   10.20
   7   7   2  218.78   11.30
  -7   7  -2  252.37   11.10
   7   7   2  244.88   12.50
   7   7   2  229.98   11.20
   7   7   2  247.68   11.60
  -9  -8   2   40.80    5.10
   9   8  -2   39.60    5.20
   9   8  -2   22.10    4.60
   9   8  -2   28.30    6.10
   9   8  -2   29.40    4.30
   9   8  -2   28.70    4.50
   8  -8  -2   16.00    4.90
   8  -8  -2    6.60    4.50
  -8  -8   2    5.00    3.60
   8  -8  -2    3.70    4.50
  -8  -8   2   20.10    5.30
   8   8  -2   19.50    4.70
   8   8  -2   13.80    4.80
   8   8  -2   10.10    3.50
   8   8  -2   -5.90    4.90
   8   8  -2   11.60    3.60
   8   8  -2    9.00    4.20
   8   8  -2    3.70    6.20
   7  -8  -2   12.40   12.50
   7  -8  -2   10.60    5.00
  -7  -8   2   19.80    4.30
   7  -8  -2    9.70    4.90
   7  -8  -2   26.00    6.30
   7  -8  -2    3.70    5.20
   7  -8  -2   14.10    4.60
   7  -8  -2   11.90    5.10
   7   8  -2   18.20    4.90
   7   8  -2   10.70    5.30
   7   8  -2    9.50    4.70
   7   8  -2   10.90    3.90
   7   8  -2   11.60    5.20
   7   8  -2   12.60    5.10
   7   8  -2   12.80    5.50
   7   8  -2    6.50    4.80
   6  -8  -2   64.59   12.20
   6  -8  -2   84.19    9.10
  -6  -8   2   69.29    7.10
   6  -8  -2   77.39   10.90
   6  -8  -2   64.59    8.60
   6  -8  -2   82.29   11.90
   6  -8  -2   75.29    9.00
   6  -8  -2   69.89    9.20
   6  -8  -2   66.59    9.20
  -6  -8   2   61.09    6.70
   6   8  -2   57.89    8.00
  -6   8   2   67.09    6.10
   6   8  -2   52.89    9.60
   6   8  -2   72.79    8.50
   6   8  -2   77.09    9.80
   6   8  -2   80.79    8.60
   6   8  -2   54.39    8.40
   6   8  -2   51.49    9.00
   6   8  -2   56.09    9.50
  -5  -8   2   12.90    4.10
   5  -8  -2   23.10    7.50
   5  -8  -2   27.70    6.10
   5  -8  -2   13.00    5.20
  -5  -8   2   21.20    4.20
   5  -8  -2   20.90    5.40
   5  -8  -2    7.40    4.60
   5   8  -2   16.80    4.90
   5   8  -2   19.60    5.70
   5   8  -2   14.90    4.90
   5   8  -2   18.90    5.20
   5   8  -2   14.20    5.30
   5   8  -2   23.30    6.30
  -4  -8   2    3.30    2.30
   4  -8  -2    4.20    3.70
   4  -8  -2    3.10    3.60
   4  -8  -2   29.30    7.50
   4   8  -2    5.60    4.60
   4   8  -2    1.30    3.90
  -4   8   2    3.40    4.10
  -4   8   2    4.40    1.70
   3  -8  -2 1317.07   43.80
  -3  -8   2 1329.77   39.40
   3  -8  -2 1309.87   43.80
   3  -8  -2 1244.08   40.30
  -3   8   2 1294.77   36.80
   3   8  -2 1346.47   43.10
  -3   8   2 1165.68   40.40
  -2  -8   2    0.70    2.90
   2  -8  -2   -0.70    2.50
  -2  -8   2    3.30    2.00
  -2  -8   2    1.50    1.80
   2  -8  -2   -0.60    3.10
  -2   8   2    1.70    1.80
   2   8  -2    3.00    3.20
   2   8  -2    4.70    3.70
   1  -8  -2   11.30    3.90
  -1  -8   2   11.10    3.70
  -1  -8   2   18.50    3.80
  -1  -8   2   11.10    2.90
   1  -8  -2   24.00    5.00
   1   8  -2   15.30    3.50
   1   8  -2    8.30    3.10
   1   8  -2   12.50    5.00
  -1   8   2   16.10    3.30
   0  -8  -2  169.38    9.00
   0  -8  -2  171.68   10.20
   0  -8  -2  162.98   10.50
   0  -8   2  176.28   10.20
   0  -8   2  176.78   10.10
   0  -8  -2  159.48    8.30
   0   8  -2  177.28    8.80
   0   8   2  175.58   10.00
   0   8  -2  167.28   11.50
   0   8  -2  171.68    9.90
   0   8   2  181.98   10.30
   0   8   2  170.38    8.70
  -1  -8  -2 2294.17   72.69
  -1  -8  -2 2274.07   69.59
  -1  -8  -2 2324.97   71.19
   1  -8   2 2476.55   69.49
  -1  -8  -2 2354.86   66.79
   1  -8   2 2300.67   71.29
   1   8   2 2287.57   69.19
  -1   8  -2 2378.26   71.99
  -1   8  -2 2347.47   68.69
  -1   8  -2 2404.56   66.39
   1   8   2 2376.46   69.79
  -2  -8  -2  755.52   26.40
  -2  -8  -2  832.82   30.30
  -2  -8  -2  736.73   30.60
   2  -8   2  776.32   28.10
   2  -8   2  760.72   27.30
  -2  -8  -2  762.62   25.80
   2  -8   2  786.32   31.30
  -2   8  -2  805.12   28.50
  -2   8  -2  771.92   25.50
   2   8   2  793.42   29.40
  -2   8  -2  746.63   30.60
  -3  -8  -2  103.19   10.30
   3  -8   2  107.99   10.00
   3  -8   2   87.89    8.20
   3  -8   2  101.19    9.60
   3  -8   2  116.89   14.30
   3  -8   2   90.19   11.10
  -3  -8  -2   95.29   10.70
   3  -8   2   87.99   10.80
  -3  -8  -2   99.59    7.80
   3   8   2   88.69    8.70
  -3   8  -2   98.59   11.30
   3   8   2   92.49   11.20
  -3   8  -2  104.69    7.40
  -3   8  -2   97.99    9.30
  -3   8  -2  101.89    8.90
   3   8   2  112.09   10.10
   4  -8   2   22.40    5.80
   4  -8   2   14.60    5.80
  -4  -8  -2   22.00    4.30
   4  -8   2   31.00    7.00
   4  -8   2   14.90    4.70
  -4  -8  -2   18.30    6.70
   4  -8   2   15.00    4.70
   4  -8   2   16.10    4.90
   4  -8   2   17.00    4.90
  -4  -8  -2   20.60    5.10
  -4  -8  -2   21.30    8.30
   4  -8   2   25.80    6.30
   4   8   2   12.40    5.80
   4   8   2   31.20    6.00
   4   8   2   20.10    5.70
   4   8   2   26.80    7.70
   4   8   2   22.60    8.00
  -4   8  -2   32.20    6.50
   4   8   2   27.50    5.50
  -4   8  -2   29.90    9.20
   4   8   2   17.00    6.10
  -4   8  -2   34.40    6.30
   4   8   2   23.90    5.70
   4   8   2   26.90    5.50
  -4   8  -2   14.40    4.30
  -5  -8  -2  279.07   20.30
   5  -8   2  250.07   15.10
   5  -8   2  271.87   14.90
  -5  -8  -2  284.17   15.70
   5  -8   2  289.87   15.40
   5  -8   2  269.27   14.30
  -5  -8  -2  282.77   12.80
   5  -8   2  272.37   14.40
   5  -8   2  301.87   17.10
   5  -8   2  270.57   16.50
  -5  -8  -2  244.68   21.60
   5  -8   2  290.07   15.20
   5   8   2  268.37   18.80
   5   8   2  319.17   15.30
   5   8   2  283.47   14.60
   5   8   2  296.87   15.20
   5   8   2  268.47   16.30
   5   8   2  296.67   16.10
  -5   8  -2  288.17   14.40
  -5   8  -2  255.77   18.90
   5   8   2  288.87   15.30
  -5   8  -2  272.57   17.00
   5   8   2  290.37   16.20
  -5   8  -2  243.28   21.60
   6  -8   2   33.50    5.50
   6  -8   2   20.00    5.70
   6  -8   2   33.10    5.70
   6  -8   2   36.20    6.40
  -6  -8  -2   28.20    6.70
   6  -8   2   22.70    5.30
   6  -8   2   35.30    6.30
  -6  -8  -2   27.80    4.70
   6  -8   2   27.40    6.20
   6   8   2   36.20    6.60
   6   8   2   21.00    4.60
   6   8   2   25.80    5.80
   6   8   2   27.70    4.90
   6   8   2   26.60    5.50
  -6   8  -2   27.20    5.60
  -6   8  -2   44.80    7.40
   6   8   2   24.40    5.80
   7  -8   2    3.40    2.70
   7  -8   2   -1.30    2.60
  -7  -8  -2    3.00    2.50
   7  -8   2    3.10    2.60
   7  -8   2   -4.20    3.90
   7  -8   2   12.70    4.20
   7  -8   2   -0.20    3.10
   7   8   2    3.30    3.90
   7   8   2    1.50    3.30
   7   8   2    2.80    2.50
   7   8   2   -1.80    2.70
  -7   8  -2   10.10    4.10
   7   8   2    2.90    2.60
  -9  -9   2   20.10    3.50
   9   9  -2   23.00    4.20
   9   9  -2   15.70    3.20
   9   9  -2   17.20    3.50
   9   9  -2   20.40    4.20
   9   9  -2   13.60    3.00
   9   9  -2   13.90    4.10
  -8  -9   2    1.00    7.60
  -8  -9   2    9.90    3.60
   8  -9  -2    8.80    4.60
   8  -9  -2    2.80    4.30
   8  -9  -2    4.50    3.90
   8   9  -2    2.40    3.90
   8   9  -2    1.60    2.80
   8   9  -2    1.00    3.50
   8   9  -2    1.60    3.90
   8   9  -2    4.80    3.30
   8   9  -2    2.70    3.40
   7  -9  -2   52.99    9.30
   7  -9  -2   55.99    8.50
   7  -9  -2   70.79    8.00
  -7  -9   2   58.19    6.80
   7  -9  -2   75.39   10.40
  -7  -9   2   52.49    6.90
   7  -9  -2   72.89    8.90
   7  -9  -2   68.99    8.50
   7   9  -2   70.19    8.80
   7   9  -2   60.89    7.60
   7   9  -2   63.19    8.20
   7   9  -2   63.09    8.30
   7   9  -2   65.69    9.10
   7   9  -2   54.89    7.50
   7   9  -2   69.39    8.40
   7   9  -2   61.99    9.30
   6  -9  -2   58.79    8.80
  -6  -9   2   48.70    6.30
   6  -9  -2   61.09    8.60
   6  -9  -2   48.20    8.50
   6  -9  -2   61.49    6.20
   6  -9  -2   83.69   14.20
  -6  -9   2   67.29    6.70
   6  -9  -2   89.19   18.60
   6  -9  -2   51.69    7.90
   6  -9  -2   63.09    8.60
   6  -9  -2   63.99    8.30
   6   9  -2   53.39    9.20
   6   9  -2   50.89    8.20
   6   9  -2   68.19    8.30
  -6   9   2   56.49    5.10
   6   9  -2   70.39    8.30
   6   9  -2   79.89    8.50
   6   9  -2   64.79    9.50
   6   9  -2   57.49    8.80
   6   9  -2   63.29   10.20
  -6   9   2   62.39    6.20
   5  -9  -2  422.06   17.80
  -5  -9   2  403.66   15.60
   5  -9  -2  391.96   21.00
   5  -9  -2  430.46   24.00
   5  -9  -2  419.46   23.20
  -5  -9   2  414.26   17.80
   5  -9  -2  394.16   17.30
   5  -9  -2  427.06   18.10
   5  -9  -2  412.76   18.00
   5   9  -2  413.86   19.00
   5   9  -2  397.16   24.10
   5   9  -2  394.06   24.10
   5   9  -2  426.56   18.30
   5   9  -2  495.45   26.40
  -5   9   2  436.06   14.60
   5   9  -2  489.25   29.50
   4  -9  -2  142.19   12.20
  -4  -9   2  159.28    9.40
   4  -9  -2  165.68   12.80
  -4  -9   2  143.69   10.00
   4   9  -2  161.18   10.20
   4   9  -2  147.39   11.20
  -4   9   2  158.88    7.30
   3  -9  -2 2245.08   70.79
   3  -9  -2 2362.36   71.09
  -3  -9   2 2317.77   65.89
   3   9  -2 2226.88   66.29
   3   9  -2 2300.67   69.59
  -3   9   2 2241.68   63.49
   2  -9  -2  329.77   16.40
  -2  -9   2  344.07   12.90
   2  -9  -2  363.66   17.80
  -2  -9   2  342.47   13.80
  -2  -9   2  351.96   16.20
  -2   9   2  349.57   13.20
   2   9  -2  328.27   15.50
   2   9  -2  352.96   17.20
  -1  -9   2 1994.00   56.89
  -1  -9   2 1922.61   58.39
   1  -9  -2 1949.10   60.39
  -1  -9   2 1901.11   55.99
   1  -9  -2 1966.60   58.69
  -1   9   2 1935.31   55.79
   1   9  -2 1973.30   60.79
   1   9  -2 1931.51   55.89
   1   9  -2 1955.20   58.69
   0  -9  -2 2986.60   84.69
   0  -9  -2 3062.49   89.49
   0  -9  -2 3063.39   87.99
   0  -9  -2 2928.51   85.79
   0  -9   2 3144.39   88.69
   0   9  -2 3018.30   84.99
   0   9  -2 3240.58   90.89
   0   9   2 3121.19   88.29
   0   9  -2 2930.81   89.69
   0   9   2 3074.89   87.79
   0   9   2 3102.69   85.29
  -1  -9  -2 2340.97   69.59
  -1  -9  -2 2233.98   68.49
   1  -9   2 2356.06   68.19
  -1  -9  -2 2288.77   70.19
  -1  -9  -2 2169.48   62.59
   1  -9   2 2343.67   70.49
  -1  -9  -2 2268.17   65.29
   1   9   2 2234.08   68.99
   1   9   2 2181.68   68.09
  -1   9  -2 2319.07   67.79
  -1   9  -2 2314.97   71.09
  -1   9  -2 2272.17   64.89
  -2  -9  -2   35.20    5.10
   2  -9   2   47.20    7.40
  -2  -9  -2   59.59    8.20
  -2  -9  -2   55.99    7.60
   2  -9   2   64.69    8.40
   2  -9   2   51.89    6.40
  -2  -9  -2   48.80    4.70
  -2   9  -2   47.70    7.80
   2   9   2   55.69    7.10
  -2   9  -2   50.59    9.90
   2   9   2   39.70    7.00
  -2   9  -2   52.99    6.80
  -2   9  -2   52.69    8.40
  -3  -9  -2    3.60    2.80
  -3  -9  -2    0.60    3.60
   3  -9   2   -5.70    4.40
   3  -9   2    5.40    4.30
  -3  -9  -2    2.90    4.30
   3  -9   2    1.60    4.90
   3  -9   2    1.30    4.00
   3  -9   2   -1.50    4.70
  -3  -9  -2    3.90    2.60
   3  -9   2    4.10    4.40
   3  -9   2    1.60    3.80
   3  -9   2    1.80    2.80
   3   9   2    2.60    4.10
   3   9   2    1.10    3.90
  -3   9  -2   -0.90    4.70
  -3   9  -2    0.40    5.80
  -3   9  -2   -0.10    2.80
   3   9   2    1.80    4.70
   3   9   2    0.70    6.30
  -3   9  -2    4.30    3.50
   3   9   2    0.70    4.50
   3   9   2    1.90    4.00
   3   9   2   -2.80    5.40
   4  -9   2  424.96   18.00
  -4  -9  -2  426.56   25.00
   4  -9   2  393.26   19.10
   4  -9   2  397.66   18.30
   4  -9   2  434.26   19.20
  -4  -9  -2  443.76   24.60
  -4  -9  -2  424.36   16.40
   4  -9   2  415.06   18.30
   4  -9   2  414.96   19.10
   4  -9   2  420.96   20.20
  -4  -9  -2  410.56   19.10
   4   9   2  443.06   23.30
  -4   9  -2  433.86   24.50
   4   9   2  430.86   18.70
  -4   9  -2  450.45   18.40
   4   9   2  420.26   18.60
   4   9   2  407.16   20.80
   4   9   2  421.36   19.90
  -4   9  -2  396.06   17.00
   4   9   2  420.96   18.70
   4   9   2  411.76   19.50
   4   9   2  400.06   18.10
   4   9   2  411.26   19.50
   5  -9   2  359.66   17.40
   5  -9   2  383.26   17.00
   5  -9   2  376.76   17.10
  -5  -9  -2  366.96   15.30
   5  -9   2  360.26   17.30
   5  -9   2  369.86   19.10
   5  -9   2  368.06   17.60
  -5  -9  -2  395.96   20.40
  -5  -9  -2  295.87   30.10
   5  -9   2  349.77   17.30
   5   9   2  373.56   18.70
  -5   9  -2  348.97   35.10
   5   9   2  367.16   17.50
   5   9   2  328.07   17.80
   5   9   2  368.36   18.70
   5   9   2  360.66   17.00
  -5   9  -2  365.36   17.00
   5   9   2  368.26   18.40
  -5   9  -2  353.26   16.00
   5   9   2  353.56   17.00
   5   9   2  326.57   26.60
   6  -9   2   37.40    6.50
   6  -9   2   42.90    7.80
   6  -9   2   41.70    6.60
   6  -9   2   31.20    6.00
  -6  -9  -2   37.40    5.10
   6  -9   2   29.20    5.10
   6  -9   2   37.50    6.50
  -6  -9  -2   59.09    8.90
   6  -9   2   33.50    5.90
   6   9   2   28.50    5.10
   6   9   2   48.30    8.40
  -6   9  -2   32.50    6.10
   6   9   2   33.60    5.80
   6   9   2   45.40    7.00
   6   9   2   35.30    6.20
  -6   9  -2   42.80    6.60
   6   9   2   52.99    7.80
   7  -9   2  511.05   18.00
   7  -9   2  494.05   17.40
   7  -9   2  533.35   18.50
   7  -9   2  521.25   18.10
   7  -9   2  487.05   23.60
  -7   9  -2  511.65   17.50
   7   9   2  513.25   18.40
   7   9   2  509.05   18.10
   7   9   2  523.15   19.30
   7   9   2  467.95   17.40
   7   9   2  493.85   18.20
  -9 -10   2   14.90    3.10
   9  10  -2   18.30    4.30
   9  10  -2   24.30    4.30
   9  10  -2    4.30    4.20
   9  10  -2    7.90    3.20
   9  10  -2   12.10    2.80
   9  10  -2   15.80    3.50
  -8 -10   2   -1.30    2.90
   8 -10  -2    1.30    3.70
   8 -10  -2    5.70    6.10
  -8 -10   2   -3.30    4.00
   8 -10  -2    1.80    3.40
   8  10  -2    8.50    4.40
   8  10  -2    3.70    3.40
   8  10  -2    2.90    2.80
   8  10  -2    5.30    3.50
   8  10  -2    1.60    3.50
   8  10  -2    3.00    2.80
  -7 -10   2   14.50    3.80
   7 -10  -2    5.50    5.20
   7 -10  -2    6.70    4.50
   7 -10  -2    6.10    3.90
   7 -10  -2    4.40    6.10
  -7 -10   2    8.40    4.30
   7 -10  -2    4.10    4.40
   7 -10  -2    8.70    4.80
   7  10  -2    2.60    4.10
   7  10  -2    2.50    4.90
   7  10  -2    7.90    5.10
   7  10  -2    7.50    3.70
   7  10  -2    7.00    3.60
   7  10  -2    2.90    3.60
   7  10  -2    5.90    4.70
   7  10  -2   12.40    4.90
   6 -10  -2   91.29   13.30
   6 -10  -2  101.89   10.30
   6 -10  -2   94.99    9.20
   6 -10  -2   90.09   12.60
   6 -10  -2   88.89    7.40
  -6 -10   2   96.89    7.50
   6 -10  -2   88.39   11.30
  -6 -10   2   95.39    8.60
   6 -10  -2   80.89    8.70
   6  10  -2  109.09   13.90
  -6  10   2   98.69    8.30
   6  10  -2  132.39   17.20
   6  10  -2   96.69    9.70
   6  10  -2   95.69    9.50
   6  10  -2   60.39   11.70
  -6  10   2   92.49    6.70
   6  10  -2   91.79   10.30
  -5 -10   2   35.20    5.70
  -5 -10   2   42.10    5.90
   5 -10  -2   28.50   10.80
   5 -10  -2   52.09    8.30
   5 -10  -2   44.90    6.80
   5 -10  -2   55.19   10.90
   5 -10  -2   48.80   11.30
   5 -10  -2   41.20    6.40
   5 -10  -2   43.30    5.90
   5 -10  -2   44.20    6.40
   5 -10  -2   46.30    7.90
   5 -10  -2   53.89    8.70
   5  10  -2   54.49    8.80
   5  10  -2   52.79    8.10
  -5  10   2   47.80    5.90
   5  10  -2   49.80    7.80
   5  10  -2   60.99    8.00
   5  10  -2   45.10    7.10
   5  10  -2   41.10    7.00
   5  10  -2   29.90    6.40
  -5  10   2   37.20    4.30
   5  10  -2   44.70    7.00
   4 -10  -2 1352.86   49.30
  -4 -10   2 1332.67   43.20
  -4 -10   2 1318.17   39.80
   4 -10  -2 1392.66   49.20
  -4  10   2 1377.76   40.10
   4  10  -2 1333.57   45.60
   4  10  -2 1386.26   43.90
  -3 -10   2  230.38   10.10
  -3 -10   2  235.98    9.60
  -3 -10   2  261.67   12.20
   3 -10  -2  265.97   15.90
   3 -10  -2  239.28   14.90
   3  10  -2  281.17   19.20
  -3  10   2  242.08   10.60
   3  10  -2  237.18   14.60
  -2 -10   2 1563.34   46.10
  -2 -10   2 1562.34   45.10
  -2 -10   2 1540.65   45.00
  -2 -10   2 1412.56   48.60
   2 -10  -2 1538.05   51.29
   2 -10  -2 1588.74   50.09
   2  10  -2 1444.46   48.20
   2  10  -2 1561.54   50.49
  -2  10   2 1564.94   45.20
   1 -10  -2 1641.64   50.69
  -1 -10   2 1664.73   49.00
   1 -10  -2 1520.05   51.89
  -1 -10   2 1639.24   50.89
  -1 -10   2 1521.65   47.50
   1  10  -2 1709.23   53.29
  -1  10   2 1616.94   47.70
   1  10  -2 1617.54   50.89
   1  10  -2 1608.84   47.70
   0 -10   2  204.88   12.20
   0 -10  -2  208.98   10.70
   0 -10   2  209.08   12.00
   0 -10  -2  199.68   11.30
   0 -10  -2  211.28   12.60
   0 -10  -2  190.38   12.40
   0 -10  -2  200.58   12.90
   0  10  -2  227.38   10.70
   0  10  -2  217.28   12.20
   0  10   2  206.28   12.30
   0  10   2  224.38   12.50
   0  10  -2  220.48   14.10
   0  10   2  213.18   10.60
   1 -10   2 1885.81   57.49
  -1 -10  -2 1935.91   57.09
   1 -10   2 1950.40   62.09
   1 -10   2 2036.90   60.39
  -1 -10  -2 2063.39   61.99
  -1 -10  -2 1936.81   60.89
  -1 -10  -2 1934.31   62.09
  -1 -10  -2 1899.91   53.99
  -1  10  -2 1824.02   54.79
  -1  10  -2 1945.11   63.09
  -1  10  -2 2002.20   59.89
   1  10   2 1840.22   60.09
   1  10   2 1976.90   61.29
  -1  10  -2 1997.00   56.89
  -2 -10  -2  854.61   34.60
   2 -10   2  844.22   35.30
   2 -10   2  835.82   30.20
  -2 -10  -2  884.31   30.10
  -2 -10  -2  865.21   26.90
  -2 -10  -2  839.62   33.90
   2 -10   2 1015.90   38.50
   2  10   2  833.32   29.50
  -2  10  -2  866.11   29.00
  -2  10  -2  860.01   35.30
   2  10   2  894.41   34.10
  -3 -10  -2  218.68   10.20
   3 -10   2  223.78   17.20
   3 -10   2  213.38   13.60
   3 -10   2  260.37   18.50
  -3 -10  -2  215.08   15.90
   3 -10   2  188.08   18.00
   3 -10   2  221.28   14.10
  -3 -10  -2  219.38   12.60
   3 -10   2  192.68   12.60
   3 -10   2  207.88   12.30
  -3 -10  -2  191.38   15.60
   3  10   2  219.98   13.80
  -3  10  -2  191.48   11.30
   3  10   2  213.58   15.30
  -3  10  -2  218.28   16.90
  -3  10  -2  217.28   13.90
   3  10   2  221.68   13.00
  -3  10  -2  227.78   11.80
   3  10   2  224.48   21.10
   3  10   2  212.28   12.60
   3  10   2  228.08   13.20
   3  10   2  198.98   14.60
   3  10   2  205.58   12.80
  -4 -10  -2  345.97   17.70
   4 -10   2  347.27   16.30
   4 -10   2  307.77   16.80
   4 -10   2  335.67   18.90
  -4 -10  -2  368.96   28.60
   4 -10   2  334.17   16.90
   4 -10   2  367.46   18.00
  -4 -10  -2  341.67   21.80
   4 -10   2  346.77   16.10
   4 -10   2  324.37   17.90
   4 -10   2  343.87   16.90
  -4 -10  -2  327.17   14.20
   4  10   2  346.77   19.00
   4  10   2  359.66   17.90
  -4  10  -2  357.06   16.40
  -4  10  -2  321.57   21.70
   4  10   2  351.46   16.50
   4  10   2  340.37   17.80
  -4  10  -2  344.07   15.30
   4  10   2  317.07   20.80
  -4  10  -2  355.66   19.10
   4  10   2  366.76   16.80
   4  10   2  361.06   18.00
   4  10   2  368.76   16.90
   5 -10   2 1209.48   40.00
   5 -10   2 1138.69   39.40
   5 -10   2 1195.78   38.90
  -5 -10  -2 1178.08   42.30
  -5 -10  -2 1168.28   49.40
   5 -10   2 1275.77   42.50
  -5 -10  -2 1167.58   50.99
   5 -10   2 1245.98   39.80
   5 -10   2 1214.78   39.20
  -5 -10  -2 1228.18   37.70
   5 -10   2 1213.38   39.90
   5 -10   2 1092.19   42.70
   5  10   2 1237.08   39.70
   5  10   2 1227.08   42.10
   5  10   2 1153.58   47.30
   5  10   2 1216.28   39.60
   5  10   2 1250.87   41.30
   5  10   2 1228.58   40.20
  -5  10  -2 1155.28   43.60
   5  10   2 1230.18   41.70
  -5  10  -2 1151.98   52.59
  -5  10  -2 1203.58   37.90
   5  10   2 1182.78   39.50
  -5  10  -2 1197.58   40.10
   6 -10   2  328.67   15.00
   6 -10   2  301.17   14.50
  -6 -10  -2  291.77   13.50
   6 -10   2  300.37   14.50
   6 -10   2  309.77   16.10
   6 -10   2  314.97   14.40
  -6 -10  -2  293.27   17.70
   6 -10   2  316.17   14.60
  -6 -10  -2  289.67   12.80
   6 -10   2  327.07   14.60
   6  10   2  301.37   14.40
   6  10   2  328.97   16.50
   6  10   2  303.77   14.70
  -6  10  -2  303.97   15.10
  -6  10  -2  303.17   13.70
   6  10   2  321.37   15.80
   6  10   2  314.27   14.50
   6  10   2  339.67   16.10
  -7 -10  -2   72.69    5.20
   7 -10   2   71.39    5.60
   7 -10   2   72.09    5.90
   7  10   2   76.09    6.40
   7  10   2   63.59    6.40
  -7  10  -2   79.69    6.50
   7  10   2   71.69    5.80
   7  10   2   73.89    6.90
   7  10   2   69.79    5.70
   7  10   2   80.69    5.90
   9  11  -2  797.12   24.10
   9  11  -2  771.62   29.20
   9  11  -2  722.93   23.90
   9  11  -2  743.33   23.40
   9  11  -2  731.23   22.80
   8 -11  -2  237.28   11.30
  -8 -11   2  231.98   11.80
   8 -11  -2  237.68   13.10
  -8 -11   2  252.37   10.90
   8  11  -2  239.38   13.60
   8  11  -2  233.08   11.80
   8  11  -2  267.87   12.90
   8  11  -2  244.78   12.60
   8  11  -2  252.67   13.80
   8  11  -2  240.08   11.80
  -7 -11   2  270.17   15.50
   7 -11  -2  275.17   14.00
   7 -11  -2  260.77   14.40
   7 -11  -2  282.47   18.10
   7 -11  -2  277.67   13.90
   7 -11  -2  269.07   18.60
  -7 -11   2  270.57   12.40
   7 -11  -2  244.18   13.70
   7  11  -2  275.27   14.90
   7  11  -2  284.47   14.40
   7  11  -2  273.47   14.00
   7  11  -2  285.77   15.50
  -7  11   2  284.97   13.00
   7  11  -2  270.47   15.80
   7  11  -2  276.37   14.00
   7  11  -2  288.87   16.40
   6 -11  -2  185.08   18.20
   6 -11  -2  169.78   11.70
   6 -11  -2  172.98   16.60
  -6 -11   2  188.58   10.00
   6 -11  -2  175.38   14.20
   6 -11  -2  183.58   12.10
   6 -11  -2  182.28   11.70
  -6 -11   2  142.99   11.30
   6 -11  -2  167.38   11.50
   6 -11  -2  160.78   11.10
   6 -11  -2  162.58   11.20
  -6  11   2  180.58   10.00
  -6  11   2  184.58   12.10
   6  11  -2  190.28   13.70
   6  11  -2  197.08   12.10
   6  11  -2  183.98   12.40
   6  11  -2  203.18   13.30
   6  11  -2  181.78   12.70
   6  11  -2  197.98   12.10
   6  11  -2  181.38   13.30
   6  11  -2  193.58   12.20
   5 -11  -2  771.22   36.70
   5 -11  -2  793.02   27.90
   5 -11  -2  870.91   37.10
   5 -11  -2  797.02   28.20
   5 -11  -2  823.82   28.30
   5 -11  -2  788.82   28.80
   5 -11  -2  797.02   27.70
   5 -11  -2  824.22   29.40
   5 -11  -2  726.83   28.20
  -5 -11   2  777.82   26.10
   5  11  -2  829.42   30.70
   5  11  -2  768.52   28.20
   5  11  -2  809.02   30.20
  -5  11   2  859.01   29.90
   5  11  -2  769.22   28.70
   5  11  -2  802.32   28.60
   5  11  -2  832.52   29.20
   5  11  -2  776.42   28.90
  -5  11   2  800.42   26.50
   5  11  -2  812.52   30.70
   5  11  -2  798.72   28.40
   4 -11  -2   28.10    5.10
   4 -11  -2   14.20    7.90
   4 -11  -2   12.00    4.50
  -4 -11   2   20.80    3.80
   4 -11  -2   27.40    5.90
  -4 -11   2   19.00    4.40
   4 -11  -2   15.90    6.20
   4 -11  -2   20.00    6.50
  -4  11   2   21.60    4.80
   4  11  -2   19.80    6.80
   4  11  -2   27.60    5.80
   4  11  -2   25.70    7.40
   4  11  -2   23.80    5.90
   4  11  -2   37.60    8.70
  -4  11   2   22.10    4.00
  -3 -11   2 1067.19   35.20
  -3 -11   2 1033.50   31.80
   3 -11  -2 1087.09   40.80
   3  11  -2 1065.59   35.30
   3  11  -2 1066.49   38.60
  -2 -11   2  629.44   22.80
  -2 -11   2  630.24   20.30
   2 -11  -2  673.13   26.90
  -2 -11   2  628.24   22.10
   2 -11  -2  615.44   27.20
  -2 -11   2  584.54   25.30
  -2  11   2  664.53   22.40
   2  11  -2  577.14   25.60
   2  11  -2  629.44   23.20
   2  11  -2  699.23   27.50
  -1 -11   2  954.40   31.40
   1 -11  -2  927.71   34.80
   1 -11  -2  912.81   32.70
  -1 -11   2  883.71   29.70
  -1 -11   2  908.81   33.00
  -1  11   2  941.41   32.70
   1  11  -2  895.81   29.80
  -1  11   2  931.21   30.00
   1  11  -2  951.30   35.10
   1  11  -2  903.71   32.90
  -1  11   2  883.21   27.90
   0 -11   2  538.55   20.90
   0 -11  -2  528.15   22.70
   0 -11  -2  514.55   20.80
   0 -11   2  556.84   22.50
   0 -11   2  551.54   22.70
   0 -11  -2  521.75   23.40
   0  11   2  497.45   17.70
   0  11  -2  524.45   19.60
   0  11  -2  546.75   24.60
   0  11   2  517.15   20.70
   0  11   2  553.24   22.80
   0  11  -2  500.35   17.80
   0  11  -2  507.15   21.90
  -1 -11  -2  243.58    9.90
   1 -11   2  250.87   15.30
  -1 -11  -2  251.57   15.30
  -1 -11  -2  280.07   16.30
  -1 -11  -2  234.38   12.10
   1 -11   2  254.27   13.30
   1 -11   2  241.28   14.10
  -1 -11  -2  241.08   15.70
  -1  11  -2  239.78   11.10
   1  11   2  246.98   14.80
  -1  11  -2  257.27   14.30
  -1  11  -2  253.97   16.60
  -1  11  -2  235.18   11.90
  -2 -11  -2 1864.21   63.39
  -2 -11  -2 1900.51   53.99
  -2 -11  -2 1915.91   63.29
   2 -11   2 1893.51   57.69
   2 -11   2 1803.42   59.69
   2 -11   2 1867.01   64.19
  -2 -11  -2 1940.71   57.89
  -2  11  -2 1970.90   57.09
   2  11   2 1904.31   62.69
   2  11   2 1830.72   56.69
  -2  11  -2 1970.70   64.89
  -2  11  -2 1953.20   60.79
  -2  11  -2 1847.12   54.59
   3 -11   2  129.29   12.30
   3 -11   2  140.49   12.50
   3 -11   2  120.59   11.00
   3 -11   2  130.89   10.40
  -3 -11  -2  129.99    7.80
  -3 -11  -2  114.79    9.50
   3 -11   2  121.99   11.30
  -3 -11  -2  137.89   13.70
  -3 -11  -2  108.49   12.50
   3 -11   2  120.59   14.20
   3 -11   2  118.79   10.60
   3 -11   2  125.29    9.80
   3 -11   2  177.28   18.30
   3 -11   2  142.79   10.10
   3  11   2  122.69   12.50
  -3  11  -2  140.49   14.50
   3  11   2  126.29   11.30
  -3  11  -2  124.79    9.00
   3  11   2  137.99   10.60
   3  11   2  133.49   12.50
  -3  11  -2  107.99    9.00
   3  11   2  110.29   12.40
   3  11   2  114.59    9.80
   3  11   2  113.39   12.30
   3  11   2  128.39   11.20
   4 -11   2  935.01   37.60
   4 -11   2  995.10   35.40
   4 -11   2 1111.79   39.90
   4 -11   2  966.50   35.50
   4 -11   2  911.21   32.90
  -4 -11  -2  989.80   31.50
  -4 -11  -2  965.80   41.90
  -4 -11  -2  936.21   42.00
  -4 -11  -2  916.21   35.30
   4 -11   2 1018.80   38.10
   4  11   2 1016.80   35.60
  -4  11  -2  947.91   31.60
   4  11   2  925.81   44.30
   4  11   2  947.11   33.20
   4  11   2  944.01   38.30
   4  11   2 1040.80   36.20
   4  11   2  969.00   34.30
  -4  11  -2  941.01   33.70
   4  11   2  972.80   41.10
  -4  11  -2  952.00   37.70
  -4  11  -2  939.21   41.40
   5 -11   2  167.28   11.00
   5 -11   2  174.18   12.20
  -5 -11  -2  174.48    9.70
   5 -11   2  174.38   12.00
   5 -11   2  191.08   13.40
   5 -11   2  167.38   11.40
   5 -11   2  184.68   11.90
  -5 -11  -2  177.08   11.00
  -5 -11  -2  161.08   13.30
   5 -11   2  166.78   11.00
  -5  11  -2  174.68   10.80
  -5  11  -2  185.08   11.70
   5  11   2  171.98   12.20
   5  11   2  173.78   11.20
   5  11   2  171.48   11.50
   5  11   2  170.88   12.60
   5  11   2  182.88   13.40
  -5  11  -2  137.49   21.90
   5  11   2  177.38   11.60
   5  11   2  190.18   12.70
  -6 -11  -2  114.39   11.30
   6 -11   2  122.99    9.00
   6 -11   2  124.59    9.40
   6 -11   2  126.09   10.80
   6 -11   2  130.09    8.70
   6 -11   2  132.79    8.90
   6 -11   2  121.29    8.90
  -6 -11  -2  111.79    7.30
   6  11   2  129.59    8.80
   6  11   2  123.79    8.60
   6  11   2  127.19    8.90
   6  11   2  119.19    9.70
   6  11   2  132.29   10.30
  -6  11  -2  136.99    8.80
   6  11   2  115.49    9.80
  -6  11  -2  123.99    9.60
   7 -11   2  293.57   11.20
   7 -11   2  300.37   11.80
   7 -11   2  290.57   12.10
   7 -11   2  281.87   11.40
   7  11   2  281.17   11.90
   7  11   2  286.97   11.50
   7  11   2  302.27   11.90
   7  11   2  268.67   12.70
  -7  11  -2  268.87   11.40
   7  11   2  291.67   12.30
   7  11   2  275.17   11.40
   9  12  -2    2.70    2.20
   9  12  -2    3.00    2.10
   9  12  -2    5.90    2.20
   9  12  -2    7.80    2.30
   8 -12  -2  214.58   10.20
  -8 -12   2  232.58   14.30
   8 -12  -2  216.78   10.70
   8 -12  -2  206.98   10.10
   8  12  -2  207.68   10.60
   8  12  -2  208.68   12.10
   8  12  -2  213.88   12.20
   8  12  -2  215.98   10.90
   8  12  -2  232.38   16.90
   8  12  -2  218.98   11.50
   7 -12  -2   42.10    6.50
   7 -12  -2   30.00    5.80
   7 -12  -2   38.50    6.90
   7 -12  -2   37.90    5.90
   7 -12  -2   38.80    6.10
   7 -12  -2   43.90    6.90
  -7 -12   2   44.50    5.60
  -7 -12   2   50.99    7.60
   7  12  -2   34.10    6.60
   7  12  -2   55.49    8.90
   7  12  -2   42.10    6.80
   7  12  -2   46.30    6.60
   7  12  -2   51.19    8.00
  -7  12   2   45.10    6.60
  -7  12   2   42.70   12.50
   7  12  -2   44.40   10.70
   7  12  -2   40.40    7.90
   6 -12  -2  160.18   11.20
   6 -12  -2  125.59   11.80
  -6 -12   2  142.29    8.90
   6 -12  -2  147.09   10.40
   6 -12  -2  132.59   15.20
  -6 -12   2  125.99   10.70
   6 -12  -2  152.18   10.90
   6 -12  -2  132.19   10.10
   6 -12  -2  130.09   10.40
   6 -12  -2  135.89   11.10
   6 -12  -2  133.89   16.80
   6  12  -2  154.58   12.30
   6  12  -2  148.29   11.20
   6  12  -2  149.29   12.60
  -6  12   2  148.29   11.70
   6  12  -2  149.99   10.70
   6  12  -2  171.18   11.30
  -6  12   2  144.59    9.40
   6  12  -2  150.68   11.90
   6  12  -2  151.78   11.80
   5 -12  -2  190.48   11.60
   5 -12  -2  163.98   13.40
  -5 -12   2  212.28   13.00
   5 -12  -2  181.88   12.00
   5 -12  -2  208.98   12.30
   5 -12  -2  195.88   16.90
   5 -12  -2  154.08   13.20
  -5 -12   2  203.58   10.30
   5 -12  -2  201.48   12.60
   5 -12  -2  208.18   13.50
   5 -12  -2  196.98   12.30
   5 -12  -2  193.38   17.40
   5  12  -2  177.48   14.10
   5  12  -2  191.08   12.30
  -5  12   2  212.98   15.60
   5  12  -2  207.18   12.70
   5  12  -2  215.38   14.30
   5  12  -2  176.68   12.00
  -5  12   2  207.08   11.00
   5  12  -2  220.08   13.70
   5  12  -2  205.08   13.50
   5  12  -2  225.18   14.70
   4 -12  -2  861.41   29.80
   4 -12  -2  851.01   32.40
   4 -12  -2  891.91   38.20
  -4 -12   2  891.71   31.00
   4 -12  -2  855.21   35.50
   4 -12  -2  865.51   30.10
   4 -12  -2  947.01   38.20
  -4 -12   2  930.41   32.20
   4 -12  -2  858.11   31.10
   4 -12  -2  939.81   33.10
   4  12  -2  862.61   31.10
  -4  12   2  933.51   32.70
  -4  12   2  925.81   29.70
   4  12  -2  905.41   32.90
   4  12  -2  826.52   30.50
   4  12  -2  891.11   33.80
   4  12  -2  857.61   32.20
   4  12  -2  884.41   30.50
   4  12  -2  881.01   34.20
   3 -12  -2   66.19    8.80
   3 -12  -2   70.79    7.50
  -3 -12   2   79.69   10.80
   3 -12  -2   80.39    9.80
  -3 -12   2   69.39    5.60
   3  12  -2   80.59    8.00
  -3  12   2   74.09    6.30
  -3  12   2   71.79    7.70
   3  12  -2   84.69    9.70
  -3  12   2   66.19    6.80
  -2 -12   2    0.60    8.00
  -2 -12   2    5.40    2.40
  -2 -12   2    4.70    3.60
   2 -12  -2    3.50    4.60
  -2 -12   2    7.10    3.60
   2 -12  -2    8.40    3.70
   2 -12  -2    7.10    3.40
  -2  12   2   10.10    3.80
   2  12  -2   15.20    6.00
  -2  12   2    3.40    3.40
  -2  12   2    7.40    3.50
  -1 -12   2  952.00   34.60
   1 -12  -2  933.51   34.20
  -1 -12   2  923.81   31.40
   1 -12  -2  944.61   34.50
   1 -12  -2  932.51   36.30
  -1 -12   2  952.60   32.70
   1  12  -2  989.70   33.20
   1  12  -2  893.41   34.10
   1  12  -2  895.61   28.20
   1  12  -2  978.20   36.70
  -1  12   2  890.51   28.60
  -1  12   2  982.40   34.40
  -1  12   2  933.41   31.10
   0 -12   2  514.55   22.00
   0 -12  -2  465.15   22.80
   0 -12  -2  489.35   23.50
   0 -12   2  475.15   19.40
   0 -12   2  496.95   22.00
   0  12  -2  477.25   18.80
   0  12   2  482.15   19.40
   0  12  -2  471.05   21.50
   0  12   2  436.86   24.30
   0  12  -2  496.85   24.00
   0  12  -2  470.65   17.00
   1 -12   2 2709.33   81.69
  -1 -12  -2 2678.53   84.19
  -1 -12  -2 2647.44   77.79
   1 -12   2 2712.83   77.89
  -1 -12  -2 2642.04   73.69
  -1 -12  -2 2731.03   83.59
   1 -12   2 2705.93   83.49
  -1  12  -2 2647.73   74.89
  -1  12  -2 2697.93   85.09
  -1  12  -2 2692.13   77.59
  -1  12  -2 2706.93   81.29
   2 -12   2  142.09   11.30
  -2 -12  -2  100.69   15.50
  -2 -12  -2  151.38   10.50
   2 -12   2  143.59   10.70
  -2 -12  -2  137.59   13.00
   2 -12   2  150.58   10.60
   2 -12   2  150.98   11.50
  -2 -12  -2  130.89   13.00
   2 -12   2  141.19   10.60
   2 -12   2  132.99   10.80
  -2 -12  -2  147.19    7.90
   2 -12   2  150.98   10.50
   2 -12   2  148.49   13.30
  -2  12  -2  167.88   12.50
   2  12   2  138.49   12.30
   2  12   2  141.79   10.30
   2  12   2  137.09   12.10
   2  12   2  128.29   10.60
  -2  12  -2  133.79   13.80
   2  12   2  145.19   12.70
  -2  12  -2  141.49    9.60
  -2  12  -2  140.29    9.00
   3 -12   2 2031.50   60.89
  -3 -12  -2 2199.38   73.49
  -3 -12  -2 2120.69   59.89
   3 -12   2 2077.19   61.69
   3 -12   2 2094.99   62.79
  -3 -12  -2 2109.19   64.79
   3 -12   2 2065.39   62.29
  -3 -12  -2 2056.99   76.09
  -3 -12  -2 2003.20   60.99
   3 -12   2 2098.69   61.79
   3 -12   2 2120.99   64.19
   3 -12   2 2048.99   73.39
   3 -12   2 2016.70   62.19
   3 -12   2 2044.10   67.89
   3  12   2 2087.19   63.59
  -3  12  -2 2113.19   63.19
   3  12   2 2053.79   61.59
   3  12   2 2108.79   63.49
   3  12   2 2034.70   70.09
   3  12   2 2095.99   61.79
   3  12   2 2060.59   62.79
  -3  12  -2 2050.49   72.09
   3  12   2 2134.19   62.99
  -3  12  -2 2112.49   60.49
   3  12   2 2054.59   64.49
  -3  12  -2 2100.39   67.69
  -4 -12  -2  264.67   12.20
   4 -12   2  247.18   13.60
  -4 -12  -2  268.87   22.00
  -4 -12  -2  231.38   20.10
   4 -12   2  282.37   15.00
   4 -12   2  240.08   16.80
   4 -12   2  263.17   14.10
   4 -12   2  265.87   14.50
   4 -12   2  222.18   20.30
   4 -12   2  238.48   14.50
   4 -12   2  276.27   15.80
   4 -12   2  211.88   18.20
  -4 -12  -2  275.97   13.80
  -4 -12  -2  265.37   15.90
   4  12   2  278.27   14.20
  -4  12  -2  268.27   13.30
   4  12   2  267.97   14.90
  -4  12  -2  254.77   14.30
   4  12   2  239.98   13.70
   4  12   2  260.47   16.50
   4  12   2  270.77   15.10
  -4  12  -2  268.97   17.80
  -4  12  -2  281.97   21.30
   4  12   2  266.97   19.90
   4  12   2  263.97   14.50
   4  12   2  261.97   15.70
   5 -12   2  486.85   20.00
   5 -12   2  495.15   21.80
  -5 -12  -2  501.25   18.50
   5 -12   2  489.55   19.80
   5 -12   2  484.45   20.40
   5 -12   2  485.55   20.40
  -5 -12  -2  462.85   22.60
   5 -12   2  496.35   20.40
   5  12   2  489.75   26.90
   5  12   2  489.45   21.10
  -5  12  -2  490.65   19.00
  -5  12  -2  424.06   28.20
   5  12   2  489.35   21.70
   5  12   2  495.35   20.10
  -5  12  -2  495.65   21.10
   5  12   2  479.65   20.40
   5  12   2  463.95   19.50
   5  12   2  476.55   22.20
   6 -12   2    2.20    2.80
  -6 -12  -2    5.30    2.70
  -6 -12  -2   -1.40    4.60
   6 -12   2    0.80    3.30
   6 -12   2    0.20    2.80
   6 -12   2    0.20    2.90
   6 -12   2    2.80    3.20
   6  12   2    3.60    3.00
   6  12   2    0.90    2.30
   6  12   2    4.00    3.90
   6  12   2    4.20    3.00
   6  12   2    2.50    3.80
   6  12   2    2.20    3.70
   7 -12   2  111.89    6.90
  -7 -12  -2  118.59    5.90
   7 -12   2  105.49    6.10
   7 -12   2  114.39    6.50
   7 -12   2  113.49    6.30
   7  12   2  101.39    6.40
   7  12   2  115.29    6.80
   7  12   2  114.09    6.40
   7  12   2  109.89    6.30
   8 -13  -2   64.29    6.00
   8 -13  -2   55.39    6.00
   8 -13  -2   62.29    5.90
  -8 -13   2   53.69    5.10
  -8 -13   2   46.50    6.40
   8  13  -2   64.79    8.00
   8  13  -2   58.19    6.40
   8  13  -2   82.19   10.80
   8  13  -2   77.89    6.30
   8  13  -2   59.79    6.40
   7 -13  -2   87.99    7.90
   7 -13  -2   69.49    9.70
  -7 -13   2   68.99    8.20
   7 -13  -2   57.79    8.80
   7 -13  -2   70.69    7.70
   7 -13  -2   79.69    8.40
  -7 -13   2   60.09    8.30
   7 -13  -2   71.59    7.40
  -7 -13   2   72.69    6.40
   7  13  -2   71.79    7.50
  -7  13   2   49.99   12.80
   7  13  -2   73.19    7.80
   7  13  -2   87.29    8.30
   7  13  -2   70.29    8.20
   7  13  -2   79.29    7.60
  -7  13   2   70.59    7.50
   7  13  -2   62.79    8.60
   7  13  -2   80.89    8.90
   6 -13  -2  238.48   13.90
   6 -13  -2  230.28   14.30
   6 -13  -2  251.67   13.30
   6 -13  -2  207.48   20.50
   6 -13  -2  252.47   13.20
   6 -13  -2  238.88   13.60
   6 -13  -2  232.88   14.00
   6 -13  -2  261.57   13.90
  -6 -13   2  254.27   12.00
   6  13  -2  254.87   14.00
   6  13  -2  236.98   13.40
   6  13  -2  254.77   15.40
   6  13  -2  247.38   14.10
   6  13  -2  254.87   14.40
   6  13  -2  246.28   15.30
   6  13  -2  232.18   14.60
  -6  13   2  254.87   16.40
   5 -13  -2 1180.58   42.80
   5 -13  -2 1255.27   39.80
   5 -13  -2 1211.08   40.00
   5 -13  -2 1172.68   40.20
   5 -13  -2 1234.18   40.60
   5 -13  -2 1290.07   50.59
   5 -13  -2 1255.87   51.99
   5 -13  -2 1264.37   41.10
  -5 -13   2 1295.07   38.70
  -5 -13   2 1262.17   43.40
   5 -13  -2 1263.57   40.30
  -5  13   2 1280.07   40.30
  -5  13   2 1283.97   44.10
   5  13  -2 1274.37   40.90
   5  13  -2 1269.57   41.60
   5  13  -2 1274.77   43.00
   5  13  -2 1250.87   40.90
   5  13  -2 1248.28   42.60
   5  13  -2 1205.18   40.90
   5  13  -2 1288.87   43.30
   5  13  -2 1162.88   40.00
   4 -13  -2  142.59   10.50
   4 -13  -2  124.79    9.40
   4 -13  -2  145.59   11.70
   4 -13  -2  140.79   10.50
   4 -13  -2  143.59   14.20
   4 -13  -2  116.39   11.60
   4 -13  -2  127.19   10.10
   4 -13  -2  115.89   12.40
   4 -13  -2  132.79   10.60
   4 -13  -2  151.38   14.40
  -4 -13   2  132.79   10.10
  -4 -13   2  136.39    8.00
   4  13  -2  116.69   11.30
  -4  13   2  153.38   13.80
  -4  13   2  131.39    9.00
   4  13  -2  142.99   12.10
   4  13  -2  138.99   10.20
   4  13  -2  142.79   12.10
   4  13  -2  153.88   10.80
   4  13  -2  131.79   11.90
   4  13  -2  150.18   11.00
   4  13  -2  127.39   11.90
  -4  13   2  104.19    9.10
   3 -13  -2   -0.30    4.20
   3 -13  -2   -0.40    4.10
   3 -13  -2    2.30    5.60
   3 -13  -2    0.70    4.30
  -3 -13   2    0.80    2.10
   3 -13  -2    2.40    4.60
  -3 -13   2    0.90    3.20
   3 -13  -2    4.50    4.40
   3 -13  -2   -2.10    2.80
   3  13  -2    3.20    4.40
   3  13  -2   -1.20    5.40
   3  13  -2    5.20    3.70
   3  13  -2    0.90    5.30
  -3  13   2   -1.80    3.10
  -3  13   2    5.00    3.10
  -3  13   2    4.40    3.50
   2 -13  -2   15.60    6.30
   2 -13  -2   14.50    4.90
  -2 -13   2   19.10    4.90
  -2 -13   2   25.90    4.10
   2 -13  -2   15.10    5.50
  -2  13   2   14.40    3.90
   2  13  -2   21.50    7.30
  -2  13   2   17.70    3.70
  -2  13   2   21.50    5.70
  -1 -13   2    2.60    3.90
   1 -13  -2    1.10    5.00
   1 -13  -2    6.00    3.90
   1 -13  -2   -2.00    3.20
  -1 -13   2    4.10    4.20
  -1 -13   2   -4.00    4.40
  -1  13   2    1.90    3.40
  -1  13   2    3.10    3.00
   1  13  -2    6.80    3.10
   1  13  -2    6.60    4.30
  -1  13   2    1.50    2.90
   1  13  -2    4.80    5.70
   0 -13   2   68.09    8.40
   0 -13  -2   58.29    8.70
   0 -13  -2   62.09    8.90
   0 -13   2   53.99    7.50
   0 -13   2   69.99    8.00
   0  13  -2   70.99    6.30
   0  13  -2   73.09   10.00
   0  13  -2   60.49    6.70
   0  13   2   69.09    9.30
   0  13   2   72.29    7.90
   0  13   2   67.19    6.30
   0  13  -2   64.39    8.80
   0  13   2   56.09    8.30
  -1 -13  -2  212.78   12.70
   1 -13   2  248.68   17.70
  -1 -13  -2  242.68   16.30
   1 -13   2  211.78   12.80
  -1 -13  -2  223.28    9.50
  -1  13  -2  223.48   12.30
  -1  13  -2  228.18   16.70
  -1  13  -2  202.58   10.50
  -1  13  -2  218.78   18.60
  -2 -13  -2   10.30    3.10
   2 -13   2   11.20    5.50
  -2 -13  -2   15.00    5.20
   2 -13   2   13.70    6.40
  -2 -13  -2    0.10    6.40
   2 -13   2    9.80    5.70
   2 -13   2    0.70    3.90
   2 -13   2    2.70    6.90
   2 -13   2    7.80    4.20
   2 -13   2    9.40    5.20
  -2 -13  -2    0.20    4.90
   2 -13   2    9.30    5.00
  -2 -13  -2    7.20    6.20
   2  13   2    3.50   12.50
   2  13   2    3.50    6.00
  -2  13  -2    7.70    4.90
   2  13   2    3.50    5.20
  -2  13  -2   13.00    7.70
   2  13   2    6.70    4.30
  -2  13  -2    9.10    4.20
   2  13   2   13.10    6.20
   2  13   2    0.90    5.30
  -3 -13  -2   34.50    9.30
   3 -13   2   37.90    6.30
   3 -13   2   38.00    7.60
   3 -13   2   27.90    6.10
  -3 -13  -2   30.60    5.70
   3 -13   2   27.00   11.70
   3 -13   2   42.60    7.00
   3 -13   2   16.20    7.00
  -3 -13  -2   31.60    9.60
   3 -13   2   32.00    5.90
   3 -13   2   32.90    6.40
  -3 -13  -2   40.80    5.00
   3 -13   2   36.50    6.70
  -3 -13  -2   21.30    5.90
  -3  13  -2   30.90    6.70
   3  13   2   39.20    7.40
   3  13   2   42.80    7.40
  -3  13  -2   29.30    8.70
  -3  13  -2   38.70   11.30
   3  13   2   50.19    9.20
   3  13   2   50.79    8.80
   3  13   2   30.10    5.70
   3  13   2   27.80    6.90
   3  13   2   32.70    5.90
  -3  13  -2   45.50    6.50
  -4 -13  -2  350.56   24.90
   4 -13   2  340.47   16.10
   4 -13   2  359.26   17.00
   4 -13   2  332.97   16.10
   4 -13   2  335.87   17.80
  -4 -13  -2  333.77   14.20
   4 -13   2  335.97   24.40
  -4 -13  -2  341.17   15.80
   4 -13   2  357.46   17.10
  -4 -13  -2  345.87   18.70
   4 -13   2  341.47   16.70
   4 -13   2  313.67   20.10
   4  13   2  339.37   17.00
  -4  13  -2  311.67   14.90
   4  13   2  334.47   18.60
   4  13   2  359.56   18.00
   4  13   2  331.57   15.90
  -4  13  -2  308.17   20.00
   4  13   2  350.56   16.70
   4  13   2  335.97   16.20
  -4  13  -2  345.97   17.20
  -4  13  -2  332.47   23.50
   4  13   2  336.57   17.30
  -5 -13  -2  192.18   14.40
   5 -13   2  158.48   12.70
  -5 -13  -2  180.08    9.70
   5 -13   2  181.58   11.70
   5 -13   2  200.58   13.10
   5 -13   2  189.28   12.30
   5 -13   2  187.38   12.00
  -5 -13  -2  181.38   11.00
   5  13   2  171.78   12.30
  -5  13  -2  192.38   10.70
   5  13   2  186.58   11.20
   5  13   2  188.78   11.40
   5  13   2  162.88   12.10
   5  13   2  183.18   11.90
  -5  13  -2  195.58   12.30
  -5  13  -2  164.38   19.60
   5  13   2  217.88   13.70
   5  13   2  194.58   13.30
   6 -13   2   37.30    5.40
   6 -13   2   35.20    5.50
   6 -13   2   40.70    6.10
   6 -13   2   40.20    5.80
  -6 -13  -2   41.00    4.40
   6 -13   2   35.80    5.20
   6  13   2   44.00    6.80
   6  13   2   34.00    5.20
  -6  13  -2   34.00    4.90
   6  13   2   46.60    5.60
   6  13   2   36.40    5.20
   6  13   2   43.90    6.40
   7 -13   2   98.09    5.50
   7 -13   2   97.09    5.60
   7 -13   2   99.59    5.90
   7  13   2   95.69    5.30
   7  13   2   95.39    6.10
   7  13   2   96.89    5.50
   8 -14  -2  285.37   11.70
   8 -14  -2  298.07   11.90
  -8 -14   2  266.67   14.30
   8 -14  -2  298.57   12.30
   8  14  -2  311.07   12.60
   8  14  -2  309.07   12.60
   8  14  -2  320.67   14.10
   8  14  -2  314.47   13.00
   8  14  -2  311.37   13.20
   7 -14  -2  152.18    9.60
   7 -14  -2  148.99    9.40
   7 -14  -2  154.88   10.10
  -7 -14   2  144.49    8.60
   7 -14  -2  148.39   10.60
  -7 -14   2  152.88    9.40
  -7 -14   2  127.09   12.90
   7 -14  -2  147.99    9.90
   7  14  -2  151.58    9.70
  -7  14   2  102.89   24.40
   7  14  -2  160.18   10.00
   7  14  -2  142.59   10.90
   7  14  -2  160.08   10.00
   7  14  -2  135.99   11.30
  -7  14   2  166.98   13.60
   7  14  -2  156.98   10.20
   7  14  -2  146.69   11.10
   6 -14  -2  695.83   26.10
   6 -14  -2  706.13   26.10
  -6 -14   2  732.23   26.20
   6 -14  -2  738.93   27.00
  -6 -14   2  695.33   29.50
  -6 -14   2  763.42   25.30
   6 -14  -2  723.43   26.10
   6 -14  -2  724.33   25.90
   6 -14  -2  750.32   26.40
   6  14  -2  735.83   27.10
   6  14  -2  729.13   27.00
   6  14  -2  722.53   27.20
   6  14  -2  755.62   29.40
   6  14  -2  733.93   28.60
  -6  14   2  722.33   27.10
   6  14  -2  743.53   27.10
   6  14  -2  738.13   29.50
  -6  14   2  724.73   25.70
  -6  14   2  654.73   36.00
   5 -14  -2  139.59   10.10
   5 -14  -2  132.69   15.10
   5 -14  -2  137.59   12.50
   5 -14  -2  117.29   15.70
  -5 -14   2  126.19    8.30
  -5 -14   2  113.09   10.40
   5 -14  -2  128.69   11.20
   5 -14  -2  145.29   10.60
   5 -14  -2  138.69   10.70
   5 -14  -2  140.09   10.50
   5 -14  -2  131.19   10.90
   5  14  -2  144.19   12.30
   5  14  -2  145.59   10.80
   5  14  -2  146.99   12.20
   5  14  -2  135.99   11.30
   5  14  -2  139.29   10.50
   5  14  -2  109.89   12.90
  -5  14   2  125.29    9.70
   5  14  -2  144.99   12.20
  -5  14   2  113.99    9.80
  -5  14   2  125.89   11.60
   4 -14  -2   44.80    8.30
   4 -14  -2   54.19    8.00
   4 -14  -2   40.30    9.50
   4 -14  -2   47.20    8.40
   4 -14  -2   33.70    5.70
  -4 -14   2   33.10    6.30
  -4 -14   2   42.30    6.70
   4 -14  -2   36.90    7.60
   4 -14  -2   47.10   10.80
  -4 -14   2   36.30    5.10
   4 -14  -2   46.80    7.70
   4 -14  -2   54.69    7.90
   4 -14  -2   51.59    7.30
   4  14  -2   52.69    7.60
   4  14  -2   54.29    8.60
   4  14  -2   52.29    7.90
  -4  14   2   49.99    6.90
  -4  14   2   51.39    8.00
  -4  14   2   49.10    6.40
   4  14  -2   44.60    7.80
   4  14  -2   47.70    8.20
   4  14  -2   42.10    7.80
   4  14  -2   51.19    8.00
   4  14  -2   41.10    7.20
  -3 -14   2   97.09    6.60
   3 -14  -2   81.09    9.80
  -3 -14   2   54.39    8.90
   3 -14  -2   90.39   11.10
  -3 -14   2   76.79    8.20
   3 -14  -2   88.69    9.30
   3 -14  -2   92.29   13.10
   3 -14  -2   88.49    9.60
   3 -14  -2   79.99    9.30
   3 -14  -2   98.39   11.70
  -3  14   2   84.39    7.40
   3  14  -2   81.19    9.10
  -3  14   2   83.19    7.60
   3  14  -2   78.59   10.10
   3  14  -2   81.29   10.60
  -3  14   2   96.99   10.00
   3  14  -2   82.99   11.20
   3  14  -2   71.49   10.90
  -2 -14   2  810.22   29.70
   2 -14  -2  822.32   35.50
   2 -14  -2  871.61   29.50
  -2 -14   2  801.92   29.70
   2 -14  -2  855.51   33.40
   2 -14  -2  848.62   34.40
  -2 -14   2  820.02   29.70
  -2 -14   2  825.52   25.70
   2 -14  -2  868.01   29.40
  -2  14   2  808.72   29.40
  -2  14   2  781.32   32.70
   2  14  -2  816.32   29.80
   2  14  -2  859.21   35.00
  -2  14   2  829.22   26.90
  -1 -14   2  694.23   26.00
   1 -14  -2  722.53   30.10
  -1 -14   2  722.53   28.30
   1 -14  -2  723.73   32.30
  -1 -14   2  664.93   29.50
  -1  14   2  716.93   30.00
  -1  14   2  718.73   23.70
   1  14  -2  693.63   22.60
   1  14  -2  653.83   25.90
   1  14  -2  734.03   30.70
   1  14  -2  766.72   32.50
   0 -14   2  254.87   15.90
   0 -14   2  221.48   14.80
   0 -14  -2  220.58   16.10
   0 -14  -2  234.08   16.40
   0 -14   2  247.98   13.30
   0  14   2  193.98   15.50
   0  14  -2  247.08   13.00
   0  14  -2  225.68   10.90
   0  14  -2  243.08   15.80
   0  14  -2  239.98   17.20
   0  14   2  229.18   10.80
   0  14   2  232.58   15.10
   0  14   2  226.08   13.50
   1 -14   2  856.11   35.50
   1 -14   2  808.42   28.80
   1 -14   2  811.72   28.40
   1 -14   2  865.31   29.40
   1 -14   2  797.72   33.50
  -1 -14  -2  845.52   36.00
  -1 -14  -2  801.92   25.30
  -1 -14  -2  809.42   28.30
   1 -14   2  839.72   29.70
   1 -14   2  837.92   29.10
  -1  14  -2  875.21   34.20
  -1  14  -2  839.62   36.50
   1  14   2  788.72   30.40
  -1  14  -2  849.61   27.70
   1  14   2  825.32   30.20
  -1  14  -2  856.91   30.10
   2 -14   2   81.79    9.30
   2 -14   2   80.79    9.00
  -2 -14  -2   61.89   10.10
  -2 -14  -2   71.99    9.20
   2 -14   2   72.79    9.50
   2 -14   2   82.29    9.60
  -2 -14  -2   66.49    8.30
  -2 -14  -2   78.09    6.00
   2 -14   2   66.19    8.50
   2 -14   2   78.99    8.80
   2 -14   2   79.89   15.30
   2 -14   2   64.09    8.40
   2  14   2   76.39   12.10
   2  14   2   78.09    8.50
   2  14   2   64.89    8.90
  -2  14  -2   71.69    7.80
   2  14   2   77.89    9.60
   2  14   2   73.19   10.10
  -2  14  -2   80.99   12.20
  -2  14  -2   80.89    7.40
  -2  14  -2   68.49    9.20
   2  14   2   73.49   10.50
  -3 -14  -2 2290.37   63.49
   3 -14   2 2222.68   67.49
   3 -14   2 2168.78   64.59
   3 -14   2 2264.67   65.79
   3 -14   2 2083.19   72.79
  -3 -14  -2 2101.59   80.09
  -3 -14  -2 2087.59   76.09
   3 -14   2 2288.77   65.89
   3 -14   2 2096.59   77.89
  -3 -14  -2 2135.69   64.89
   3 -14   2 2246.68   66.19
   3 -14   2 2338.17   69.89
   3 -14   2 2222.28   68.99
   3  14   2 2294.07   67.99
   3  14   2 2186.58   66.29
  -3  14  -2 2219.88   67.89
   3  14   2 2216.88   67.19
   3  14   2 2183.68   65.39
   3  14   2 2178.78   64.89
  -3  14  -2 2170.18   76.99
   3  14   2 2232.08   70.89
  -3  14  -2 2203.48   64.29
   3  14   2 2339.27   68.29
  -3  14  -2 2280.27   73.49
   4 -14   2  188.48   19.70
  -4 -14  -2  227.08   11.10
   4 -14   2  200.78   13.20
   4 -14   2  195.08   16.60
  -4 -14  -2  197.48   12.20
  -4 -14  -2  227.78   15.50
   4 -14   2  248.48   13.80
   4 -14   2  225.58   14.30
   4 -14   2  244.48   12.90
   4 -14   2  229.78   13.20
   4 -14   2  223.68   12.50
  -4 -14  -2  217.38   21.50
   4  14   2  238.38   13.50
   4  14   2  212.78   12.40
  -4  14  -2  228.68   12.10
   4  14   2  241.18   15.30
   4  14   2  211.08   13.70
   4  14   2  236.18   14.90
   4  14   2  216.28   12.20
   4  14   2  221.38   13.40
  -4  14  -2  189.28   16.60
  -4  14  -2  214.18   19.70
  -4  14  -2  220.18   13.70
  -5 -14  -2   46.50    9.60
   5 -14   2   64.19    7.60
   5 -14   2   56.09    7.90
   5 -14   2   55.79    7.30
  -5 -14  -2   56.49    5.70
  -5 -14  -2   60.59    8.10
   5 -14   2   60.29    7.00
   5 -14   2   63.49    7.10
   5 -14   2   41.90    7.70
  -5  14  -2   57.49    7.60
   5  14   2   43.30    8.20
   5  14   2   53.69    7.90
   5  14   2   58.79    6.90
   5  14   2   55.59    6.90
   5  14   2   48.00    7.00
   5  14   2   58.09    8.60
  -6 -14  -2  111.09    6.50
   6 -14   2   99.49    7.00
   6 -14   2  101.09    7.70
   6 -14   2  109.19    8.10
   6  14   2  118.79    9.80
   6  14   2   97.29    7.70
   6  14   2  108.79   12.00
   6  14   2  120.69    9.00
   6  14   2  112.99    7.20
   6  14   2  107.99    7.20
   8 -15  -2   41.40    4.90
   8 -15  -2   40.90    6.60
  -8 -15   2   48.90    4.30
   8 -15  -2   47.10    5.30
   8  15  -2   44.60    5.40
   8  15  -2   47.80    5.70
   8  15  -2   45.10    5.00
   8  15  -2   49.00    4.80
   8  15  -2   43.40    4.70
   7 -15  -2   22.40    4.40
   7 -15  -2   37.00    5.60
  -7 -15   2   34.10    4.70
   7 -15  -2   38.20    6.30
   7 -15  -2   51.79    6.60
  -7 -15   2   26.40    4.90
   7 -15  -2   28.30    4.80
   7  15  -2   49.99    7.40
   7  15  -2   31.80    5.50
  -7  15   2   25.50    6.40
   7  15  -2   30.70    5.50
   7  15  -2   27.30    4.90
  -7  15   2   27.00    6.10
   7  15  -2   28.30    5.40
   7  15  -2   37.00    6.30
   7  15  -2   26.20    5.50
   6 -15  -2    4.00    4.00
   6 -15  -2    1.70    3.80
  -6 -15   2    8.00    5.20
  -6 -15   2    1.60    3.60
  -6 -15   2   -3.50    2.40
   6 -15  -2    2.50    3.90
   6 -15  -2   -4.80    3.50
   6 -15  -2    4.50    5.10
   6  15  -2    0.50    4.30
   6  15  -2    3.20    3.90
   6  15  -2   -0.30    3.00
   6  15  -2    1.30    3.90
   6  15  -2    4.60    3.30
   6  15  -2   -5.20    6.10
  -6  15   2   -7.60    5.00
  -6  15   2   15.20    8.80
  -6  15   2   -0.80    3.90
   6  15  -2   -1.90    3.90
   5 -15  -2  216.48   13.10
  -5 -15   2  236.78   11.30
   5 -15  -2  183.88   19.00
   5 -15  -2  202.78   12.10
   5 -15  -2  218.68   12.80
   5 -15  -2  213.58   15.10
   5 -15  -2  218.88   13.70
  -5 -15   2  219.58   14.40
   5 -15  -2  229.38   13.10
  -5 -15   2  226.08   12.90
   5 -15  -2  213.88   13.20
   5  15  -2  212.68   14.10
  -5  15   2  216.98   15.70
   5  15  -2  210.08   14.50
   5  15  -2  202.78   14.60
  -5  15   2  199.78   11.80
  -5  15   2  202.08   12.70
   5  15  -2  230.68   14.60
   5  15  -2  214.28   12.80
   5  15  -2  208.78   12.70
   5  15  -2  210.38   13.90
   5  15  -2  236.88   13.40
   4 -15  -2  446.06   18.90
   4 -15  -2  436.36   19.80
   4 -15  -2  448.46   35.70
  -4 -15   2  476.75   17.30
  -4 -15   2  446.26   21.10
   4 -15  -2  436.26   18.50
   4 -15  -2  455.25   22.90
   4 -15  -2  472.35   19.70
   4 -15  -2  462.05   19.60
   4 -15  -2  441.46   19.40
  -4 -15   2  427.06   18.90
   4 -15  -2  428.66   19.60
   4 -15  -2  412.26   26.20
   4  15  -2  434.26   19.90
  -4  15   2  454.15   23.20
  -4  15   2  440.76   17.60
   4  15  -2  447.56   19.30
   4  15  -2  457.65   21.00
  -4  15   2  438.96   23.70
   4  15  -2  431.16   20.60
   4  15  -2  462.95   19.50
   4  15  -2  428.36   20.70
   4  15  -2  443.36   19.70
   4  15  -2  442.16   20.10
   3 -15  -2   71.49   10.80
  -3 -15   2   71.39    9.00
   3 -15  -2   75.39    8.50
   3 -15  -2   68.39    9.30
   3 -15  -2   68.59    8.70
  -3 -15   2   73.19    5.90
   3 -15  -2   86.69    9.50
  -3 -15   2   74.79    8.80
   3 -15  -2   71.59    8.80
   3 -15  -2   65.69   10.90
   3 -15  -2   78.69    9.70
   3 -15  -2   72.29   13.20
   3 -15  -2   78.29   16.30
  -3  15   2   82.89    7.30
   3  15  -2   78.19   10.80
  -3  15   2   54.79   11.00
   3  15  -2   63.39   11.00
  -3  15   2   77.79    8.10
   3  15  -2   94.39   10.50
   3  15  -2   69.59    8.60
   3  15  -2  112.69   12.10
   3  15  -2   69.59    9.50
   3  15  -2   72.99   10.80
  -2 -15   2  294.67   15.20
   2 -15  -2  276.37   14.00
   2 -15  -2  265.87   14.50
  -2 -15   2  279.87   16.80
   2 -15  -2  246.68   14.40
   2 -15  -2  327.27   18.70
   2 -15  -2  294.97   18.80
  -2 -15   2  287.67   11.30
  -2 -15   2  307.67   14.80
   2 -15  -2  271.07   15.10
   2 -15  -2  287.07   19.40
   2 -15  -2  250.57   15.10
   2  15  -2  299.67   19.10
   2  15  -2  272.47   16.60
  -2  15   2  297.87   15.00
   2  15  -2  258.67   15.20
  -2  15   2  304.27   18.30
   2  15  -2  265.67   21.90
   1 -15  -2  892.21   31.20
   1 -15  -2  899.61   36.80
   1 -15  -2  844.92   38.40
  -1 -15   2  940.21   31.30
  -1 -15   2  978.10   35.90
  -1 -15   2  885.41   36.90
  -1 -15   2  914.71   31.40
  -1 -15   2  949.11   32.40
   1 -15  -2  944.41   31.40
   1 -15  -2  933.91   30.90
   1  15  -2  907.41   31.50
  -1  15   2  931.11   29.70
   1  15  -2  937.51   39.10
  -1  15   2  924.91   33.10
   1  15  -2  933.91   28.30
  -1  15   2  886.81   37.00
   0 -15  -2  889.31   37.90
   0 -15  -2  883.21   30.10
   0 -15  -2  914.91   37.80
   0 -15   2  927.71   35.60
   0 -15  -2  882.01   29.60
   0 -15   2  913.01   31.00
   0 -15   2  874.01   30.20
   0 -15   2  880.91   30.10
   0 -15   2  889.41   35.90
   0 -15  -2  839.62   29.30
   0  15   2  862.41   31.00
   0  15   2  794.62   31.70
   0  15  -2  887.91   31.50
   0  15   2  874.81   27.40
   0  15   2  896.51   34.30
   0  15  -2  841.72   32.80
   0  15  -2  839.62   30.10
   0  15  -2  849.12   35.60
   0  15   2  822.72   31.20
   0  15  -2  877.11   37.80
   1 -15   2   -3.60    4.90
   1 -15   2    6.10    5.00
   1 -15   2    2.00    4.70
   1 -15   2    3.50    5.10
  -1 -15  -2    0.60    4.00
   1 -15   2    0.70    5.20
  -1 -15  -2   -3.10    4.00
   1 -15   2   -6.10    4.90
   1 -15   2    3.90    5.00
   1 -15   2    5.10    5.30
  -1 -15  -2    1.30    3.20
   1 -15   2   -7.40    4.00
   1  15   2   -7.50    5.60
  -1  15  -2    5.90    5.90
  -1  15  -2    1.60    5.40
  -1  15  -2   -1.50    5.50
   1  15   2    7.70    7.00
   1  15   2   -2.90    5.20
  -1  15  -2    0.20    3.10
  -1  15  -2    1.60    3.70
  -2 -15  -2  279.07   14.40
   2 -15   2  251.67   19.40
   2 -15   2  284.87   15.20
  -2 -15  -2  276.57   11.60
   2 -15   2  283.37   18.30
   2 -15   2  289.87   15.00
  -2 -15  -2  310.97   20.90
   2 -15   2  287.37   14.30
   2 -15   2  282.17   14.90
   2 -15   2  275.37   14.20
   2 -15   2  267.77   14.20
   2 -15   2  270.87   15.20
   2  15   2  264.07   14.50
  -2  15  -2  278.97   15.20
   2  15   2  258.17   15.90
  -2  15  -2  285.47   13.20
  -2  15  -2  258.77   16.10
   2  15   2  258.47   16.90
  -2  15  -2  265.27   20.30
   2  15   2  265.17   15.90
   2  15   2  300.77   15.30
   2  15   2  268.97   14.90
   2  15   2  244.08   15.90
  -2  15  -2  274.67   18.50
  -3 -15  -2  281.77   12.20
  -3 -15  -2  272.37   14.10
   3 -15   2  248.38   14.60
   3 -15   2  285.17   15.40
   3 -15   2  293.57   15.90
   3 -15   2  229.78   20.50
   3 -15   2  273.37   14.00
   3 -15   2  242.58   18.10
  -3 -15  -2  263.67   17.10
   3 -15   2  282.67   14.50
   3 -15   2  284.17   14.90
   3 -15   2  257.67   14.10
  -3 -15  -2  263.07   21.20
  -3  15  -2  269.87   13.20
  -3  15  -2  267.47   19.00
   3  15   2  285.47   16.80
   3  15   2  273.67   15.20
   3  15   2  270.77   14.10
   3  15   2  287.87   15.00
  -3  15  -2  248.08   20.80
   3  15   2  251.17   15.30
   3  15   2  275.17   15.80
  -3  15  -2  267.67   15.50
  -4 -15  -2  441.46   18.30
   4 -15   2  433.16   19.00
   4 -15   2  415.96   19.60
  -4 -15  -2  432.66   16.70
   4 -15   2  433.06   20.10
   4 -15   2  472.45   18.90
   4 -15   2  438.56   18.60
   4  15   2  429.26   18.40
   4  15   2  405.06   17.90
   4  15   2  455.35   20.30
  -4  15  -2  449.46   17.90
  -4  15  -2  442.06   31.60
  -4  15  -2  425.96   20.60
   4  15   2  422.66   19.70
   4  15   2  432.26   19.10
   4  15   2  441.06   19.40
   4  15   2  433.96   21.00
   5 -15   2  153.28    9.70
  -5 -15  -2  145.99    8.20
   5 -15   2  144.79    9.90
   5 -15   2  150.78    9.60
   5 -15   2  157.38   10.10
   5 -15   2  150.58   10.50
  -5 -15  -2  152.08    9.80
   5  15   2  151.48    9.60
  -5  15  -2  138.79   10.80
   5  15   2  136.09   10.30
   5  15   2  158.08   10.10
   5  15   2  145.19   10.30
  -5  15  -2  157.98    9.20
   5  15   2  147.19   10.70
   5  15   2  151.78   11.60
   5  15   2  144.99    9.40
  -6 -15  -2    1.00    2.20
   6 -15   2    5.10    2.80
   6 -15   2    7.30    2.70
   6 -15   2    5.00    2.90
   6 -15   2    4.30    2.50
   6 -15   2    4.30    3.00
   6  15   2    5.90    2.90
   6  15   2    8.30    3.30
   6  15   2   10.80    4.10
  -6  15  -2    0.80    2.70
   6  15   2    6.20    2.60
   6  15   2    6.20    7.10
   8 -16  -2   47.50    5.20
   8 -16  -2   50.99    4.60
  -8 -16   2   40.60    4.00
   8 -16  -2   47.70    4.70
   8  16  -2   40.60    4.00
   8  16  -2   42.50    4.90
   8  16  -2   53.09    5.50
   7 -16  -2    3.60    5.30
  -7 -16   2   10.10    3.80
   7 -16  -2    1.60    2.60
   7 -16  -2    2.70    3.00
   7 -16  -2    3.90    3.40
  -7 -16   2   -0.20    2.20
   7  16  -2    2.60    3.20
  -7  16   2   -0.20    5.40
   7  16  -2    6.10    3.30
   7  16  -2    6.80    3.40
   7  16  -2    1.90    2.90
   7  16  -2    2.60    2.70
   7  16  -2    1.80    2.70
   6 -16  -2   36.80    5.90
   6 -16  -2   40.40    6.50
   6 -16  -2   48.90    6.50
  -6 -16   2   34.30    7.80
   6 -16  -2   49.20    6.30
   6 -16  -2   32.30    5.60
  -6 -16   2   44.50    6.80
   6 -16  -2   50.49    7.10
  -6 -16   2   43.70    5.40
   6  16  -2   49.10    7.30
   6  16  -2   39.90    6.90
   6  16  -2   39.30    7.00
  -6  16   2   40.30   12.50
   6  16  -2   49.00    7.90
   6  16  -2   48.30    6.50
   6  16  -2   37.80    6.50
  -6  16   2   45.00    7.20
  -6  16   2   45.00    6.80
   6  16  -2   42.10    6.70
   5 -16  -2  396.76   22.20
   5 -16  -2  310.57   25.80
   5 -16  -2  382.46   18.00
  -5 -16   2  386.26   27.40
   5 -16  -2  402.96   17.30
  -5 -16   2  405.96   16.10
   5 -16  -2  400.76   18.40
   5 -16  -2  387.36   17.30
  -5 -16   2  406.66   17.70
   5 -16  -2  403.36   18.10
   5 -16  -2  377.06   17.60
  -5  16   2  410.96   23.40
   5  16  -2  400.56   18.80
   5  16  -2  376.86   17.90
   5  16  -2  397.36   18.10
   5  16  -2  414.96   18.90
   5  16  -2  375.36   19.00
   5  16  -2  411.76   20.00
  -5  16   2  396.66   16.80
   5  16  -2  394.46   17.60
   5  16  -2  400.46   19.50
   4 -16  -2 1474.15   46.80
  -4 -16   2 1348.57   41.70
   4 -16  -2 1440.96   51.69
   4 -16  -2 1249.18   49.10
   4 -16  -2 1339.87   43.70
   4 -16  -2 1315.97   43.20
   4 -16  -2 1440.16   44.50
   4 -16  -2 1499.25   49.40
  -4 -16   2 1328.27   47.10
   4 -16  -2 1235.28   54.29
  -4 -16   2 1335.97   43.80
   4  16  -2 1368.96   43.60
   4  16  -2 1356.26   43.70
   4  16  -2 1295.57   43.60
   4  16  -2 1414.46   46.80
   4  16  -2 1503.75   47.40
   4  16  -2 1546.85   52.59
   4  16  -2 1358.76   45.60
  -4  16   2 1387.26   42.40
  -4  16   2 1289.47   45.60
  -4  16   2 1333.37   50.09
   3 -16  -2  637.94   29.30
   3 -16  -2  614.04   23.70
   3 -16  -2  560.74   31.60
  -3 -16   2  599.14   26.10
  -3 -16   2  600.94   23.70
   3 -16  -2  627.04   23.80
   3 -16  -2  631.04   23.70
   3 -16  -2  615.64   23.10
   3 -16  -2  634.34   23.80
  -3 -16   2  615.04   20.80
   3 -16  -2  601.54   23.60
   3 -16  -2  620.44   24.10
   3  16  -2  614.24   24.70
  -3  16   2  655.13   22.50
   3  16  -2  611.14   23.50
   3  16  -2  636.24   24.00
  -3  16   2  627.14   29.30
  -3  16   2  634.04   25.60
   3  16  -2  601.14   25.40
   3  16  -2  609.64   24.50
   3  16  -2  587.64   24.30
   3  16  -2  610.14   30.00
  -2 -16   2  191.08   12.20
  -2 -16   2  176.88   12.10
   2 -16  -2  192.18   19.00
   2 -16  -2  178.88   11.00
   2 -16  -2  192.98   11.90
  -2 -16   2  170.98    8.40
   2 -16  -2  195.78   12.80
   2 -16  -2  169.68   11.80
   2 -16  -2  169.68   14.50
  -2 -16   2  184.58   11.70
   2 -16  -2  197.38   19.50
   2 -16  -2  180.48   11.50
   2  16  -2  157.08   12.80
  -2  16   2  174.58   14.90
  -2  16   2  194.58   10.70
  -2  16   2  155.68   21.50
   2  16  -2  183.78   16.10
   2  16  -2  160.38   17.10
   2  16  -2  172.78   12.70
   2  16  -2  154.58   11.90
  -2  16   2  180.78   12.20
  -1 -16   2  734.13   26.10
   1 -16  -2  684.23   25.30
   1 -16  -2  681.03   25.00
   1 -16  -2  762.22   33.00
  -1 -16   2  714.23   26.20
   1 -16  -2  706.23   25.80
   1 -16  -2  697.33   33.60
   1 -16  -2  710.13   26.20
   1  16  -2  655.03   26.00
  -1  16   2  737.03   24.60
   1  16  -2  760.52   34.30
   1  16  -2  717.23   22.80
  -1  16   2  747.03   28.40
  -1  16   2  664.23   26.60
   1  16  -2  718.43   26.60
  -1  16   2  690.93   32.20
  -1  16   2  656.93   27.40
  -1  16   2  746.73   32.10
   0 -16  -2  321.27   15.70
   0 -16   2  282.57   15.90
   0 -16   2  330.47   22.10
   0 -16   2  361.46   21.20
   0 -16  -2  347.27   15.60
   0 -16  -2  268.17   23.60
   0 -16   2  329.27   16.00
   0 -16  -2  312.97   21.10
   0 -16  -2  342.97   15.80
   0 -16   2  336.37   16.30
   0 -16   2  318.77   19.70
   0 -16  -2  322.67   16.20
   0 -16   2  324.57   20.40
   0  16  -2  349.17   22.10
   0  16   2  309.37   17.20
   0  16  -2  354.96   14.00
   0  16  -2  322.87   16.70
   0  16   2  312.57   19.40
   0  16   2  319.27   16.70
   0  16  -2  280.57   19.80
   0  16  -2  322.47   16.20
   0  16   2  318.67   15.80
   1 -16   2 1167.18   45.20
   1 -16   2 1237.58   39.00
  -1 -16  -2 1166.38   47.70
   1 -16   2 1148.79   38.60
  -1 -16  -2 1190.18   38.60
   1 -16   2 1184.78   38.70
   1 -16   2 1235.28   39.80
   1 -16   2 1151.28   37.30
   1 -16   2 1142.59   37.40
   1 -16   2 1166.18   38.00
  -1 -16  -2 1182.48   37.90
  -1  16  -2 1196.48   36.70
  -1  16  -2 1187.08   40.50
  -1  16  -2 1110.99   38.00
  -1  16  -2 1181.38   53.69
   1  16   2 1140.49   38.40
  -1  16  -2 1215.88   48.90
   1  16   2 1193.38   39.80
   1  16   2 1181.28   45.40
   1  16   2 1147.89   39.70
  -2 -16  -2    1.70    4.40
   2 -16   2    1.90    4.70
   2 -16   2   -2.40    6.30
   2 -16   2    1.50    5.60
   2 -16   2    3.40    4.40
   2 -16   2    0.20    4.40
   2 -16   2   -2.80    4.10
   2 -16   2   14.20    6.30
   2 -16   2    3.40    4.80
  -2 -16  -2    1.50    2.80
   2 -16   2    7.90    4.30
  -2 -16  -2    5.70    7.10
  -2  16  -2    3.10    4.40
   2  16   2    9.50    6.70
   2  16   2   -4.60    5.00
   2  16   2   -1.10    5.30
   2  16   2    6.30    6.00
   2  16   2   15.90    7.40
  -2  16  -2   -2.10    6.10
  -2  16  -2    0.30    5.60
  -2  16  -2   -0.40    5.80
  -2  16  -2    1.40    3.30
  -3 -16  -2    6.50    2.90
   3 -16   2    1.00    7.20
   3 -16   2    9.10    6.80
   3 -16   2   -0.80    3.20
   3 -16   2    0.70    5.30
   3 -16   2    2.60    4.10
   3 -16   2    5.70    4.30
   3 -16   2    6.20    4.40
   3 -16   2    5.70    4.90
  -3 -16  -2   16.10   11.10
  -3 -16  -2    4.20    4.50
  -3  16  -2    4.30    3.70
   3  16   2    1.20    3.80
  -3  16  -2    1.10    7.70
   3  16   2   -6.80    4.40
  -3  16  -2    0.50    4.00
   3  16   2   -8.20    7.00
  -3  16  -2   -1.60    6.40
   3  16   2   -2.80    5.40
   3  16   2    3.70    4.40
   3  16   2    8.10    5.90
   3  16   2   -7.90    4.30
   4 -16   2    4.20    3.70
   4 -16   2    0.90    3.90
  -4 -16  -2    2.30    2.80
   4 -16   2    2.90    3.20
   4 -16   2    4.50    5.30
   4 -16   2   14.60    7.10
  -4 -16  -2   10.30    4.30
   4 -16   2    3.30    3.60
  -4  16  -2    6.20    3.70
   4  16   2    3.60    5.00
   4  16   2    4.20    6.60
   4  16   2   -0.80    4.60
   4  16   2   -3.40    2.90
   4  16   2    7.20    4.90
  -4  16  -2    7.00    8.80
  -4  16  -2    1.70    4.40
   5 -16   2  119.49    8.60
   5 -16   2  134.99    8.80
  -5 -16  -2  133.29    7.20
   5 -16   2  120.69    8.90
   5 -16   2  132.29    8.60
   5 -16   2  108.19    9.20
  -5 -16  -2  126.69    9.30
  -5  16  -2  129.39    8.30
   5  16   2  115.09    8.80
   5  16   2  102.09   11.50
   5  16   2  130.29   10.20
  -5  16  -2  113.39   10.20
   5  16   2  122.09    8.50
   5  16   2  119.09   10.40
   5  16   2  125.09    9.60
   6 -16   2    1.10    2.30
   6 -16   2    1.40    2.60
  -6 -16  -2    4.60    2.80
   6 -16   2    3.60    3.20
   6 -16   2    3.60    2.70
  -6 -16  -2   -1.60    2.60
   6 -16   2   -1.30    2.00
   6  16   2   -1.40    6.00
   6  16   2    6.90    2.70
   6  16   2    9.60    2.80
   6  16   2    4.10    2.60
   6  16   2    5.80    3.10
  -6  16  -2    0.00    2.70
   8 -17  -2   85.29    5.30
   8 -17  -2   76.19    5.30
   8 -17  -2   90.79    5.10
   8  17  -2   78.69    5.00
   8  17  -2   77.89    4.80
   8  17  -2   85.39    5.80
   8  17  -2   88.69    5.40
  -7 -17   2   82.59    7.80
   7 -17  -2   81.09   10.10
  -7 -17   2   74.89    5.40
   7 -17  -2   72.19    6.00
   7 -17  -2   73.09    6.30
  -7  17   2   65.59    6.90
   7  17  -2   60.59    5.90
   7  17  -2   71.79    8.20
   7  17  -2   60.89    7.70
   7  17  -2   72.19    6.60
   7  17  -2   77.09    6.60
  -6 -17   2   66.79    6.10
   6 -17  -2   65.09    7.00
  -6 -17   2   43.30   10.40
  -6 -17   2   65.59    7.10
   6 -17  -2   64.09    7.80
   6 -17  -2   67.89    7.60
   6 -17  -2   57.39    8.50
   6 -17  -2   47.00    7.50
   6 -17  -2   64.39    6.90
   6  17  -2   52.49    7.60
  -6  17   2   52.99    7.70
   6  17  -2   55.39    7.00
   6  17  -2   66.19    8.50
   6  17  -2   65.19    8.10
   6  17  -2   64.29    7.10
   6  17  -2   62.99    7.20
  -6  17   2   70.29   14.40
  -6  17   2   58.69    8.40
   5 -17  -2  706.93   25.70
   5 -17  -2  726.93   26.30
   5 -17  -2  705.53   25.60
  -5 -17   2  669.73   32.60
  -5 -17   2  686.03   23.70
   5 -17  -2  701.33   25.60
   5 -17  -2  681.53   25.10
  -5 -17   2  693.53   25.60
   5 -17  -2  711.83   25.90
   5  17  -2  693.03   26.60
   5  17  -2  657.83   25.40
   5  17  -2  715.43   25.70
   5  17  -2  681.53   27.30
   5  17  -2  664.13   25.50
  -5  17   2  668.73   36.80
  -5  17   2  677.53   27.90
   5  17  -2  713.33   27.60
  -5  17   2  687.43   25.00
   5  17  -2  677.13   25.90
   4 -17  -2  276.27   15.10
  -4 -17   2  261.87   14.50
  -4 -17   2  222.68   16.40
   4 -17  -2  275.07   14.70
  -4 -17   2  277.17   14.30
   4 -17  -2  276.57   14.00
   4 -17  -2  274.17   14.50
   4 -17  -2  264.17   14.20
   4 -17  -2  245.98   18.00
   4 -17  -2  219.38   20.20
   4 -17  -2  269.47   14.60
   4  17  -2  265.87   14.90
  -4  17   2  305.97   20.10
   4  17  -2  256.37   15.20
   4  17  -2  266.57   15.80
   4  17  -2  284.27   14.50
   4  17  -2  282.27   15.20
  -4  17   2  266.87   15.80
   4  17  -2  264.87   14.50
   4  17  -2  221.88   14.70
   3 -17  -2  123.79   15.00
   3 -17  -2   98.59    9.00
  -3 -17   2   91.99    6.70
   3 -17  -2  105.79   10.70
   3 -17  -2   81.49    9.40
   3 -17  -2  108.19   10.90
   3 -17  -2  107.99   10.10
  -3 -17   2  104.99    9.80
  -3 -17   2   83.79    9.20
   3 -17  -2  108.59    9.60
   3  17  -2  103.19    9.70
  -3  17   2   93.89    9.70
   3  17  -2   95.69   10.60
   3  17  -2   90.99   14.20
  -3  17   2  108.69   13.40
   3  17  -2  103.79   12.70
   3  17  -2   95.79   10.60
  -3  17   2   94.69    8.70
   3  17  -2   99.89   10.10
   2 -17  -2   35.40    9.60
   2 -17  -2   42.80    6.70
  -2 -17   2   47.70    7.60
   2 -17  -2   46.40    7.60
  -2 -17   2   40.80    7.20
  -2 -17   2   49.80    7.50
   2 -17  -2   37.10    6.50
   2 -17  -2   41.90    9.40
   2 -17  -2   29.80    5.90
   2 -17  -2   49.99    7.50
   2 -17  -2   51.39    8.70
   2  17  -2   47.30    8.30
   2  17  -2   46.80   10.70
   2  17  -2   35.60    7.00
  -2  17   2   39.40   11.10
  -2  17   2   31.50    6.70
   2  17  -2   46.70    7.30
  -2  17   2   41.80    6.20
  -2  17   2   47.50    9.80
   2  17  -2   37.00    6.80
   1 -17  -2  131.99   11.10
   1 -17  -2  151.58   10.80
   1 -17  -2  153.18   11.20
   1 -17  -2  121.69   10.90
  -1 -17   2  165.98   11.60
   1 -17  -2  132.79   14.70
  -1 -17   2  118.59   14.30
   1 -17  -2  129.89   10.90
  -1 -17   2  160.38   11.50
   1 -17  -2  135.89   14.40
  -1 -17   2  162.48   11.20
   1 -17  -2  145.39   14.80
  -1 -17   2  142.49   13.80
  -1  17   2  144.29   16.10
  -1  17   2  166.68   12.60
   1  17  -2  153.88    8.50
   1  17  -2  148.89   11.70
  -1  17   2  148.89    9.60
   1  17  -2  135.99   14.30
  -1  17   2  142.49   12.20
  -1  17   2  141.69   14.90
  -1  17   2  179.58   14.40
   1  17  -2  150.68   11.50
   0 -17   2   19.70    6.30
   0 -17  -2    3.40    4.50
   0 -17   2   10.40    7.00
   0 -17   2    6.60    7.20
   0 -17   2    4.70    4.20
   0 -17   2    7.60    5.40
   0 -17  -2   11.70    5.70
   0 -17  -2    4.60    3.50
   0 -17  -2    1.90    5.30
   0 -17   2    1.10    5.30
   0 -17   2    3.40    4.80
   0 -17  -2    7.70    4.20
   0  17   2   11.30    4.40
   0  17  -2    9.60    3.60
   0  17  -2   11.60    7.40
   0  17  -2   -3.30    4.80
   0  17   2   12.40    5.80
   0  17   2   -1.50    6.10
   0  17  -2    7.20    6.00
   0  17  -2    4.30    8.00
   0  17   2   15.50   10.40
  -1 -17  -2  211.28   12.60
  -1 -17  -2  199.28   12.30
   1 -17   2  185.48   12.60
   1 -17   2  201.08   12.50
   1 -17   2  198.68   13.00
   1 -17   2  206.08   12.90
   1 -17   2  193.98   18.80
   1 -17   2  211.48   12.60
   1 -17   2  198.38   12.10
  -1 -17  -2  183.38   17.40
   1 -17   2  189.58   16.40
   1  17   2  194.28   13.40
  -1  17  -2  200.88   17.60
   1  17   2  198.68   13.70
  -1  17  -2  215.88   11.00
  -1  17  -2  209.98   13.60
  -1  17  -2  180.18   13.10
   1  17   2  215.38   13.80
   1  17   2  181.68   13.90
  -1  17  -2  227.88   18.80
  -2 -17  -2  729.83   23.20
  -2 -17  -2  712.03   36.40
   2 -17   2  741.23   26.50
   2 -17   2  738.13   27.20
  -2 -17  -2  782.82   27.80
   2 -17   2  679.53   35.70
   2 -17   2  713.43   26.50
   2 -17   2  751.62   28.30
   2 -17   2  747.33   27.90
   2 -17   2  797.32   28.30
   2 -17   2  677.63   33.70
  -2 -17  -2  770.42   26.60
   2 -17   2  743.03   26.30
  -2  17  -2  704.23   29.30
   2  17   2  757.32   29.00
  -2  17  -2  781.62   38.00
  -2  17  -2  662.63   29.80
   2  17   2  769.92   29.40
   2  17   2  755.42   31.20
  -2  17  -2  738.53   25.90
   2  17   2  734.73   27.50
   3 -17   2  212.08   11.90
   3 -17   2  135.39   18.20
  -3 -17  -2  197.98    9.70
   3 -17   2  211.08   11.90
  -3 -17  -2  191.38   22.90
   3 -17   2  157.68   16.80
   3 -17   2  210.48   12.50
  -3 -17  -2  209.98   12.20
   3 -17   2  217.98   13.30
   3 -17   2  218.18   13.10
   3 -17   2  202.58   13.90
   3  17   2  214.28   13.80
   3  17   2  217.98   12.60
  -3  17  -2  181.28   18.50
  -3  17  -2  196.98   13.70
  -3  17  -2  190.58   18.60
   3  17   2  214.68   14.50
   3  17   2  206.28   13.70
  -3  17  -2  224.58   11.80
   3  17   2  221.58   14.50
   4 -17   2   22.60    5.10
  -4 -17  -2   15.10    4.90
   4 -17   2   12.90    3.70
   4 -17   2   16.30    4.60
  -4 -17  -2   18.00    3.80
   4 -17   2   19.80    4.50
   4 -17   2   18.60    4.70
   4  17   2   27.30    5.70
   4  17   2   22.60    6.10
  -4  17  -2   25.60    5.00
  -4  17  -2   -5.10    8.80
   4  17   2   15.10    4.30
   4  17   2   21.10    5.50
   4  17   2   13.40    4.90
  -4  17  -2   19.30    5.50
   4  17   2   18.90    5.10
  -4  17  -2   15.40    5.90
   5 -17   2   16.80    4.00
   5 -17   2   17.40    3.60
   5 -17   2   19.20    4.40
  -5 -17  -2   18.50    3.30
   5 -17   2   16.30    3.90
   5 -17   2   19.50    4.20
   5  17   2    9.80    4.10
  -5  17  -2   23.50    4.40
   5  17   2   20.70    5.50
   5  17   2   22.40    4.40
   5  17   2   37.20    6.70
   5  17   2   17.70    4.80
   6 -17   2   80.49    5.30
  -6 -17  -2   79.49    5.40
   6 -17   2   91.89    5.70
   6 -17   2   81.69    5.50
   6 -17   2   75.99    5.10
   6  17   2   82.99    5.30
  -6  17  -2   81.09    6.00
   6  17   2   85.09    6.20
   6  17   2   78.79    5.70
  -7 -18   2   17.00    3.00
   7 -18  -2   23.70    4.10
   7 -18  -2   26.50    4.20
  -7 -18   2   18.10    4.40
  -7 -18   2   31.60    5.70
   7 -18  -2   30.70    4.70
  -7  18   2   23.40    4.30
   7  18  -2   27.80    4.30
   7  18  -2   27.10    5.20
   7  18  -2   20.10    3.90
   7  18  -2   18.00    4.30
   6 -18  -2  186.18   10.20
  -6 -18   2  173.88   10.10
   6 -18  -2  187.48   10.50
   6 -18  -2  171.38    9.90
   6 -18  -2  190.18   10.80
   6 -18  -2  177.38   10.60
   6 -18  -2  172.38   10.60
  -6 -18   2  186.48    9.10
  -6  18   2  183.18   10.60
   6  18  -2  184.98   10.70
   6  18  -2  196.68   11.80
   6  18  -2  188.88   12.00
   6  18  -2  186.08   10.60
   6  18  -2  179.38   10.30
  -6  18   2  167.08   11.70
  -6  18   2  149.19   17.10
   6  18  -2  182.18   10.20
   5 -18  -2   -0.90    3.50
   5 -18  -2    2.40    7.10
  -5 -18   2    2.00    2.50
  -5 -18   2   10.30   12.00
   5 -18  -2    4.40    4.10
   5 -18  -2    6.50    4.40
   5 -18  -2    0.50    3.50
   5 -18  -2   -8.70    4.60
   5  18  -2   -0.60    5.10
  -5  18   2    4.60    4.30
  -5  18   2    1.30    4.00
   5  18  -2   -6.20    6.30
   5  18  -2    7.30    4.40
  -5  18   2   12.80    9.90
   5  18  -2   -4.70    3.20
  -4 -18   2   56.89    5.70
   4 -18  -2   72.59    8.50
  -4 -18   2   56.79    7.90
   4 -18  -2   63.09    7.60
   4 -18  -2   66.49    8.80
   4 -18  -2   50.89    7.60
   4 -18  -2   69.99    9.30
   4 -18  -2   65.29    9.00
  -4 -18   2   60.49    8.30
   4 -18  -2   57.99   11.70
   4 -18  -2   47.40   12.50
   4  18  -2   55.29    9.10
   4  18  -2   62.39    8.70
   4  18  -2   68.69    9.80
  -4  18   2   53.79    8.60
   4  18  -2   54.89    9.00
  -4  18   2   33.80   10.70
   4  18  -2   69.69    8.20
  -4  18   2   44.00    7.70
   3 -18  -2  144.39   11.60
   3 -18  -2  147.99   10.60
  -3 -18   2  141.89   11.30
   3 -18  -2  134.19   11.20
   3 -18  -2  127.79   15.80
  -3 -18   2  115.39   10.60
   3 -18  -2  133.69    9.90
   3 -18  -2  131.39   11.00
  -3 -18   2  139.99    7.90
   3 -18  -2  148.09   11.50
   3 -18  -2  153.58   15.10
   3  18  -2  140.29   16.50
  -3  18   2  145.09   10.30
  -3  18   2  147.19   16.00
   3  18  -2  141.89   16.10
   3  18  -2  148.49   12.40
  -3  18   2  142.89   12.00
  -3  18   2  164.88   17.40
   3  18  -2  122.79   11.00
   3  18  -2  145.69   11.20
  -3  18   2  119.79   12.10
   2 -18  -2  292.27   21.00
   2 -18  -2  336.37   16.20
  -2 -18   2  326.47   16.70
   2 -18  -2  306.47   15.80
   2 -18  -2  284.67   14.70
  -2 -18   2  324.37   15.50
   2 -18  -2  309.07   15.00
   2 -18  -2  292.47   15.50
   2 -18  -2  256.37   21.20
  -2 -18   2  291.67   15.30
   2 -18  -2  327.87   16.00
  -2  18   2  291.67   16.70
  -2  18   2  287.57   21.70
   2  18  -2  307.97   16.10
   2  18  -2  295.77   16.70
  -2  18   2  319.87   14.60
   2  18  -2  320.27   15.70
  -2  18   2  276.57   21.40
   2  18  -2  316.07   16.30
   2  18  -2  327.27   27.30
  -2  18   2  298.47   17.30
  -1 -18   2  306.77   15.40
  -1 -18   2  278.57   15.60
   1 -18  -2  294.27   14.90
   1 -18  -2  316.27   15.30
   1 -18  -2  276.77   22.00
   1 -18  -2  313.47   15.00
   1 -18  -2  298.67   21.90
   1 -18  -2  296.27   15.20
  -1 -18   2  233.18   24.60
  -1 -18   2  300.47   15.60
   1 -18  -2  271.07   15.10
   1  18  -2  309.87   15.90
  -1  18   2  301.47   18.20
  -1  18   2  282.17   20.40
   1  18  -2  270.77   15.70
  -1  18   2  311.87   16.50
  -1  18   2  276.77   17.80
  -1  18   2  306.67   13.50
   1  18  -2  287.47   17.80
  -1  18   2  272.07   22.90
   0 -18   2   10.40   10.00
   0 -18   2   -5.70    5.60
   0 -18   2    1.70    4.40
   0 -18   2    6.30    4.80
   0 -18   2    5.80    4.10
   0 -18  -2    8.30    5.60
   0 -18  -2    7.30    4.30
   0 -18  -2   -1.10    5.70
   0 -18   2    6.20    5.40
   0 -18  -2    8.20    4.00
   0 -18   2   13.00    9.30
   0  18   2    3.50    4.30
   0  18  -2    4.70    3.40
   0  18  -2    1.30    6.20
   0  18  -2    9.20    5.10
   0  18   2   -8.40    5.60
   0  18   2    7.30    6.10
   0  18  -2   -4.20    7.20
   1 -18   2   28.60    9.00
   1 -18   2   47.70    8.30
  -1 -18  -2   43.10   10.80
   1 -18   2   53.69    8.20
   1 -18   2   41.10   12.20
   1 -18   2   39.70    6.90
   1 -18   2   42.30    7.50
  -1 -18  -2   43.00    6.70
  -1 -18  -2   48.20    7.40
   1 -18   2   34.20    6.20
  -1  18  -2   39.20   10.30
   1  18   2   38.70    7.30
  -1  18  -2   38.50    7.60
   1  18   2   44.20    7.60
   1  18   2   57.89    9.50
  -1  18  -2   36.60    6.10
  -1  18  -2   39.90   11.20
   2 -18   2   25.80    5.60
  -2 -18  -2   19.40    5.10
   2 -18   2   15.70    7.60
   2 -18   2   22.00    7.00
  -2 -18  -2   12.10    4.90
   2 -18   2   14.40    4.90
  -2 -18  -2    7.20    9.60
   2 -18   2   20.10    5.60
   2 -18   2    3.00    8.80
   2 -18   2   16.30    5.10
   2 -18   2   20.50    5.00
  -2  18  -2   36.40   11.30
  -2  18  -2   14.80    8.40
  -2  18  -2    7.10    5.80
   2  18   2   18.30    6.00
   2  18   2   25.00    6.10
   2  18   2   22.90    6.70
   2  18   2   12.60    6.00
  -2  18  -2   20.60    6.00
  -2  18  -2    9.40    4.00
   3 -18   2    4.60    4.40
   3 -18   2    7.20    4.70
  -3 -18  -2    4.70    4.20
   3 -18   2    0.90    3.60
   3 -18   2   -1.60    9.90
   3 -18   2    0.30    3.20
   3 -18   2   -2.70    3.10
  -3 -18  -2    0.70    3.60
  -3 -18  -2    5.00    4.20
   3  18   2    0.50    4.20
  -3  18  -2    0.70    4.50
   3  18   2    4.70    4.40
   3  18   2    5.00    4.20
   3  18   2  -17.10    7.20
  -3  18  -2    4.20    3.70
  -3  18  -2   12.00    8.60
  -4 -18  -2  105.39    8.60
   4 -18   2  109.29    9.20
  -4 -18  -2  124.09    9.00
   4 -18   2  104.29    7.70
  -4 -18  -2  104.69    6.80
   4 -18   2  109.09    8.40
   4 -18   2  105.79    8.60
   4 -18   2  105.89    8.90
  -4  18  -2  101.79    7.70
  -4  18  -2   99.49    9.20
   4  18   2  110.19    9.90
   4  18   2  106.39    9.50
   4  18   2  109.69   14.00
  -4  18  -2   66.19   12.50
  -4  18  -2   56.49   15.20
   4  18   2  104.29    9.40
   4  18   2   96.69    8.10
   5 -18   2   59.49    6.00
   5 -18   2   59.99    6.20
   5 -18   2   54.99    6.10
  -5 -18  -2   75.09    7.70
   5 -18   2   56.19    5.70
   5  18   2   65.99    7.00
  -5  18  -2   60.39    5.60
   5  18   2   56.99    5.70
   5  18   2   77.69    8.70
   6 -18   2   21.60    3.20
  -6 -18  -2   10.90    2.30
   6 -18   2   11.40    2.50
   6 -18   2   12.30    2.40
   6 -18   2   10.00    2.40
   6  18   2   20.40    3.90
  -7 -19   2  219.48   11.10
   7 -19  -2  215.98   10.00
   7 -19  -2  234.38   10.10
  -7 -19   2  228.58   13.30
   7 -19  -2  224.48    9.00
   7 -19  -2  225.68    9.50
  -7 -19   2  196.68    8.60
  -7 -19   2  230.08   10.00
   7  19  -2  243.68   10.60
  -7  19   2  217.58    9.60
   7  19  -2  217.38    9.20
   7  19  -2  239.08   11.90
   7  19  -2  213.78   10.00
   6 -19  -2   -1.40    3.40
  -6 -19   2    2.80    4.10
   6 -19  -2   -5.80    2.50
  -6 -19   2    1.60    3.80
   6 -19  -2   -0.30    2.60
   6 -19  -2    4.80    3.40
   6 -19  -2   14.60    6.60
   6 -19  -2    0.40    2.60
   6  19  -2    3.00    3.40
   6  19  -2    0.20    3.10
  -6  19   2    4.90    3.30
   6  19  -2   -3.60    3.90
   6  19  -2   -3.30    2.40
   6  19  -2   -0.80    3.50
  -5 -19   2   89.89    8.40
   5 -19  -2   88.39    8.90
  -5 -19   2  107.39   10.00
   5 -19  -2   99.19    8.00
   5 -19  -2   76.89    9.10
   5 -19  -2   96.09    8.80
   5 -19  -2   89.39    7.80
   5 -19  -2   98.59    8.50
  -5 -19   2   89.59    8.30
   5  19  -2   90.79    9.40
   5  19  -2  103.49    8.20
   5  19  -2   89.09    8.80
  -5  19   2   79.29    9.80
  -5  19   2   88.59   14.30
  -5  19   2   94.69    8.60
   5  19  -2   93.09    9.30
   5  19  -2   81.19    9.40
   4 -19  -2   70.79    7.50
  -4 -19   2   57.69    8.00
   4 -19  -2   69.89    9.10
   4 -19  -2   74.99    8.30
  -4 -19   2   64.39    9.20
  -4 -19   2   76.99    6.20
   4 -19  -2   67.09    8.40
   4 -19  -2   92.99    9.50
   4 -19  -2   62.59    8.00
  -4  19   2   60.69    9.70
  -4  19   2   98.09   15.60
   4  19  -2   73.19    9.50
   4  19  -2   61.19    8.90
  -4  19   2   60.29    7.90
   4  19  -2   81.69    9.90
   4  19  -2   69.89    8.30
   4  19  -2   65.19    8.40
  -4  19   2   60.79   11.10
  -3 -19   2 1321.77   42.00
   3 -19  -2 1326.37   41.80
   3 -19  -2 1312.67   40.70
   3 -19  -2 1323.17   41.80
   3 -19  -2 1267.97   41.30
  -3 -19   2 1322.97   43.80
   3 -19  -2 1260.07   54.09
  -3 -19   2 1289.47   41.50
   3 -19  -2 1223.58   50.59
   3 -19  -2 1263.97   41.10
   3 -19  -2 1297.67   41.30
  -3  19   2 1277.17   53.39
  -3  19   2 1149.78   54.49
   3  19  -2 1223.28   42.10
   3  19  -2 1315.97   42.70
  -3  19   2 1319.07   40.90
   3  19  -2 1240.28   40.20
  -3  19   2 1247.88   45.60
   3  19  -2 1300.87   42.00
   3  19  -2 1270.07   42.40
  -3  19   2 1269.17   41.90
   2 -19  -2  691.73   25.40
   2 -19  -2  691.73   35.30
   2 -19  -2  653.33   35.90
   2 -19  -2  703.03   25.90
   2 -19  -2  698.23   24.70
   2 -19  -2  724.23   26.00
  -2 -19   2  717.03   26.30
   2 -19  -2  683.93   25.80
   2 -19  -2  688.93   25.50
  -2 -19   2  685.63   25.90
  -2 -19   2  697.73   27.20
   2  19  -2  673.63   26.20
  -2  19   2  675.33   26.50
  -2  19   2  698.93   28.50
  -2  19   2  612.64   33.60
   2  19  -2  692.03   34.20
  -2  19   2  661.93   35.30
   2  19  -2  692.03   26.60
  -2  19   2  635.14   28.80
   2  19  -2  710.03   26.70
  -1 -19   2   -1.30    3.80
  -1 -19   2    8.30    5.10
   1 -19  -2   10.70    4.40
   1 -19  -2    6.00    5.20
   1 -19  -2    4.20    5.90
  -1 -19   2    2.30    4.40
   1 -19  -2   14.70    5.10
   1 -19  -2  -10.30    6.90
   1 -19  -2    1.80    4.80
   1  19  -2   13.10    5.50
   1  19  -2    5.70    5.40
  -1  19   2    3.80    3.80
  -1  19   2    8.90    5.60
   1  19  -2   16.90    7.70
  -1  19   2   -3.20    7.40
   1  19  -2    9.60    7.90
  -1  19   2   11.70    9.60
  -1  19   2    7.60    9.80
   0 -19   2  322.47   16.90
   0 -19   2  322.47   16.30
   0 -19  -2  340.67   16.00
   0 -19   2  300.67   22.60
   0 -19   2  310.07   16.50
   0 -19   2  336.17   16.00
   0 -19  -2  294.37   23.00
   0 -19  -2  338.87   16.50
   0 -19  -2  332.77   16.40
   0  19  -2  338.77   16.20
   0  19   2  310.37   17.50
   0  19  -2  325.17   13.60
   0  19   2  342.37   17.50
   0  19  -2  342.17   17.10
   0  19  -2  346.57   23.90
   1 -19   2  100.29    9.80
   1 -19   2   87.49    9.40
  -1 -19  -2   78.79   15.60
   1 -19   2  113.19    9.80
   1 -19   2   91.79   15.50
  -1 -19  -2  101.09    9.10
   1 -19   2  111.19    9.90
   1 -19   2  127.89   18.30
   1 -19   2  103.49    9.60
   1 -19   2   98.79   10.60
  -1 -19  -2  104.79    9.10
   1  19   2  109.89   10.90
  -1  19  -2  102.89    8.10
   1  19   2   98.09   11.40
  -1  19  -2  107.19   13.90
  -1  19  -2   89.89   11.60
  -1  19  -2   57.29   14.80
   1  19   2  111.79   10.80
  -1  19  -2   78.39    9.40
  -2 -19  -2   19.00    5.00
   2 -19   2   19.30    5.20
   2 -19   2   22.60    5.10
   2 -19   2   21.70    5.30
  -2 -19  -2   17.20    4.50
   2 -19   2   17.30    5.00
   2 -19   2   25.30    7.50
   2 -19   2   16.60    4.80
   2  19   2   13.60    5.90
   2  19   2   16.70    6.00
  -2  19  -2   15.80    6.00
  -2  19  -2   10.50    7.90
  -2  19  -2   25.20    7.20
  -2  19  -2   18.00    4.50
   2  19   2   20.00    5.50
   3 -19   2   12.90    4.00
   3 -19   2   13.30    4.10
   3 -19   2   11.80    4.50
   3 -19   2    9.70    4.00
  -3 -19  -2   11.50    4.20
   3 -19   2    2.50    3.40
  -3 -19  -2   16.40    4.80
  -3  19  -2   17.80    6.40
   3  19   2    6.10    4.80
   3  19   2    8.40    4.30
   3  19   2    1.70    4.10
  -3  19  -2   -1.30    7.80
  -3  19  -2    6.90    3.50
   4 -19   2  269.07   12.80
   4 -19   2  275.57   12.50
  -4 -19  -2  268.87   13.10
   4 -19   2  266.27   13.00
   4 -19   2  266.97   12.70
   4 -19   2  282.97   13.80
  -4 -19  -2  274.07   12.30
   4  19   2  275.17   13.00
   4  19   2  283.37   14.70
  -4  19  -2  278.47   12.30
   4  19   2  263.67   12.30
   4  19   2  263.97   13.80
   5 -19   2   12.80    3.10
   5 -19   2   11.20    3.10
  -5 -19  -2    9.00    2.90
   5 -19   2   13.80    3.10
   5 -19   2   12.50    3.30
   5 -19   2    9.30    2.80
   5  19   2   14.60    4.20
   5  19   2   11.70    3.60
  -5  19  -2   13.70    3.20
  -7 -20   2    5.30    2.40
   7 -20  -2    9.70    2.60
   7 -20  -2   10.30    2.40
   7 -20  -2    7.00    3.00
   7  20  -2   12.10    2.90
  -7  20   2   16.70    4.00
   7  20  -2   15.60    3.80
   7  20  -2    8.80    3.00
  -6 -20   2    9.20    5.80
   6 -20  -2    9.00    5.80
   6 -20  -2    8.20    3.20
  -6 -20   2    5.90    3.30
   6 -20  -2    9.90    3.80
  -6 -20   2    5.30    3.60
   6  20  -2    8.80    3.40
   6  20  -2    6.60    3.30
  -6  20   2   10.60    3.40
   6  20  -2    7.80    3.30
  -5 -20   2  128.29    8.90
   5 -20  -2  126.59    9.50
  -5 -20   2  123.69    7.20
   5 -20  -2  116.09    9.10
   5 -20  -2  118.79    8.50
   5 -20  -2  130.89    8.50
   5 -20  -2  131.39    9.70
  -5 -20   2  127.09   10.30
   5 -20  -2  131.79    9.30
  -5  20   2  116.89   15.70
   5  20  -2  134.39   10.30
   5  20  -2  132.09    9.50
   5  20  -2  136.09   10.00
   5  20  -2  127.39    8.90
  -5  20   2  135.49    9.10
   4 -20  -2   39.20    9.20
   4 -20  -2   30.50    6.30
   4 -20  -2   24.80    7.50
   4 -20  -2   35.20    8.80
   4 -20  -2   19.70    5.50
  -4 -20   2   29.80    5.60
  -4 -20   2   26.00    6.50
   4  20  -2   30.70    9.40
  -4  20   2   22.50    9.50
   4  20  -2   27.10    6.30
  -4  20   2   29.30    7.70
   4  20  -2   24.10    5.60
  -4  20   2   18.40    4.90
   4  20  -2   34.10    6.30
   4  20  -2   29.00    6.70
  -4  20   2   23.60    7.30
  -3 -20   2  172.38   11.30
   3 -20  -2  155.28   11.40
  -3 -20   2  168.78   12.20
   3 -20  -2  170.78   10.40
   3 -20  -2  161.48   11.50
   3 -20  -2  165.48   10.70
   3 -20  -2  185.28   11.70
   3 -20  -2  177.88   22.80
   3 -20  -2  157.38   11.10
  -3 -20   2  186.18   11.60
   3  20  -2  159.98   11.80
   3  20  -2  172.68   12.20
   3  20  -2  161.98   12.30
  -3  20   2  167.98   10.70
  -3  20   2  152.58   13.60
  -3  20   2  169.38   12.70
   3  20  -2  155.78   13.50
  -3  20   2  152.58   17.20
   3  20  -2  140.69   10.90
   2 -20  -2  811.42   28.30
   2 -20  -2  764.92   27.90
   2 -20  -2  768.92   28.20
  -2 -20   2  792.42   28.60
   2 -20  -2  753.02   26.80
   2 -20  -2  756.42   27.60
   2 -20  -2  783.62   28.00
  -2 -20   2  803.82   28.40
  -2 -20   2  773.92   29.30
   2 -20  -2  708.43   49.70
  -2  20   2  833.22   55.99
  -2  20   2  790.22   28.90
   2  20  -2  785.32   28.80
   2  20  -2  805.62   29.20
  -2  20   2  770.62   26.70
   2  20  -2  755.22   28.30
   1 -20  -2  462.55   19.50
  -1 -20   2  435.26   19.10
   1 -20  -2  432.76   18.40
   1 -20  -2  396.96   27.60
  -1 -20   2  444.86   19.00
  -1 -20   2  419.66   19.70
   1 -20  -2  432.26   18.70
   1 -20  -2  407.66   17.80
  -1  20   2  439.36   16.80
   1  20  -2  449.26   20.10
  -1  20   2  400.16   26.10
  -1  20   2  449.16   20.90
   1  20  -2  406.16   19.60
   1  20  -2  390.96   25.60
   1  20  -2  460.75   19.70
  -1  20   2  435.86   20.20
   0 -20   2    2.70    5.70
   0 -20  -2    4.30    4.40
   0 -20  -2    1.30    3.70
   0 -20   2   -0.10    3.90
   0 -20   2    4.90    5.20
   0 -20   2    7.60    5.30
   0 -20  -2   -9.70    9.80
   0 -20   2    1.60    4.30
   0  20  -2    7.40    4.30
   0  20   2   -1.40    5.80
   0  20   2    3.00    5.00
   0  20   2    7.40    4.80
   0  20  -2   -3.10    3.20
   0  20  -2   -0.30    4.30
   0  20  -2    0.60    6.10
   1 -20   2   49.99    7.60
   1 -20   2   45.00   15.30
  -1 -20  -2   45.10   13.50
   1 -20   2   65.69    8.20
  -1 -20  -2   41.90    7.00
   1 -20   2   45.10    9.00
   1 -20   2   34.70    6.30
   1 -20   2   44.60    6.70
  -1 -20  -2   49.00    7.30
   1 -20   2   45.00    8.20
   1  20   2   47.00    7.80
  -1  20  -2   51.49    6.10
   1  20   2   60.59    9.70
   1  20   2   40.90    7.00
  -1  20  -2   45.10    6.90
  -1  20  -2   58.29    8.30
  -1  20  -2   42.80   11.20
  -1  20  -2   68.59   12.30
  -2 -20  -2   -2.70    4.80
  -2 -20  -2    4.10    3.50
   2 -20   2    0.40    3.70
   2 -20   2   10.00    4.10
  -2  20  -2   -2.70    6.70
   2  20   2    3.80    5.00
  -2  20  -2    3.80    3.40
  -2  20  -2    4.20    4.20
   2  20   2    1.40    4.40
   2  20   2    1.60    4.90
  -2  20  -2    0.00    7.20
  -2  20  -2    5.70    5.10
   3 -20   2  123.69    9.00
  -3 -20  -2  122.79    9.30
  -3 -20  -2  127.49    9.30
   3 -20   2  114.89    8.90
   3 -20   2  121.79    8.40
   3 -20   2  127.79    9.90
   3 -20   2  127.09    8.80
  -3  20  -2  108.59   12.20
   3  20   2  116.09   10.30
   3  20   2  126.89   10.40
  -3  20  -2  103.99    8.90
   4 -20   2    8.70    3.20
  -4 -20  -2   26.30    4.60
   4 -20   2   10.90    3.90
   4 -20   2   15.20    3.90
   4 -20   2   17.20    3.70
   4 -20   2   14.90    3.70
   4  20   2   11.60    3.80
   4  20   2   15.20    4.20
  -4  20  -2    9.00    4.30
  -4  20  -2   12.70    3.40
   5 -20   2   60.39    4.70
  -5 -20  -2   44.20    6.00
   5 -20   2   54.19    8.00
   5 -20   2   74.89    5.90
   5 -20   2   68.79    5.10
  -5  20  -2   68.49    4.90
   5  20   2   60.59    5.30
  -6 -21   2   -2.30    4.10
   6 -21  -2    0.20    2.10
  -6 -21   2    0.90    2.20
  -6 -21   2   -1.40    3.50
   6 -21  -2    4.10    2.40
   6 -21  -2    3.60    2.40
   6 -21  -2    1.70    2.80
   6  21  -2    1.50    2.40
  -6  21   2    1.60    2.70
   6  21  -2    4.90    2.80
   6  21  -2    1.30    3.20
   6  21  -2    0.70    3.20
   5 -21  -2  478.05   18.20
  -5 -21   2  448.46   17.90
  -5 -21   2  472.75   17.60
   5 -21  -2  460.35   17.30
   5 -21  -2  463.75   18.20
   5 -21  -2  454.05   17.50
   5 -21  -2  422.06   16.80
   5  21  -2  431.56   20.40
   5  21  -2  470.85   18.00
   5  21  -2  458.25   18.60
   5  21  -2  455.25   17.00
  -5  21   2  467.35   17.50
   4 -21  -2   14.70    4.30
  -4 -21   2   14.90    5.20
   4 -21  -2   17.60    4.20
   4 -21  -2   20.80    4.90
  -4 -21   2   20.10    4.60
  -4 -21   2   15.40    3.90
   4 -21  -2   21.30    4.90
   4 -21  -2   16.30    4.90
   4 -21  -2   11.70    4.90
   4  21  -2   20.30    4.90
   4  21  -2   15.10    4.60
  -4  21   2   15.20    7.60
  -4  21   2   20.40   11.50
   4  21  -2   22.90    5.90
   4  21  -2   13.60    5.30
  -4  21   2   12.90    4.30
   4  21  -2   18.20    5.10
   3 -21  -2  472.55   20.20
   3 -21  -2  492.55   20.30
  -3 -21   2  490.95   21.50
   3 -21  -2  503.25   25.90
  -3 -21   2  548.15   23.20
   3 -21  -2  516.05   20.70
   3 -21  -2  501.35   19.90
  -3 -21   2  520.05   22.80
  -3  21   2  505.35   19.40
   3  21  -2  531.25   21.80
  -3  21   2  453.65   23.40
  -3  21   2  467.95   20.20
  -3  21   2  498.65   29.40
   3  21  -2  509.45   21.30
   2 -21  -2  537.95   21.10
   2 -21  -2  517.15   21.30
   2 -21  -2  531.75   21.30
   2 -21  -2  532.45   20.10
   2 -21  -2  507.75   20.90
   2 -21  -2  550.24   21.10
  -2 -21   2  552.64   21.70
  -2 -21   2  526.55   21.40
  -2 -21   2  527.95   22.30
   2  21  -2  532.55   21.80
   2  21  -2  499.25   21.70
  -2  21   2  548.25   31.10
  -2  21   2  532.15   19.70
   2  21  -2  539.55   21.70
  -2  21   2  469.55   25.10
  -2  21   2  543.75   22.10
   2  21  -2  486.65   29.10
   1 -21  -2   56.39    8.90
   1 -21  -2   64.39    7.50
  -1 -21   2   51.89    7.00
  -1 -21   2   57.09    8.80
   1 -21  -2   79.69   20.60
   1 -21  -2   57.39    8.20
  -1 -21   2   71.79    8.20
   1 -21  -2   76.89    8.30
   1  21  -2   56.89    8.30
  -1  21   2   50.09    8.80
   1  21  -2   85.89   12.40
   1  21  -2   54.59   12.60
  -1  21   2   55.89    6.60
  -1  21   2   54.79    8.70
   1  21  -2   65.69    8.50
   0 -21   2  165.78   12.60
   0 -21  -2  166.48   11.10
   0 -21   2  166.98   11.10
   0 -21  -2  163.18   10.50
   0 -21   2  150.88   12.00
   0 -21   2  161.48   11.20
   0 -21   2  155.58   11.00
   0  21  -2  164.28   18.20
   0  21  -2  163.18   11.50
   0  21   2  172.98   12.30
   0  21  -2  166.68   12.00
   0  21  -2  148.89    9.00
   0  21   2  176.68   11.90
   0  21   2  170.68   13.40
   1 -21   2  142.39   10.50
  -1 -21  -2  164.38   11.00
  -1 -21  -2  182.48   10.80
   1 -21   2  168.48   12.70
   1 -21   2  172.78   11.10
   1 -21   2  164.38   12.50
  -1  21  -2  177.58   11.60
  -1  21  -2  169.78    9.50
   1  21   2  164.88   12.00
   1  21   2  171.78   12.40
  -1  21  -2  126.19   15.80
  -1  21  -2  147.59   11.20
   1  21   2  163.78   15.10
  -2 -21  -2  396.36   17.00
  -2 -21  -2  395.96   15.90
   2 -21   2  365.36   16.00
   2 -21   2  376.16   16.70
   2 -21   2  366.76   15.40
  -2 -21  -2  301.87   19.80
   2 -21   2  368.36   15.70
   2 -21   2  373.46   17.20
   2  21   2  372.56   17.80
  -2  21  -2  378.26   16.80
   2  21   2  384.56   16.30
  -2  21  -2  409.96   29.70
  -2  21  -2  374.46   15.20
   2  21   2  396.76   17.90
  -2  21  -2  362.76   16.20
  -2  21  -2  337.67   24.50
   3 -21   2   32.50    4.90
  -3 -21  -2   35.20    5.90
  -3 -21  -2   31.10    5.40
   3 -21   2   44.20    6.00
   3 -21   2   39.00    5.60
   3 -21   2   36.80    6.50
  -3 -21  -2   41.60    7.00
   3 -21   2   25.60    4.80
  -3  21  -2   43.00    5.60
   3  21   2   33.10    6.00
  -3  21  -2   35.10    5.40
   3  21   2   34.00    6.00
  -3  21  -2   22.10    9.90
   4 -21   2  194.48    9.30
   4 -21   2  199.88    9.90
  -4 -21  -2  196.08   10.00
   4 -21   2  182.38   11.20
  -4 -21  -2  199.08    9.00
   4 -21   2  202.48   10.10
   4 -21   2  208.38    9.40
   4  21   2  197.68   10.90
  -4  21  -2  186.08    9.40
   4  21   2  206.48   10.80
  -4  21  -2  190.68   10.00
   5 -21   2   22.40    3.20
   5 -21   2   12.60    2.50
   5 -21   2   18.10    3.30
  -5 -21  -2   17.80    3.30
   5 -21   2   11.80    2.40
   5  21   2   10.20    2.40
   5  21   2    8.90    2.70
   6 -22  -2   23.40    4.00
   6 -22  -2   18.60    3.10
  -6 -22   2   33.70    5.00
  -6 -22   2   23.30    3.80
   6 -22  -2   36.40    3.90
   6 -22  -2   25.20    3.60
   6  22  -2   18.80    4.70
   6  22  -2   17.70    3.60
  -6  22   2   18.50    3.30
   6  22  -2   23.90    4.00
   5 -22  -2    0.20    2.60
   5 -22  -2    0.40    3.70
  -5 -22   2    1.70    4.20
  -5 -22   2   -2.90    2.90
   5 -22  -2   -0.50    3.00
   5 -22  -2    3.50    3.40
   5 -22  -2   -2.50    3.80
   5  22  -2    4.10    3.40
   5  22  -2    2.20    3.70
  -5  22   2   -1.60    2.70
   5  22  -2    0.00    3.80
  -4 -22   2  117.09    8.40
   4 -22  -2   98.19    8.50
   4 -22  -2  109.69    7.90
  -4 -22   2   94.19    9.20
  -4 -22   2  105.09    8.10
   4 -22  -2   99.29    7.80
   4 -22  -2   99.39    8.40
   4 -22  -2  113.49    8.50
  -4  22   2   60.49   14.20
  -4  22   2   94.59    7.60
   4  22  -2   84.69   10.60
   4  22  -2  107.99    9.00
   4  22  -2  112.09   13.50
   4  22  -2  105.49    9.20
  -3 -22   2  485.15   19.40
   3 -22  -2  494.35   19.20
   3 -22  -2  493.95   19.70
   3 -22  -2  467.35   18.80
   3 -22  -2  495.05   19.20
  -3 -22   2  475.85   20.50
  -3 -22   2  483.45   19.60
   3 -22  -2  464.35   18.50
   3  22  -2  480.45   20.00
  -3  22   2  502.95   18.70
  -3  22   2  449.26   27.50
  -3  22   2  410.46   28.10
   3  22  -2  479.75   20.20
   3  22  -2  491.75   19.90
  -3  22   2  518.85   20.10
   2 -22  -2    6.40    3.90
  -2 -22   2    6.60    3.70
  -2 -22   2    0.80    3.90
   2 -22  -2    4.70    4.10
  -2 -22   2    4.30    6.30
   2 -22  -2    2.30    4.20
   2 -22  -2   -2.50    5.30
   2 -22  -2    4.00    4.20
  -2  22   2    7.10    5.30
  -2  22   2  -16.90   11.30
  -2  22   2    6.30    3.40
   2  22  -2    5.80    4.30
   2  22  -2    2.80    5.40
   2  22  -2   10.70    4.80
   1 -22  -2   -6.50    6.00
  -1 -22   2   -6.10    6.00
   1 -22  -2   -1.00    4.30
  -1 -22   2    3.60    3.90
   1 -22  -2   -3.60    5.40
   1  22  -2    0.30    3.60
  -1  22   2    3.90    4.50
   1  22  -2   -4.10    3.20
   1  22  -2    2.10    9.30
   0 -22   2   61.39    9.60
   0 -22  -2   44.20    6.80
   0 -22   2   53.19    7.40
   0 -22   2   38.30    6.70
   0 -22  -2   65.89    7.80
   0  22   2   37.20   10.90
   0  22  -2   46.50    7.40
   0  22   2   48.40    8.20
   0  22   2   42.50    7.30
   0  22  -2   42.20   11.90
   0  22   2   35.70    6.60
  -1 -22  -2   50.69    7.00
   1 -22   2   39.00    6.10
   1 -22   2   61.29    7.60
  -1 -22  -2   55.89    7.10
   1 -22   2   57.29    7.20
   1 -22   2   54.29    7.00
   1  22   2   58.79    8.10
   1  22   2   38.90    6.90
  -1  22  -2   58.89    7.80
   1  22   2   52.79    8.20
  -1  22  -2   54.49   12.80
  -1  22  -2   53.89    7.10
  -1  22  -2   53.69    8.00
   2 -22   2   36.60    5.80
   2 -22   2   43.30    6.10
   2 -22   2   33.00    5.30
   2 -22   2   26.30    5.00
  -2 -22  -2   39.30    6.40
   2 -22   2   41.40    6.50
  -2 -22  -2   37.10    6.00
   2  22   2   33.50    5.40
  -2  22  -2   34.40    5.50
   2  22   2   36.30    6.10
  -2  22  -2   40.80   14.20
  -2  22  -2   34.70    5.70
  -2  22  -2   46.90    7.40
   2  22   2   29.10    5.50
  -3 -22  -2    0.80    2.80
   3 -22   2    1.10    2.60
   3 -22   2    3.30    3.50
   3 -22   2    3.80    3.40
   3 -22   2    3.50    3.10
  -3 -22  -2    9.80    6.80
   3 -22   2   -0.10    2.60
   3  22   2    4.60    3.80
   3  22   2    0.40    3.10
  -3  22  -2    4.20    5.40
  -4 -22  -2   17.20    3.40
   4 -22   2   20.30    3.60
   4 -22   2   15.40    3.10
   4 -22   2   17.80    3.40
   4 -22   2   22.60    4.20
  -4  22  -2   17.10    3.00
   4  22   2   18.00    3.60
  -4  22  -2   16.50    3.80
   4  22   2   16.00    3.80
   6 -23  -2    0.70    1.50
  -6 -23   2   -0.60    1.90
   6  23  -2    2.00    2.00
   5 -23  -2  108.59    6.70
  -5 -23   2  110.29    6.90
  -5 -23   2   83.59    8.40
  -5 -23   2  110.59    7.70
   5 -23  -2  102.89    6.70
   5 -23  -2  108.49    6.60
   5 -23  -2  112.79    7.20
   5  23  -2  111.09    7.30
   5  23  -2   96.39    7.80
   5  23  -2  105.09    8.00
  -5  23   2  106.49    6.60
  -5  23   2  102.79    6.90
   4 -23  -2  203.18   12.40
   4 -23  -2  200.28   10.40
   4 -23  -2  178.78    9.80
   4 -23  -2  193.68    9.90
  -4 -23   2  192.28   10.20
  -4 -23   2  177.48   10.70
   4 -23  -2  185.38   10.90
  -4 -23   2  185.58   11.40
   4  23  -2  179.28   11.40
  -4  23   2  189.28    9.50
   4  23  -2  195.28   11.00
   3 -23  -2   15.50    4.40
  -3 -23   2   18.90    6.60
   3 -23  -2   19.50    4.50
   3 -23  -2   16.40    4.30
  -3 -23   2   17.30    4.40
   3 -23  -2   27.00    4.80
  -3 -23   2   14.00    4.10
   3 -23  -2   14.40    4.60
   3  23  -2   19.10    4.50
   3  23  -2   14.40    5.10
   3  23  -2   19.40    4.50
  -3  23   2   13.60    3.80
  -3  23   2   24.20    8.20
  -2 -23   2    7.90    3.60
  -2 -23   2   10.90    5.70
  -2 -23   2    9.10    3.80
   2 -23  -2    8.00    3.80
   2 -23  -2    7.90    4.20
   2 -23  -2    3.20    9.20
   2 -23  -2    5.50    4.50
   2 -23  -2    1.50    3.10
   2  23  -2   10.30    3.80
  -2  23   2    9.80    3.90
  -2  23   2  -22.00   14.20
  -2  23   2    7.20    5.10
   2  23  -2    4.50    5.50
   2  23  -2    0.90    3.40
  -2  23   2    6.70    4.10
   1 -23  -2  417.46   17.70
  -1 -23   2  423.86   18.00
   1 -23  -2  428.76   17.40
  -1 -23   2  420.86   17.70
  -1  23   2  447.46   19.00
   1  23  -2  431.16   18.40
   1  23  -2  433.66   18.50
  -1  23   2  446.96   18.70
   0 -23  -2   70.59    7.30
   0 -23   2   58.19    7.00
   0 -23  -2   68.69    7.50
   0 -23   2   67.89    7.40
   0  23   2   62.09    7.90
   0  23  -2   84.09    8.20
   0  23   2   68.19    9.30
   0  23  -2   53.69   13.50
   0  23  -2   68.89    8.00
   0  23   2   70.49    8.30
   0  23   2   66.49   10.30
   1 -23   2   81.59    7.70
   1 -23   2   82.59    8.10
   1 -23   2   73.19    7.30
  -1 -23  -2   66.89    7.10
  -1 -23  -2   65.29    7.20
   1 -23   2   76.99    7.40
  -1  23  -2   78.59    8.40
  -1  23  -2   77.59    7.80
   1  23   2   76.69    8.10
  -1  23  -2   60.29   13.70
   1  23   2   85.89    8.20
   1  23   2   77.49    9.00
   2 -23   2  221.58   11.60
  -2 -23  -2  225.98   10.80
   2 -23   2  244.68   11.20
   2 -23   2  238.78   11.70
   2 -23   2  230.08   10.50
   2 -23   2  220.28   11.00
  -2 -23  -2  242.98   11.70
  -2  23  -2  230.68   11.90
   2  23   2  219.08   12.40
  -2  23  -2  232.58    9.90
   2  23   2  241.98   12.70
  -2  23  -2  234.38   11.60
   2  23   2  241.48   12.00
   3 -23   2   29.10    5.30
   3 -23   2   33.30    4.80
   3 -23   2   23.50    4.20
   3 -23   2   35.80    5.10
   3 -23   2   22.30    3.90
  -3 -23  -2   19.00    3.60
   3  23   2   21.50    4.20
  -3  23  -2   29.80    4.30
  -3  23  -2   30.60    5.30
   3  23   2   24.00    4.40
   4 -23   2   97.39    6.60
   4 -23   2   96.39    7.80
   4 -23   2   92.89    5.50
   4 -23   2   88.19    5.10
   4  23   2   90.09    5.90
   4  23   2   88.79    6.20
   5 -24  -2   59.59    4.60
   5 -24  -2   47.40    4.80
   5 -24  -2   50.59    6.40
  -5 -24   2   58.39    4.80
  -5 -24   2   60.59    5.20
  -5  24   2   44.30    4.90
   5  24  -2   56.99    6.20
  -5  24   2   55.39    5.10
   5  24  -2   60.29    5.10
   4 -24  -2   10.60    2.90
   4 -24  -2    9.80    3.30
  -4 -24   2   13.30    3.30
   4 -24  -2    9.60    3.00
  -4 -24   2   10.80    3.10
   4 -24  -2    6.10    3.20
   4 -24  -2    8.70    4.70
   4  24  -2    9.10    3.10
   4  24  -2   13.20    3.70
  -4  24   2    8.10    3.20
  -4  24   2    7.90    3.50
  -3 -24   2  192.68   10.20
  -3 -24   2  182.18   10.00
   3 -24  -2  201.88   10.60
   3 -24  -2  194.68   10.50
   3 -24  -2  184.88    9.90
   3 -24  -2  201.68    9.50
   3 -24  -2  176.48    9.80
   3  24  -2  175.88   10.40
  -3  24   2  186.18   10.40
  -3  24   2  190.28    9.10
   3  24  -2  206.68   10.70
   3  24  -2  180.88    9.80
   2 -24  -2   16.50    4.80
   2 -24  -2   31.50    5.40
  -2 -24   2   25.80    4.60
  -2 -24   2   24.30    4.40
   2 -24  -2   32.90    6.00
  -2  24   2   17.90    5.50
   2  24  -2   33.50    5.70
  -2  24   2   23.20    4.30
   2  24  -2   24.00    4.80
   2  24  -2   14.90    5.70
   1 -24  -2    6.60    3.50
  -1 -24   2    4.30    3.50
   1 -24  -2   -1.30    3.10
  -1 -24   2    7.00    3.60
   1  24  -2    4.80    3.70
  -1  24   2    4.20    3.60
  -1  24   2    0.90    3.80
  -1  24   2    0.90    4.30
   1  24  -2    8.40    3.80
   0 -24  -2   13.30    3.70
   0 -24  -2   18.00    4.30
   0 -24   2   13.20    4.10
   0 -24   2   16.20    4.50
   0  24   2   18.80    4.80
   0  24   2   19.20    4.80
   0  24  -2   16.20    4.20
   0  24  -2    6.90    3.80
   0  24   2    1.60    9.30
   0  24   2   17.90    5.10
   1 -24   2  242.88   12.00
   1 -24   2  248.08   12.10
  -1 -24  -2  248.78   11.10
  -1 -24  -2  239.58   11.90
   1 -24   2  238.28   11.20
   1 -24   2  197.18   13.90
  -1  24  -2  247.58   13.00
  -1  24  -2  271.77   12.70
   1  24   2  237.48   12.40
   1  24   2  252.67   12.80
   2 -24   2    3.80    3.60
   2 -24   2   -0.70    3.20
  -2 -24  -2    0.20    2.60
  -2 -24  -2    1.10    4.10
   2 -24   2   -1.80    3.20
   2 -24   2    0.50    2.50
   2  24   2   -5.80    3.80
  -2  24  -2    6.90    4.20
   2  24   2   -2.80    3.60
  -2  24  -2    0.90    2.90
   2  24   2   -1.90    3.00
   3 -24   2   38.40    4.60
  -3 -24  -2   47.30    6.40
   3 -24   2   37.60    4.20
   3 -24   2   44.80    4.60
  -3  24  -2   43.10    4.60
   3  24   2   23.40    5.20
   3  24   2   40.40    5.00
   4 -25  -2   98.39    5.80
   4 -25  -2   87.19    5.50
  -4 -25   2   79.89    5.80
   4 -25  -2   66.79    8.20
   4 -25  -2   95.59    6.30
  -4 -25   2   84.39    5.80
  -4  25   2   93.59    6.10
   4  25  -2   73.89    6.10
   4  25  -2   90.59    8.80
  -4  25   2   86.59    8.30
  -3 -25   2   30.50    4.70
   3 -25  -2   35.10    4.70
  -3 -25   2   29.70    4.70
  -3  25   2   35.60    5.30
   3  25  -2   20.80    4.30
   3  25  -2   29.90    5.00
   3  25  -2   37.10    5.40
   2 -25  -2    9.30    3.50
  -2 -25   2    8.70    3.40
   2 -25  -2   11.80    5.40
  -2 -25   2   10.30    5.90
   2  25  -2    6.90    3.20
  -2  25   2    9.80    4.80
  -2  25   2   10.50    3.50
   2  25  -2   13.10    4.00
  -1 -25   2  157.78    8.90
   1 -25  -2  175.88   11.40
  -1 -25   2  162.68    9.50
   1 -25  -2  148.89   11.60
  -1  25   2  164.28    9.80
  -1  25   2  168.18    9.70
   1  25  -2  162.58    9.70
  -1  25   2  159.28    9.70
   1  25  -2  160.38    9.80
   0 -25   2   73.89    6.50
   0 -25  -2   83.59    8.00
   0 -25   2   79.39    6.60
   0 -25  -2   71.39    6.20
   0  25   2   70.39    8.80
   0  25  -2   68.39    7.10
   0  25   2   92.69    9.10
  -1 -25  -2    9.50    3.30
  -1 -25  -2    3.20    2.90
   1 -25   2    1.40    3.50
   1 -25   2    2.20    2.70
   1  25   2    4.00    3.20
  -1  25  -2    5.50    3.40
   1  25   2  -10.50    4.80
   1  25   2    1.60    3.30
  -1  25  -2   -0.90    2.70
  -2 -25  -2   55.79    5.20
   2 -25   2   53.09    5.00
   2  25   2   61.59    6.20
  -2  25  -2   49.60    5.30
   2  25   2   42.00    7.50
  -2  25  -2   34.90    7.90
[truncated: 742,756 more chars]
