# Supplementary material for: 3-Methyl-2-(methyl­sulfan­yl)-5,5-diphenyl-3,5-di­hydro-4H-imidazol-4-one
Source: IUCrdata. 2023 Mar 10;8(Pt 3):x230208. doi: 10.1107/S2414314623002080 (PMC10171326; doi:10.1107/S2414314623002080)
Supplement: Supplementary file 2 [file x-08-x230208-Isup2.hkl]

data_I                                                                          
_shelx_title ' JTM1704_0m_a.res in P2(1)/c'                                     
_shelx_refln_list_code          4                                               
_shelx_F_calc_maximum       98.37                                               
_exptl_crystal_F_000       624.00                                               
_reflns_d_resolution_high  0.8087                                               
                                                                                
loop_                                                                           
 _space_group_symop_operation_xyz                                               
 'x, y, z'                                                                      
 '-x, y+1/2, -z+1/2'                                                            
 '-x, -y, -z'                                                                   
 'x, -y-1/2, z-1/2'                                                             
                                                                                
_cell_length_a     8.4129                                                       
_cell_length_b    22.9217                                                       
_cell_length_c     8.6719                                                       
_cell_angle_alpha  90.000                                                       
_cell_angle_beta  117.417                                                       
_cell_angle_gamma  90.000                                                       
                                                                                
_shelx_F_squared_multiplier     1.000                                           
                                                                                
loop_                                                                           
 _refln_index_h                                                                 
 _refln_index_k                                                                 
 _refln_index_l                                                                 
 _refln_F_squared_calc                                                          
 _refln_F_squared_meas                                                          
 _refln_F_squared_sigma                                                         
 _refln_observed_status                                                         
   2   0   0       2615.23       2673.67        73.85 o                         
   3   0   0         10.95         24.62         4.13 o                         
   4   0   0        436.16        386.31         6.76 o                         
   5   0   0         26.36         17.37         1.97 o                         
   6   0   0        533.37        568.76         8.13 o                         
   7   0   0        296.07        300.52         4.85 o                         
   8   0   0          4.18          2.72         1.42 o                         
   9   0   0        323.45        300.44         7.53 o                         
   1   1   0       2027.54       1995.25        21.64 o                         
   2   1   0       4338.35       4460.65        68.27 o                         
   3   1   0        413.74        450.03         5.70 o                         
   4   1   0         40.55         42.38         1.39 o                         
   5   1   0         63.52         91.19         2.14 o                         
   6   1   0          8.71          5.87         1.06 o                         
   7   1   0        110.02        111.23         2.17 o                         
   8   1   0         19.20         19.01         1.32 o                         
   9   1   0          0.94          1.59         1.60 o                         
   0   2   0        161.18        153.15         3.02 o                         
   1   2   0        199.27        192.93         2.75 o                         
   3   2   0       1008.38        999.93        13.72 o                         
   4   2   0       1548.92       1624.01        19.60 o                         
   5   2   0         93.18        102.34         2.35 o                         
   6   2   0          6.86          6.29         1.01 o                         
   7   2   0        244.55        246.21         3.37 o                         
   8   2   0         31.05         35.83         1.74 o                         
   9   2   0        123.17        123.49         3.83 o                         
   1   3   0       2410.92       2407.70        29.15 o                         
   2   3   0        338.11        316.47         4.00 o                         
   3   3   0        922.41        910.97        10.59 o                         
   4   3   0       3680.69       3763.76        34.94 o                         
   5   3   0        271.49        295.75         5.44 o                         
   6   3   0        181.97        177.27         2.54 o                         
   7   3   0          0.25          1.58         0.90 o                         
   8   3   0        165.82        170.85         3.06 o                         
   9   3   0         15.89         13.17         1.78 o                         
   1   4   0       1050.10        985.65        12.23 o                         
   2   4   0        300.63        272.65         3.98 o                         
   3   4   0         87.75        112.06         3.87 o                         
   4   4   0        911.58        949.30        10.13 o                         
   5   4   0        960.85        990.62         8.69 o                         
   6   4   0        624.97        617.07         5.40 o                         
   7   4   0          4.09          2.24         1.02 o                         
   8   4   0         12.08          9.59         1.15 o                         
   9   4   0          3.56          2.59         1.23 o                         
   1   5   0        413.42        363.73         3.77 o                         
   2   5   0        196.77        210.23         3.40 o                         
   3   5   0       3270.80       3296.62        30.32 o                         
   4   5   0       2235.14       2230.60        20.44 o                         
   5   5   0       1013.35        993.52         8.22 o                         
   6   5   0       2886.85       2865.45        17.33 o                         
   7   5   0          0.57          1.29         0.98 o                         
   8   5   0         61.57         64.02         2.01 o                         
   9   5   0          2.29          4.45         1.37 o                         
   0   6   0       3926.16       3749.57        58.69 o                         
   1   6   0         20.44         24.93         0.97 o                         
   2   6   0        494.16        510.62         5.72 o                         
   3   6   0          0.11          0.70         0.72 o                         
   4   6   0        148.25        178.99         3.12 o                         
   5   6   0        621.43        655.53         5.54 o                         
   6   6   0        636.66        663.41         5.87 o                         
   7   6   0         17.00         18.66         1.24 o                         
   8   6   0         46.76         46.66         1.85 o                         
   9   6   0          0.24          0.21         1.06 o                         
   1   7   0         16.62         26.58         1.15 o                         
   2   7   0         91.59         72.75         1.74 o                         
   3   7   0        191.13        200.71         4.05 o                         
   4   7   0        104.08         84.98         2.28 o                         
   5   7   0        394.12        368.51         3.66 o                         
   6   7   0        181.21        172.13         2.45 o                         
   7   7   0          0.66          0.97         0.96 o                         
   8   7   0        250.09        241.91         3.38 o                         
   0   8   0       1253.17       1207.55        18.23 o                         
   1   8   0          8.80         21.89         1.35 o                         
   2   8   0        329.10        360.24         4.50 o                         
   3   8   0        305.87        337.31         4.52 o                         
   4   8   0          0.58          1.47         0.76 o                         
   5   8   0        421.40        425.11         4.07 o                         
   6   8   0       1322.09       1323.87         9.77 o                         
   7   8   0         78.42         73.53         1.91 o                         
   8   8   0         54.56         53.48         2.10 o                         
   1   9   0        860.89        910.63         9.40 o                         
   2   9   0         37.09         36.57         1.47 o                         
   3   9   0         74.45         98.24         2.17 o                         
   4   9   0         27.21         37.67         1.66 o                         
   5   9   0        105.74        104.07         1.88 o                         
   6   9   0         23.47         26.94         1.27 o                         
   7   9   0         40.98         42.23         1.63 o                         
   8   9   0         94.81        105.12         2.15 o                         
   0  10   0       3016.95       3398.41        47.62 o                         
   1  10   0       1349.89       1447.85        14.77 o                         
   2  10   0       1843.42       1956.54        19.90 o                         
   3  10   0       1145.53       1206.72        12.28 o                         
   4  10   0        311.92        262.68         3.03 o                         
   5  10   0        789.38        784.15         6.49 o                         
   6  10   0        364.18        378.19         4.21 o                         
   7  10   0        553.29        566.33         5.49 o                         
   8  10   0        178.88        171.09         3.20 o                         
   1  11   0         22.09         20.07         1.39 o                         
   2  11   0        182.56        223.50         4.73 o                         
   3  11   0         37.34         26.74         1.66 o                         
   4  11   0         57.02         64.77         1.77 o                         
   5  11   0         41.53         49.20         1.63 o                         
   6  11   0        124.68        130.74         2.34 o                         
   7  11   0        205.73        211.92         3.00 o                         
   8  11   0         91.66        102.28         2.10 o                         
   0  12   0       2236.11       2300.34        44.52 o                         
   1  12   0         46.78         45.43         1.72 o                         
   2  12   0         33.76         27.59         1.58 o                         
   3  12   0         25.94         25.29         1.66 o                         
   4  12   0        554.47        530.56         5.55 o                         
   5  12   0        454.13        451.37         4.50 o                         
   6  12   0          3.45          4.17         0.97 o                         
   7  12   0         54.44         53.67         1.66 o                         
   8  12   0        211.01        208.28         3.36 o                         
   1  13   0         92.90        122.28         2.39 o                         
   2  13   0        238.10        240.29         3.97 o                         
   3  13   0         65.76         78.46         1.87 o                         
   4  13   0        324.18        327.25         3.31 o                         
   5  13   0        306.73        300.87         3.46 o                         
   6  13   0          3.30          2.64         0.95 o                         
   7  13   0        243.89        257.13         3.42 o                         
   8  13   0         78.48         77.80         1.74 o                         
   0  14   0         56.05        103.22         3.52 o                         
   1  14   0         27.39         38.57         1.92 o                         
   2  14   0        712.24        612.01         7.24 o                         
   3  14   0        111.97        130.72         2.13 o                         
   4  14   0        124.67        122.38         2.15 o                         
   5  14   0        218.54        226.97         2.96 o                         
   6  14   0        107.70        102.21         2.10 o                         
   7  14   0         15.86         15.64         1.08 o                         
   8  14   0         24.48         21.43         1.40 o                         
   1  15   0         37.17         56.60         2.54 o                         
   2  15   0        237.62        239.28         2.90 o                         
   3  15   0         16.48         13.96         1.07 o                         
   4  15   0         90.56         90.02         2.12 o                         
   5  15   0          6.34          6.81         0.91 o                         
   6  15   0         74.29         80.03         2.00 o                         
   7  15   0         35.77         32.49         1.30 o                         
   0  16   0       1276.82       1207.19        14.42 o                         
   1  16   0        205.38        211.57         3.52 o                         
   2  16   0        365.03        334.52         3.38 o                         
   3  16   0          5.08          4.18         0.97 o                         
   4  16   0        928.97        868.05         6.92 o                         
   5  16   0         15.47         15.62         1.13 o                         
   6  16   0         71.48         77.15         1.95 o                         
   7  16   0        205.12        204.62         3.04 o                         
   1  17   0         55.28         61.74         1.93 o                         
   2  17   0          2.58          3.96         0.94 o                         
   3  17   0          8.07          7.35         1.15 o                         
   4  17   0        156.94        153.14         2.49 o                         
   5  17   0        151.11        148.15         2.48 o                         
   6  17   0        110.10        111.00         2.24 o                         
   7  17   0         27.87         24.73         1.41 o                         
   0  18   0        277.96        278.38         5.00 o                         
   1  18   0        848.12        834.94         6.63 o                         
   2  18   0       1127.89       1048.52         7.92 o                         
   3  18   0        387.81        371.58         4.12 o                         
   4  18   0         20.76         18.60         1.25 o                         
   5  18   0        178.25        177.43         2.69 o                         
   6  18   0         34.95         29.56         1.49 o                         
   7  18   0          0.28         -0.75         0.75 o                         
   1  19   0         77.26         82.91         2.38 o                         
   2  19   0          6.00         10.55         1.20 o                         
   3  19   0        109.40        119.87         2.40 o                         
   4  19   0        193.84        199.73         3.36 o                         
   5  19   0         38.20         42.83         1.51 o                         
   6  19   0          2.42          1.67         0.77 o                         
   0  20   0        116.85         96.36         3.43 o                         
   1  20   0        276.90        258.69         3.19 o                         
   2  20   0          0.58          0.87         1.04 o                         
   3  20   0         28.29         18.90         1.41 o                         
   4  20   0         23.56         15.31         1.43 o                         
   5  20   0         91.60         90.64         2.11 o                         
   6  20   0         54.32         61.19         1.91 o                         
   1  21   0       1377.06       1311.41        10.18 o                         
   2  21   0        748.45        723.63         6.44 o                         
   3  21   0         15.73         17.82         1.24 o                         
   4  21   0         91.38        106.37         2.30 o                         
   5  21   0         87.01         85.10         2.71 o                         
   6  21   0        143.82        135.95         2.77 o                         
   0  22   0          1.95          4.71         1.61 o                         
   1  22   0         65.21         74.11         2.46 o                         
   2  22   0         44.91         45.50         2.65 o                         
   3  22   0         53.91         49.20         2.31 o                         
   4  22   0          0.50          0.07         0.97 o                         
   5  22   0          2.51          0.31         0.80 o                         
   1  23   0        677.14        672.68         8.49 o                         
   2  23   0         43.62         49.56         1.94 o                         
   3  23   0        326.98        318.80         4.13 o                         
   4  23   0         91.90         98.66         2.39 o                         
   5  23   0          1.12          1.02         0.80 o                         
   0  24   0         83.85         82.93         3.53 o                         
   1  24   0        115.73        121.81         2.87 o                         
   2  24   0         61.86         71.43         2.30 o                         
   3  24   0         93.87         96.10         2.18 o                         
   4  24   0          3.26          2.62         0.79 o                         
   1  25   0         16.40         17.59         1.38 o                         
   2  25   0         86.71         80.30         3.64 o                         
   3  25   0        191.80        183.13         2.67 o                         
   4  25   0         83.06         73.96         2.14 o                         
   0  26   0        140.93        157.27         7.11 o                         
   1  26   0          0.02          0.22         1.01 o                         
   2  26   0        161.99        172.36         3.33 o                         
   3  26   0          8.95          8.04         0.98 o                         
   1  27   0         10.42          8.84         1.61 o                         
   2  27   0         80.40         73.07         3.73 o                         
   0  28   0         53.21         46.08         4.86 o                         
   1  28   0          0.05         -0.44         0.82 o                         
  -9   1   1         14.98         16.75         2.42 o                         
  -8   1   1        258.52        252.78         3.56 o                         
  -7   1   1        243.40        243.00         3.31 o                         
  -6   1   1        134.68        121.28         2.19 o                         
  -5   1   1       1883.76       1845.89        19.25 o                         
  -4   1   1        280.70        316.89         7.05 o                         
  -3   1   1       1823.32       1790.59        37.08 o                         
  -2   1   1       1838.00       1846.96        36.04 o                         
  -1   1   1         90.52        109.47         2.09 o                         
   0   1   1        804.92        754.29         8.81 o                         
   1   1   1       1010.00       1065.32        10.65 o                         
   2   1   1       3467.85       3569.59        34.17 o                         
   3   1   1        538.54        692.47         7.74 o                         
   4   1   1        247.53        227.86         3.44 o                         
   5   1   1          0.41          1.78         0.75 o                         
   6   1   1        340.91        347.32         3.66 o                         
   7   1   1         55.23         63.22         1.85 o                         
   8   1   1         23.74         17.24         1.10 o                         
  -9   2   1        194.33        189.56         5.24 o                         
  -8   2   1         98.12         99.51         2.43 o                         
  -7   2   1          5.95          6.04         1.16 o                         
  -6   2   1        625.08        614.66         5.76 o                         
  -5   2   1        315.82        351.34         5.24 o                         
  -4   2   1        888.66        890.97         9.83 o                         
  -3   2   1       1541.00       1615.28        16.09 o                         
  -1   2   1       4404.99       4511.02       234.95 o                         
   0   2   1       3960.36       3923.75        46.68 o                         
   1   2   1       9677.62       9185.98       240.21 o                         
   2   2   1       1969.94       2020.44        21.34 o                         
   3   2   1        566.03        600.30         7.61 o                         
   4   2   1        532.24        545.63         6.46 o                         
   5   2   1        230.24        203.82         2.67 o                         
   6   2   1         24.75         29.78         1.39 o                         
   7   2   1        550.50        571.53         5.62 o                         
   8   2   1          9.96          8.77         0.91 o                         
  -9   3   1          2.67          0.75         1.85 o                         
  -8   3   1        125.91        124.59         2.76 o                         
  -7   3   1        132.52        123.14         2.61 o                         
  -6   3   1        244.62        262.38         3.18 o                         
  -5   3   1        512.16        518.19         7.10 o                         
  -4   3   1       2230.99       2443.94        24.45 o                         
  -3   3   1        540.77        489.70         5.86 o                         
  -2   3   1        132.02        129.12         1.91 o                         
  -1   3   1       2748.31       2731.94        32.73 o                         
   0   3   1        648.75        653.77         8.02 o                         
   2   3   1       1964.87       1905.42        18.87 o                         
   3   3   1       1012.86       1088.55        11.13 o                         
   4   3   1        508.65        516.70         7.36 o                         
   5   3   1          0.08         -0.26         0.79 o                         
   6   3   1         86.51         84.93         1.89 o                         
   7   3   1        165.62        173.38         2.66 o                         
   8   3   1        144.55        144.67         2.50 o                         
  -9   4   1          4.45          3.26         1.54 o                         
  -8   4   1         50.32         54.58         2.11 o                         
  -7   4   1          7.78         10.57         1.19 o                         
  -6   4   1        696.99        669.99         5.75 o                         
  -5   4   1        190.48        186.22         3.73 o                         
  -4   4   1       1561.08       1571.38        17.61 o                         
  -3   4   1       4623.05       4796.93        43.13 o                         
  -2   4   1        152.27        135.46         2.28 o                         
  -1   4   1       6104.70       5898.40        52.10 o                         
   1   4   1        516.84        496.23         5.61 o                         
   2   4   1        151.76        172.94         3.08 o                         
   3   4   1       1073.40       1044.25        11.45 o                         
   4   4   1        572.72        555.99         6.97 o                         
   5   4   1        156.49        154.61         2.23 o                         
   6   4   1          4.40          4.22         0.84 o                         
   7   4   1         20.15         21.92         1.20 o                         
   8   4   1         59.87         58.84         1.74 o                         
  -9   5   1         10.65         10.74         1.60 o                         
  -8   5   1         17.12         22.10         1.38 o                         
  -7   5   1          6.40          6.20         1.18 o                         
  -6   5   1         25.79         38.63         1.55 o                         
  -5   5   1        246.92        272.15         4.94 o                         
  -4   5   1         71.07         70.29         1.95 o                         
  -3   5   1         71.39         87.89         2.34 o                         
  -2   5   1          0.35          2.44         1.71 o                         
  -1   5   1       3858.57       3826.62        67.22 o                         
   0   5   1       3059.16       3053.94        27.75 o                         
   1   5   1       5027.59       4967.30        40.27 o                         
   2   5   1       1958.59       2065.32        20.71 o                         
   3   5   1       2254.70       2326.70        21.25 o                         
   4   5   1        775.78        795.04         8.45 o                         
   5   5   1         30.73         27.00         1.14 o                         
   6   5   1         22.97         23.71         1.17 o                         
   7   5   1         11.56         10.78         1.01 o                         
   8   5   1         69.52         72.07         2.37 o                         
  -9   6   1         41.53         41.29         2.32 o                         
  -8   6   1        612.22        612.36         6.78 o                         
  -7   6   1         83.73         85.84         2.34 o                         
  -6   6   1         34.03         29.11         1.37 o                         
  -5   6   1        111.19        106.43         3.09 o                         
  -4   6   1        912.97        894.28        10.56 o                         
  -3   6   1        196.51        193.61         3.57 o                         
  -2   6   1       2659.25       2579.14        29.17 o                         
  -1   6   1        276.69        279.69         3.90 o                         
   0   6   1          4.63          4.83         0.72 o                         
   1   6   1       2030.16       2086.00        17.84 o                         
   2   6   1       3747.16       3783.51        39.19 o                         
   3   6   1       1381.66       1337.30        13.13 o                         
   4   6   1        124.99        113.11         2.39 o                         
   5   6   1        131.98        127.25         2.42 o                         
   6   6   1        700.04        692.12         6.04 o                         
   7   6   1        205.01        215.10         3.00 o                         
   8   6   1          0.64          0.37         0.76 o                         
  -9   7   1         16.14         13.61         1.54 o                         
  -8   7   1        188.60        187.87         3.04 o                         
  -7   7   1        314.05        305.10         3.77 o                         
  -6   7   1          9.89          6.62         1.14 o                         
  -5   7   1        122.42        133.40         2.34 o                         
  -4   7   1        304.14        323.08         6.03 o                         
  -3   7   1         21.88         23.12         1.71 o                         
  -2   7   1         51.45         50.29         1.65 o                         
  -1   7   1        167.45        150.19         2.61 o                         
   0   7   1       1433.55       1456.07        12.34 o                         
   1   7   1       1823.44       1967.49        17.11 o                         
   2   7   1        519.05        500.43         6.21 o                         
   3   7   1         10.01         14.83         1.14 o                         
   4   7   1        608.65        593.63         5.19 o                         
   5   7   1       1018.84       1002.09         7.86 o                         
   6   7   1        717.93        710.97         5.60 o                         
   7   7   1         14.48         16.70         1.13 o                         
   8   7   1         37.45         35.64         1.57 o                         
  -9   8   1        102.01        106.15         4.50 o                         
  -8   8   1        578.89        591.91         6.73 o                         
  -7   8   1         35.00         39.28         1.67 o                         
  -6   8   1        646.63        610.04         5.65 o                         
  -5   8   1       1062.62       1044.96         9.79 o                         
  -4   8   1       1012.49       1040.11        13.03 o                         
  -3   8   1       1424.93       1515.87        18.56 o                         
  -2   8   1       1603.15       1514.34        16.90 o                         
  -1   8   1        424.52        495.64         5.91 o                         
   0   8   1       4067.12       3847.43        31.84 o                         
   1   8   1       3312.01       3339.81        34.81 o                         
   2   8   1        201.99        288.42         4.40 o                         
   3   8   1        102.45        102.29         2.24 o                         
   4   8   1       1046.24       1022.67         7.58 o                         
   5   8   1       2455.98       2398.54        14.92 o                         
   6   8   1        645.37        636.58         5.29 o                         
   7   8   1       1231.80       1230.48        10.33 o                         
   8   8   1         80.78         73.66         1.81 o                         
  -9   9   1        121.25        124.27         5.97 o                         
  -8   9   1          2.33          2.46         1.14 o                         
  -7   9   1          9.90         11.50         1.09 o                         
  -6   9   1        584.51        583.96         5.66 o                         
  -5   9   1         25.22         29.44         1.22 o                         
  -4   9   1        252.83        262.56         5.02 o                         
  -3   9   1        274.09        307.27         4.73 o                         
  -2   9   1          0.02          0.84         0.84 o                         
  -1   9   1        176.99        171.65         2.87 o                         
   0   9   1          8.08          6.46         0.83 o                         
   1   9   1         64.64         55.40         1.67 o                         
   2   9   1        363.51        287.90         4.56 o                         
   3   9   1         13.73         18.49         1.56 o                         
   4   9   1          4.95          4.50         0.83 o                         
   5   9   1        236.07        249.72         2.95 o                         
   6   9   1          0.39          1.87         0.87 o                         
   7   9   1         42.13         39.88         1.76 o                         
   8   9   1          2.31          0.32         0.72 o                         
  -9  10   1          8.28          6.12         1.29 o                         
  -8  10   1          3.54          4.22         0.93 o                         
  -7  10   1        239.18        238.83         3.41 o                         
  -6  10   1        767.93        785.95         6.64 o                         
  -5  10   1        115.73        110.81         2.10 o                         
  -4  10   1        116.99         84.32         2.34 o                         
  -3  10   1        242.14        297.89         4.23 o                         
  -2  10   1       1796.17       1839.35        17.46 o                         
  -1  10   1        335.05        348.95         4.47 o                         
   0  10   1         80.84        112.94         2.76 o                         
   1  10   1       1414.12       1551.44        14.64 o                         
   2  10   1        801.01        817.62         9.08 o                         
   3  10   1       1153.08       1169.43        11.39 o                         
   4  10   1         46.20         47.25         1.59 o                         
   5  10   1        572.14        555.29         4.85 o                         
   6  10   1        160.61        160.86         2.62 o                         
   7  10   1        271.51        277.74         3.51 o                         
   8  10   1         69.15         67.71         1.92 o                         
  -8  11   1        171.69        179.04         3.83 o                         
  -7  11   1          3.27          5.05         1.06 o                         
  -6  11   1         24.39         24.49         1.23 o                         
  -5  11   1        162.94        145.13         2.28 o                         
  -4  11   1        238.91        229.20         2.98 o                         
  -3  11   1         65.74         58.95         2.01 o                         
  -2  11   1         17.67         20.89         1.37 o                         
  -1  11   1        628.89        618.16         7.17 o                         
   0  11   1         40.35         51.58         1.97 o                         
   1  11   1         22.58         36.82         1.56 o                         
   2  11   1          9.53          9.66         1.07 o                         
   3  11   1        465.64        473.75         4.68 o                         
   4  11   1        134.20        125.66         2.00 o                         
   5  11   1         23.85         24.13         1.26 o                         
   6  11   1         44.57         44.86         2.39 o                         
   7  11   1         39.05         36.85         1.48 o                         
   8  11   1        241.63        228.15         3.97 o                         
  -8  12   1        162.96        153.73         2.77 o                         
  -7  12   1        308.95        312.35         3.68 o                         
  -6  12   1         51.88         52.14         2.00 o                         
  -5  12   1         85.77         89.91         1.97 o                         
  -4  12   1        686.29        673.80         5.87 o                         
  -3  12   1          9.64         14.46         1.33 o                         
  -2  12   1        301.01        347.28         4.66 o                         
  -1  12   1        948.44       1032.25         9.93 o                         
   0  12   1        271.95        257.30         3.80 o                         
   1  12   1        172.12        217.89         3.42 o                         
   2  12   1       1236.95       1338.74        13.78 o                         
   3  12   1         42.02         44.58         1.50 o                         
   4  12   1         20.74         22.26         1.12 o                         
   5  12   1         66.67         67.10         1.74 o                         
   6  12   1        436.68        427.73         4.47 o                         
   7  12   1          0.30          1.15         0.84 o                         
  -8  13   1         66.28         71.34         1.78 o                         
  -7  13   1         55.22         59.18         2.22 o                         
  -6  13   1         50.46         47.86         1.58 o                         
  -5  13   1        153.86        139.99         2.80 o                         
  -4  13   1          6.73          6.23         0.91 o                         
  -3  13   1       1558.53       1511.06        11.61 o                         
  -2  13   1          4.44          3.96         0.92 o                         
  -1  13   1        729.40        686.22         7.20 o                         
   0  13   1         31.69         38.78         1.76 o                         
   1  13   1       3589.31       3654.96        30.01 o                         
   2  13   1        236.23        225.37         3.81 o                         
   3  13   1        357.82        324.18         3.22 o                         
   4  13   1        109.36        100.63         1.95 o                         
   5  13   1        737.97        714.66         5.61 o                         
   6  13   1        915.16        929.89         8.09 o                         
   7  13   1          0.58         -0.36         0.71 o                         
  -8  14   1         62.37         63.92         1.60 o                         
  -7  14   1         25.30         23.28         1.28 o                         
  -6  14   1         56.84         58.83         1.76 o                         
  -5  14   1        157.22        161.56         2.46 o                         
  -4  14   1        431.83        429.20         4.18 o                         
  -3  14   1         76.76         74.37         1.91 o                         
  -2  14   1         67.23         52.76         2.05 o                         
  -1  14   1        117.17        135.42         2.86 o                         
   0  14   1        553.87        569.12         6.36 o                         
   1  14   1         15.26         15.80         1.71 o                         
   2  14   1        188.31        204.62         2.70 o                         
   3  14   1         17.71         30.10         1.22 o                         
   4  14   1        187.01        180.39         2.52 o                         
   5  14   1          5.46          7.92         0.99 o                         
   6  14   1        100.46        110.03         2.06 o                         
   7  14   1         78.47         75.23         1.87 o                         
  -8  15   1          6.92          6.04         0.78 o                         
  -7  15   1        117.05        115.61         2.15 o                         
  -6  15   1        132.27        134.90         2.42 o                         
  -5  15   1         12.09         14.52         1.06 o                         
  -4  15   1        147.86        147.86         2.41 o                         
  -3  15   1        542.26        497.22         4.53 o                         
  -2  15   1          0.10          0.50         0.87 o                         
  -1  15   1        805.76        807.08         8.29 o                         
   0  15   1        320.52        328.23         4.46 o                         
   1  15   1       1001.97        943.35         8.46 o                         
   2  15   1        406.32        375.83         3.87 o                         
   3  15   1        590.97        586.85         5.17 o                         
   4  15   1        760.55        739.86         6.05 o                         
   5  15   1        175.71        179.04         2.87 o                         
   6  15   1        178.87        176.94         2.82 o                         
   7  15   1         33.71         35.50         1.48 o                         
  -8  16   1          9.63          7.62         0.91 o                         
  -7  16   1          0.58          0.44         0.75 o                         
  -6  16   1          3.44          4.78         0.87 o                         
  -5  16   1         70.21         58.18         1.77 o                         
  -4  16   1          6.12          3.61         0.90 o                         
  -3  16   1         98.46         95.39         1.98 o                         
  -2  16   1        153.34        123.91         2.31 o                         
  -1  16   1        145.24        139.12         3.07 o                         
   0  16   1        717.40        692.79         6.51 o                         
   1  16   1        152.32        158.96         2.57 o                         
   2  16   1        510.22        495.18         4.63 o                         
   3  16   1         25.27         26.32         1.50 o                         
   4  16   1        340.00        339.60         3.65 o                         
   5  16   1        257.37        262.36         3.38 o                         
   6  16   1          8.51          8.59         0.96 o                         
   7  16   1         25.66         21.12         1.13 o                         
  -7  17   1          3.48          3.93         0.79 o                         
  -6  17   1          6.60          6.25         0.88 o                         
  -5  17   1        257.62        263.83         3.19 o                         
  -4  17   1        168.75        172.27         2.58 o                         
  -3  17   1         43.78         39.31         1.47 o                         
  -2  17   1          9.38          7.78         1.01 o                         
  -1  17   1        556.02        529.84         4.83 o                         
   0  17   1       1150.72       1103.39         8.42 o                         
   1  17   1          1.99          2.67         1.05 o                         
   2  17   1        511.76        515.84         4.73 o                         
   3  17   1         62.92         55.22         1.89 o                         
   4  17   1        188.80        188.31         2.80 o                         
   5  17   1         13.35         10.42         0.97 o                         
   6  17   1         21.75         24.51         1.15 o                         
  -7  18   1        140.44        133.94         2.95 o                         
  -6  18   1        132.17        123.25         2.35 o                         
  -5  18   1        102.79        102.82         2.03 o                         
  -4  18   1          5.11          6.38         0.99 o                         
  -3  18   1         25.50         38.20         1.48 o                         
  -2  18   1        743.35        766.05         6.79 o                         
  -1  18   1          0.14         -0.83         0.98 o                         
   0  18   1       1388.52       1315.18         9.13 o                         
   1  18   1        351.03        354.49         4.01 o                         
   2  18   1        623.06        564.90         5.64 o                         
   3  18   1        291.48        271.69         3.27 o                         
   4  18   1         70.89         67.65         2.22 o                         
   5  18   1        184.40        191.08         2.79 o                         
   6  18   1          0.01          0.50         0.73 o                         
  -7  19   1         38.17         40.78         3.26 o                         
  -6  19   1          0.60          0.67         0.79 o                         
  -5  19   1         46.58         49.37         1.68 o                         
  -4  19   1        232.59        234.57         3.28 o                         
  -3  19   1        597.39        602.99         5.45 o                         
  -2  19   1        436.92        423.71         4.39 o                         
  -1  19   1        554.69        504.11         5.45 o                         
   0  19   1        697.29        632.26         6.15 o                         
   1  19   1         11.61         11.06         1.33 o                         
   2  19   1        137.04        143.92         2.62 o                         
   3  19   1         15.42         13.96         1.17 o                         
   4  19   1          7.58          5.83         0.99 o                         
   5  19   1         52.26         53.77         1.66 o                         
   6  19   1         74.40         81.92         2.11 o                         
  -6  20   1         29.97         33.66         1.42 o                         
  -5  20   1        184.19        182.24         2.86 o                         
  -4  20   1       1332.76       1311.12        10.85 o                         
  -3  20   1        128.86        124.54         2.65 o                         
  -2  20   1         51.95         44.25         1.69 o                         
  -1  20   1         18.74         24.36         1.42 o                         
   0  20   1        441.68        397.94         5.35 o                         
   1  20   1        358.38        337.19         5.07 o                         
   2  20   1        260.16        256.44         3.34 o                         
   3  20   1        216.70        224.90         4.45 o                         
   4  20   1         24.96         24.31         1.48 o                         
   5  20   1         12.48         20.01         1.33 o                         
   6  20   1          0.45          0.44         0.72 o                         
  -6  21   1        187.10        172.39         3.13 o                         
  -5  21   1         20.92         17.33         1.56 o                         
  -4  21   1        192.60        182.04         2.95 o                         
  -3  21   1        100.26        104.08         2.86 o                         
  -2  21   1        450.98        467.03         5.21 o                         
  -1  21   1          1.72          2.75         1.15 o                         
   0  21   1         81.13         81.50         2.40 o                         
   1  21   1         65.45         61.61         2.07 o                         
   2  21   1         36.48         36.11         1.75 o                         
   3  21   1          8.94          8.20         1.09 o                         
   4  21   1         53.77         51.29         2.08 o                         
   5  21   1         50.10         49.52         1.63 o                         
  -6  22   1        261.65        288.78        10.00 o                         
  -5  22   1          1.09          1.12         0.87 o                         
  -4  22   1        177.86        185.23         2.79 o                         
  -3  22   1          7.42          8.98         1.09 o                         
  -2  22   1        381.40        388.18         5.11 o                         
  -1  22   1        209.53        201.68         3.33 o                         
   0  22   1          5.54          6.08         1.43 o                         
   1  22   1         38.51         45.09         1.96 o                         
   2  22   1         14.32         11.03         1.14 o                         
   3  22   1        114.41        122.55         2.44 o                         
   4  22   1          1.91          2.62         0.89 o                         
   5  22   1         65.46         65.31         1.95 o                         
  -5  23   1         28.28         36.30         1.55 o                         
  -4  23   1        123.36        124.98         2.57 o                         
  -3  23   1        409.98        417.72         4.72 o                         
  -2  23   1          0.12         -0.88         1.45 o                         
  -1  23   1        419.27        420.50         7.50 o                         
   0  23   1        233.44        224.26         4.50 o                         
   1  23   1        130.32        119.44         2.44 o                         
   2  23   1        154.41        146.15         2.82 o                         
   3  23   1         43.26         48.14         1.72 o                         
   4  23   1        105.35        108.91         2.14 o                         
  -5  24   1          2.17          0.87         0.78 o                         
  -4  24   1        125.67        137.07         2.29 o                         
  -3  24   1         27.39         24.66         1.49 o                         
  -2  24   1          5.21          4.33         1.10 o                         
  -1  24   1         54.04         54.91         2.21 o                         
   0  24   1         33.66         38.08         1.95 o                         
   1  24   1        137.92        145.47         2.90 o                         
   2  24   1         23.56         18.12         1.33 o                         
   3  24   1         91.71         97.90         2.23 o                         
   4  24   1         18.93         18.13         1.13 o                         
  -4  25   1         56.64         48.39         1.44 o                         
  -3  25   1        335.31        353.45         5.15 o                         
  -2  25   1         40.88         44.18         2.08 o                         
  -1  25   1          4.72          3.55         1.16 o                         
   0  25   1         11.59         11.82         1.25 o                         
   1  25   1        131.46        129.67         4.24 o                         
   2  25   1        135.69        146.44         2.97 o                         
   3  25   1         10.52         12.22         1.12 o                         
  -4  26   1         12.41         10.11         0.98 o                         
  -3  26   1         88.33         88.45         2.42 o                         
  -2  26   1         38.47         37.44         1.94 o                         
  -1  26   1          0.35         -0.90         0.90 o                         
   0  26   1         14.61         15.39         1.30 o                         
   1  26   1          0.72         -1.03         1.15 o                         
   2  26   1         70.37         64.40         2.23 o                         
   3  26   1         30.04         32.57         2.15 o                         
  -3  27   1         47.34         51.32         2.90 o                         
  -2  27   1         62.40         67.22         2.13 o                         
  -1  27   1         82.07         92.52         2.58 o                         
   0  27   1         53.00         57.23         2.16 o                         
   1  27   1         42.64         47.47         2.11 o                         
   2  27   1        145.72        129.92         6.15 o                         
  -1  28   1          5.51          4.63         0.90 o                         
   0  28   1          8.81          7.13         1.02 o                         
  -9   0   2          5.41          3.71         2.07 o                         
  -8   0   2        158.45        166.54         5.04 o                         
  -7   0   2        105.80        121.62         4.31 o                         
  -6   0   2          4.11          5.70         1.78 o                         
  -5   0   2        273.08        252.65         6.31 o                         
  -4   0   2        258.59        222.28         7.71 o                         
  -2   0   2        458.87        458.15         6.49 o                         
   0   0   2       2043.81       2057.38        28.61 o                         
   1   0   2        465.81        396.37         7.12 o                         
   2   0   2       3763.25       3966.36        54.47 o                         
   3   0   2       1236.54       1312.72        18.41 o                         
   4   0   2        219.40        203.65         3.78 o                         
   5   0   2        799.14        763.75         8.15 o                         
   6   0   2         44.11         47.24         2.26 o                         
   7   0   2          7.21          7.43         1.38 o                         
   8   0   2        352.38        333.97         7.22 o                         
  -9   1   2         10.92          9.60         1.83 o                         
  -8   1   2        216.73        193.73         3.49 o                         
  -7   1   2          1.32         -0.04         1.32 o                         
  -6   1   2        691.82        646.16         6.22 o                         
  -5   1   2         12.92          5.84         1.24 o                         
  -4   1   2        877.42        958.15        12.02 o                         
  -3   1   2        428.37        450.36         5.19 o                         
  -2   1   2       1853.99       1802.81        16.56 o                         
  -1   1   2        192.97        185.49         2.38 o                         
   0   1   2        460.30        476.90         5.27 o                         
   1   1   2         27.29         36.25         1.25 o                         
   2   1   2        680.52        741.30         8.68 o                         
   3   1   2          1.84          4.13         0.94 o                         
   4   1   2        216.46        246.75         2.95 o                         
   5   1   2        108.83        122.03         2.14 o                         
   6   1   2        191.44        185.63         2.76 o                         
   7   1   2         91.48        101.72         2.12 o                         
   8   1   2         29.54         27.53         1.47 o                         
  -9   2   2         21.51         20.13         1.86 o                         
  -8   2   2         21.50         19.51         1.62 o                         
  -7   2   2         30.77         30.39         1.60 o                         
  -6   2   2        114.05         98.66         2.85 o                         
  -5   2   2        634.90        676.45         8.44 o                         
  -4   2   2         43.12         36.01         1.61 o                         
  -3   2   2        406.79        379.45         4.22 o                         
  -2   2   2         19.44         25.83         0.90 o                         
  -1   2   2       3580.34       3423.02        29.23 o                         
   0   2   2       1495.53       1510.36        15.25 o                         
   1   2   2       3013.21       2937.10        28.58 o                         
   2   2   2        681.91        707.42         8.30 o                         
   3   2   2        945.75        923.04         9.31 o                         
   4   2   2        104.31        108.11         1.95 o                         
   5   2   2        302.43        299.21         3.22 o                         
   6   2   2        113.07        114.59         2.23 o                         
   7   2   2        259.66        268.08         3.50 o                         
   8   2   2         15.22         12.16         0.98 o                         
  -9   3   2        122.51        128.11         4.87 o                         
  -8   3   2          0.06         -1.24         1.24 o                         
  -7   3   2        374.80        373.71         4.40 o                         
  -6   3   2          5.14          6.22         1.13 o                         
  -5   3   2        393.25        368.84         6.16 o                         
  -4   3   2        165.15        172.77         4.42 o                         
  -3   3   2        201.07        274.82         3.70 o                         
  -2   3   2       4517.50       4695.90        47.59 o                         
  -1   3   2        297.96        292.14         3.59 o                         
   0   3   2       2807.80       2744.62        26.76 o                         
   1   3   2         35.63         32.56         1.27 o                         
   2   3   2       1303.49       1442.61        15.26 o                         
   3   3   2        110.34        110.15         2.39 o                         
   4   3   2        123.81        109.07         2.08 o                         
   5   3   2          0.34          0.99         0.77 o                         
   6   3   2          1.02         -0.64         0.87 o                         
   7   3   2         51.08         49.37         1.65 o                         
   8   3   2          4.48          4.72         0.88 o                         
  -9   4   2         53.80         59.21         3.45 o                         
  -8   4   2         40.84         39.74         2.32 o                         
  -7   4   2         22.20         21.90         2.02 o                         
  -6   4   2        129.16        117.27         2.27 o                         
  -5   4   2          1.99          3.96         1.22 o                         
  -4   4   2       1348.12       1419.06        18.45 o                         
  -3   4   2        188.99        172.41         5.58 o                         
  -2   4   2       1979.87       2069.79        24.04 o                         
  -1   4   2         45.91         60.77         1.38 o                         
   0   4   2        513.79        556.70         5.88 o                         
   1   4   2       1602.62       1619.44        15.82 o                         
   2   4   2       1210.23       1437.46        14.59 o                         
   3   4   2       1403.35       1354.93        13.49 o                         
   4   4   2        207.25        205.33         2.73 o                         
   5   4   2        338.74        351.15         4.37 o                         
   6   4   2         24.91         24.71         1.27 o                         
   7   4   2        198.70        207.08         3.10 o                         
   8   4   2         18.46         18.04         1.12 o                         
  -9   5   2        617.86        626.81        12.23 o                         
  -8   5   2        102.23        103.25         3.13 o                         
  -7   5   2       1021.52        979.73         8.30 o                         
  -6   5   2        165.65        157.57         2.81 o                         
  -5   5   2        815.05        805.29        13.50 o                         
  -4   5   2        363.59        418.26         6.02 o                         
  -3   5   2       2819.26       2868.17        32.68 o                         
  -2   5   2         94.18         85.15         2.04 o                         
  -1   5   2       3189.00       3079.17        25.50 o                         
   0   5   2       1228.35       1325.21        11.81 o                         
   1   5   2          0.55          1.14         0.67 o                         
   2   5   2       1019.88        932.29        10.28 o                         
   3   5   2        167.40        170.61         3.09 o                         
   4   5   2         16.09         18.11         1.05 o                         
   5   5   2         32.05         34.81         1.33 o                         
   6   5   2        679.85        687.91         6.52 o                         
   7   5   2         46.89         45.67         1.69 o                         
   8   5   2        119.39        120.79         2.39 o                         
  -9   6   2          1.68          1.39         1.14 o                         
  -8   6   2         52.29         62.44         2.25 o                         
  -7   6   2         29.45         31.57         1.53 o                         
  -6   6   2        338.34        321.18         3.82 o                         
  -5   6   2         32.19         43.14         2.29 o                         
  -4   6   2          3.44          3.29         0.98 o                         
  -3   6   2         22.53         31.52         1.35 o                         
  -2   6   2       4236.61       4243.10        47.32 o                         
  -1   6   2       1373.42       1406.50        13.07 o                         
   0   6   2        485.68        488.12         5.24 o                         
   1   6   2        609.51        651.60         6.88 o                         
   2   6   2          6.82          5.96         0.98 o                         
   3   6   2        385.01        402.63         5.10 o                         
   4   6   2         21.89         20.98         1.17 o                         
   5   6   2        567.79        563.55         4.86 o                         
   6   6   2         62.00         63.00         1.87 o                         
   7   6   2         33.92         34.01         1.38 o                         
  -9   7   2         57.57         52.24         2.13 o                         
  -8   7   2        315.14        311.41         4.12 o                         
  -7   7   2        458.64        439.33         4.50 o                         
  -6   7   2         45.63         48.36         1.63 o                         
  -5   7   2        751.49        699.33        11.80 o                         
  -4   7   2        333.72        345.72         6.13 o                         
  -3   7   2       2271.63       2251.17        24.85 o                         
  -2   7   2        130.24        127.23         2.90 o                         
  -1   7   2       3632.88       3583.59        32.88 o                         
   0   7   2         23.05         31.17         1.37 o                         
   1   7   2       1094.64       1080.50        10.48 o                         
   2   7   2        834.60        878.99         9.01 o                         
   3   7   2         34.93         29.10         1.89 o                         
   4   7   2         18.77         19.33         1.05 o                         
   5   7   2         51.18         52.24         1.65 o                         
   6   7   2         18.78         20.56         1.15 o                         
   7   7   2        207.36        216.29         3.06 o                         
  -9   8   2         29.13         29.75         2.51 o                         
  -8   8   2          9.53          9.12         1.59 o                         
  -7   8   2         10.88         11.99         1.16 o                         
  -6   8   2         62.63         62.70         1.83 o                         
  -5   8   2         16.67         16.67         1.31 o                         
  -4   8   2          5.42          5.03         1.61 o                         
  -3   8   2       1060.67       1183.02        17.41 o                         
  -2   8   2          0.95          1.52         0.77 o                         
  -1   8   2         10.08         13.39         1.23 o                         
   0   8   2        181.82        157.70         2.57 o                         
   1   8   2       2058.97       2158.63        19.29 o                         
   2   8   2        612.80        712.27         7.84 o                         
   3   8   2         94.34         91.25         2.21 o                         
   4   8   2         20.60         20.90         1.05 o                         
   5   8   2        255.39        258.28         3.00 o                         
   6   8   2         29.54         27.09         1.26 o                         
   7   8   2          0.41          2.21         0.82 o                         
  -9   9   2         12.95         16.35         1.24 o                         
  -8   9   2          2.89          3.44         1.04 o                         
  -7   9   2         57.63         58.33         1.90 o                         
  -6   9   2         54.80         56.84         1.62 o                         
  -5   9   2        399.76        386.37         4.84 o                         
  -4   9   2        138.15        142.58         3.46 o                         
  -3   9   2       2094.03       2096.03        25.38 o                         
  -2   9   2        365.96        317.05         4.89 o                         
  -1   9   2       1802.53       1788.96        17.72 o                         
   0   9   2       2927.81       2812.89        24.25 o                         
   1   9   2       1950.80       2090.96        17.99 o                         
   2   9   2         41.61         46.41         1.75 o                         
   3   9   2          0.02          1.35         0.74 o                         
   4   9   2        369.64        384.89         3.72 o                         
   5   9   2        318.80        333.33         3.68 o                         
   6   9   2         32.34         35.51         1.53 o                         
   7   9   2        480.79        465.48         5.10 o                         
  -9  10   2         16.66         13.51         1.84 o                         
  -8  10   2          0.58          2.24         0.96 o                         
  -7  10   2          6.00          6.32         1.00 o                         
  -6  10   2         80.10         86.50         2.12 o                         
  -5  10   2         39.50         41.30         1.36 o                         
  -4  10   2       1179.52       1245.22        15.28 o                         
  -3  10   2        202.60        225.20         4.96 o                         
  -2  10   2       1396.90       1408.92        14.58 o                         
  -1  10   2       1474.27       1484.57        15.26 o                         
   0  10   2        178.67        193.79         3.04 o                         
   1  10   2       1812.41       1786.07        14.54 o                         
   2  10   2        755.76        799.16         9.12 o                         
   3  10   2        206.89        196.97         2.64 o                         
   4  10   2        334.17        317.44         3.32 o                         
   5  10   2       1106.68       1104.84         7.79 o                         
   6  10   2        291.16        284.98         3.20 o                         
   7  10   2         68.72         67.37         1.74 o                         
  -9  11   2        678.02        691.13        11.35 o                         
  -8  11   2        228.67        223.97         3.56 o                         
  -7  11   2        241.10        252.07         3.37 o                         
  -6  11   2        165.72        165.99         2.45 o                         
  -5  11   2        769.27        735.58         5.84 o                         
  -4  11   2          8.01         20.75         1.27 o                         
  -3  11   2        927.24        975.20        14.77 o                         
  -2  11   2        604.83        582.65         8.55 o                         
  -1  11   2        808.77        841.76         8.75 o                         
   0  11   2        457.16        482.66         5.37 o                         
   1  11   2        199.05        226.84         3.42 o                         
   2  11   2       1746.82       1743.05        15.14 o                         
   3  11   2        125.82        116.22         2.03 o                         
   4  11   2        887.14        891.20         7.32 o                         
   5  11   2        150.17        160.88         2.45 o                         
   6  11   2        111.70        114.67         2.10 o                         
   7  11   2        263.82        262.74         3.26 o                         
  -9  12   2          8.08          4.49         1.06 o                         
  -8  12   2        189.49        197.78         3.36 o                         
  -7  12   2         38.46         39.25         1.55 o                         
  -6  12   2        127.60        133.48         2.30 o                         
  -5  12   2        180.35        182.65         2.81 o                         
  -4  12   2        846.69        814.99         6.82 o                         
  -3  12   2        107.09         67.44         2.22 o                         
  -2  12   2          2.99          6.05         1.02 o                         
  -1  12   2        841.92        860.35         8.35 o                         
   0  12   2        381.09        441.00         5.80 o                         
   1  12   2       2441.26       2468.28        22.12 o                         
   2  12   2        130.97        131.30         2.17 o                         
   3  12   2       2018.23       1911.98        11.61 o                         
   4  12   2        242.73        240.01         2.80 o                         
   5  12   2        441.86        445.94         4.55 o                         
   6  12   2          1.56          1.98         0.79 o                         
   7  12   2        106.08        102.76         1.95 o                         
  -8  13   2         67.28         56.91         2.39 o                         
  -7  13   2         74.87         67.35         1.76 o                         
  -6  13   2        231.84        225.89         3.17 o                         
  -5  13   2       1142.02       1147.14         8.41 o                         
  -4  13   2        107.07        123.93         2.10 o                         
  -3  13   2          0.31          1.34         0.83 o                         
  -2  13   2         12.20         17.56         1.47 o                         
  -1  13   2          0.74          2.46         0.98 o                         
   0  13   2         57.17         60.29         2.00 o                         
   1  13   2        162.03        202.95         4.01 o                         
   2  13   2         10.12          6.67         1.00 o                         
   3  13   2         29.85         32.83         1.27 o                         
   4  13   2        297.73        310.97         3.35 o                         
   5  13   2        166.56        170.76         2.63 o                         
   6  13   2         35.94         35.90         1.44 o                         
   7  13   2         93.73         89.23         2.11 o                         
  -8  14   2        273.83        277.77         4.17 o                         
  -7  14   2        130.51        138.04         2.34 o                         
  -6  14   2        677.18        668.94         5.75 o                         
  -5  14   2        131.88        122.42         2.22 o                         
  -4  14   2         33.50         42.24         1.38 o                         
  -3  14   2         89.59         78.12         2.01 o                         
  -2  14   2        792.79        762.56         7.46 o                         
  -1  14   2        756.35        650.43         7.69 o                         
   0  14   2        218.60        213.81         3.57 o                         
   1  14   2        860.98        763.12         6.97 o                         
   2  14   2         68.10         68.51         1.76 o                         
   3  14   2       2150.15       2036.41        12.87 o                         
   4  14   2        197.58        204.24         2.67 o                         
   5  14   2         55.65         51.57         1.71 o                         
   6  14   2         87.71         99.60         2.29 o                         
  -8  15   2         41.12         42.08         1.56 o                         
  -7  15   2         25.76         30.21         1.57 o                         
  -6  15   2          0.16          0.68         0.85 o                         
  -5  15   2        193.33        198.64         2.64 o                         
  -4  15   2        394.95        409.54         3.82 o                         
  -3  15   2         75.17         70.00         1.80 o                         
  -2  15   2        274.28        259.67         3.89 o                         
  -1  15   2        879.18        847.04         7.58 o                         
   0  15   2        828.60        800.48         6.60 o                         
   1  15   2          0.07          0.19         0.93 o                         
   2  15   2        257.49        252.93         2.89 o                         
   3  15   2        258.81        249.11         2.97 o                         
   4  15   2        410.33        400.33         4.31 o                         
   5  15   2        141.07        137.35         2.27 o                         
   6  15   2          4.06          4.67         0.77 o                         
  -8  16   2         44.58         42.09         1.60 o                         
  -7  16   2          3.57          2.87         0.79 o                         
  -6  16   2         46.31         39.91         1.42 o                         
  -5  16   2        387.35        362.82         3.78 o                         
  -4  16   2       1262.18       1264.56        14.03 o                         
  -3  16   2        613.96        567.07         4.84 o                         
  -2  16   2        185.54        164.28         2.55 o                         
  -1  16   2        751.55        651.50         6.11 o                         
   0  16   2        319.69        298.80         3.43 o                         
   1  16   2       1187.00       1080.39         8.29 o                         
   2  16   2          0.61          2.31         0.94 o                         
   3  16   2          2.79          1.83         0.90 o                         
   4  16   2          0.78          3.33         0.94 o                         
   5  16   2        105.24        113.85         2.15 o                         
   6  16   2          3.82          2.61         0.76 o                         
  -8  17   2         84.21         76.60         1.82 o                         
  -7  17   2         67.60         66.17         1.87 o                         
  -6  17   2         60.84         56.62         1.66 o                         
  -5  17   2        624.77        635.57         5.58 o                         
  -4  17   2        247.37        244.54         3.15 o                         
  -3  17   2         87.41         91.16         2.11 o                         
  -2  17   2         42.35         39.00         1.55 o                         
  -1  17   2        139.52        136.30         2.30 o                         
   0  17   2          9.63          6.20         1.03 o                         
   1  17   2        198.79        184.88         2.80 o                         
   2  17   2        733.91        680.41         5.74 o                         
   3  17   2        200.30        190.38         3.14 o                         
   4  17   2         16.07         16.96         1.10 o                         
   5  17   2         20.62         18.22         1.12 o                         
   6  17   2         77.23         75.27         1.70 o                         
  -7  18   2         23.03         21.94         1.25 o                         
  -6  18   2        178.28        166.86         2.39 o                         
  -5  18   2          0.96          1.18         1.12 o                         
  -4  18   2         46.65         55.17         1.79 o                         
  -3  18   2        147.23        128.15         2.36 o                         
  -2  18   2        291.04        281.98         3.41 o                         
  -1  18   2        287.86        270.62         3.45 o                         
   0  18   2          2.27          3.74         1.09 o                         
   1  18   2         38.20         39.12         1.76 o                         
   2  18   2         21.61         16.08         1.25 o                         
   3  18   2          3.32          1.78         0.97 o                         
   4  18   2        100.99         96.41         2.01 o                         
   5  18   2         57.80         56.86         2.04 o                         
   6  18   2         16.03         13.10         1.77 o                         
  -7  19   2        202.19        204.68         2.56 o                         
  -6  19   2          0.01          0.41         0.86 o                         
  -5  19   2         79.03         84.98         1.99 o                         
  -4  19   2         70.87         64.91         1.88 o                         
  -3  19   2       1147.73       1178.21         8.72 o                         
  -2  19   2        661.59        632.30         5.73 o                         
  -1  19   2          2.46          5.36         1.17 o                         
   0  19   2        319.47        302.09         4.07 o                         
   1  19   2        104.18         92.84         2.41 o                         
   2  19   2         20.08         17.26         1.29 o                         
   3  19   2          4.92          8.37         1.22 o                         
   4  19   2        246.48        250.15         3.44 o                         
   5  19   2         12.19         11.12         0.98 o                         
  -7  20   2         12.53          9.74         1.06 o                         
  -6  20   2          9.22          7.38         1.06 o                         
  -5  20   2        123.18        117.68         2.20 o                         
  -4  20   2         23.68         25.42         1.53 o                         
  -3  20   2        140.79        152.23         2.54 o                         
  -2  20   2        683.56        715.78         6.78 o                         
  -1  20   2        398.24        397.48         4.60 o                         
   0  20   2          1.38          1.80         1.09 o                         
   1  20   2         47.98         45.10         1.74 o                         
   2  20   2          2.89          2.56         1.17 o                         
   3  20   2        114.74        111.02         2.62 o                         
   4  20   2         14.40         13.65         1.11 o                         
   5  20   2         61.53         58.74         3.04 o                         
  -6  21   2          2.20          1.44         0.71 o                         
  -5  21   2        395.83        420.32         4.74 o                         
  -4  21   2         16.12         15.90         1.10 o                         
  -3  21   2        445.13        460.53         5.34 o                         
  -2  21   2        499.01        484.88         4.93 o                         
  -1  21   2         57.90         56.96         2.22 o                         
   0  21   2        149.84        149.97         2.85 o                         
   1  21   2        148.96        151.78         2.98 o                         
   2  21   2        336.81        343.99         3.97 o                         
   3  21   2         42.84         32.85         1.48 o                         
   4  21   2        179.36        181.10         2.75 o                         
   5  21   2         18.17         13.68         1.59 o                         
  -6  22   2         32.29         22.62         1.52 o                         
  -5  22   2          0.15          0.28         0.91 o                         
  -4  22   2         88.05         94.75         2.55 o                         
  -3  22   2        424.04        444.53         4.79 o                         
  -2  22   2          2.84          3.70         1.10 o                         
  -1  22   2          0.24         -1.04         1.38 o                         
   0  22   2         40.71         44.19         2.29 o                         
   1  22   2         48.11         48.87         1.90 o                         
   2  22   2         38.74         33.27         1.47 o                         
   3  22   2          1.21          2.31         0.96 o                         
   4  22   2         12.29         16.41         1.07 o                         
  -6  23   2          2.97          0.62         0.93 o                         
  -5  23   2         95.91         97.39         1.90 o                         
  -4  23   2        157.74        173.87         2.94 o                         
  -3  23   2         15.97         16.62         1.18 o                         
  -2  23   2          6.27          5.53         1.08 o                         
  -1  23   2        392.39        395.97         5.90 o                         
   0  23   2         64.65         62.91         2.28 o                         
   1  23   2         68.57         69.99         2.13 o                         
   2  23   2        238.35        213.83         2.90 o                         
   3  23   2         34.08         24.67         1.48 o                         
   4  23   2         81.13         84.31         2.26 o                         
  -5  24   2         49.13         50.98         1.58 o                         
  -4  24   2          9.30          9.12         0.91 o                         
  -3  24   2        170.60        174.39         2.66 o                         
  -2  24   2         26.42         23.37         1.65 o                         
  -1  24   2          3.17          3.62         1.11 o                         
   0  24   2         12.58         13.76         1.30 o                         
   1  24   2        216.43        224.38         3.55 o                         
   2  24   2          0.36         -0.04         0.89 o                         
   3  24   2         32.74         37.00         1.93 o                         
  -4  25   2         80.44         80.16         2.26 o                         
  -3  25   2         24.86         28.97         1.68 o                         
  -2  25   2          7.02          9.09         1.28 o                         
  -1  25   2        146.67        149.18         3.04 o                         
   0  25   2         69.50         70.46         2.59 o                         
   1  25   2          4.04          1.98         1.11 o                         
   2  25   2         47.55         50.50         3.16 o                         
   3  25   2          1.62          3.72         1.40 o                         
  -4  26   2          6.08          3.47         0.90 o                         
  -3  26   2          0.97          0.24         0.94 o                         
  -2  26   2        393.87        397.68         5.04 o                         
  -1  26   2         51.08         55.49         1.84 o                         
   0  26   2         49.64         50.65         2.09 o                         
   1  26   2         14.97         19.23         1.56 o                         
   2  26   2          3.36          4.22         1.28 o                         
  -3  27   2        218.82        231.99         4.05 o                         
  -2  27   2         14.05         13.30         1.57 o                         
  -1  27   2          9.88          8.19         1.17 o                         
   0  27   2          2.22          2.71         0.93 o                         
   1  27   2          1.35          3.08         1.14 o                         
  -9   1   3        337.35        314.33         4.88 o                         
  -8   1   3        195.02        174.01         2.99 o                         
  -7   1   3       1069.98       1028.68         8.41 o                         
  -6   1   3         90.56         99.93         2.27 o                         
  -5   1   3        690.31        657.20         7.14 o                         
  -4   1   3          2.22          3.23         0.85 o                         
  -3   1   3        760.01        707.98         9.05 o                         
  -2   1   3        161.07        166.23         3.19 o                         
  -1   1   3         73.12         71.74         1.58 o                         
   0   1   3       2248.89       2187.85        20.88 o                         
   1   1   3        759.99        809.41         9.48 o                         
   2   1   3         39.00         22.49         1.44 o                         
   3   1   3         88.99        107.09         1.92 o                         
   4   1   3       1005.80        990.95         7.70 o                         
   5   1   3         30.71         38.71         1.61 o                         
   6   1   3        710.21        703.51         6.43 o                         
   7   1   3         39.88         45.85         1.68 o                         
  -9   2   3        124.32        118.01         6.57 o                         
  -8   2   3        127.70        126.65         2.78 o                         
  -7   2   3         21.22         14.36         1.17 o                         
  -6   2   3        184.02        156.14         2.68 o                         
  -5   2   3       1097.71       1114.20        13.29 o                         
  -4   2   3       1298.70       1357.61        18.57 o                         
  -3   2   3       1694.61       1748.88        21.53 o                         
  -2   2   3        126.63        147.59         2.72 o                         
  -1   2   3       2327.63       2262.79        21.22 o                         
   0   2   3       1069.47       1068.44        10.52 o                         
   1   2   3        170.97        180.04         3.27 o                         
   2   2   3          1.59          4.56         0.85 o                         
   3   2   3        115.25        109.52         2.01 o                         
   4   2   3         24.47         27.03         1.32 o                         
   5   2   3        429.27        398.14         3.86 o                         
   6   2   3        530.63        519.65         5.86 o                         
   7   2   3        221.45        215.92         2.93 o                         
  -9   3   3        367.50        377.49         7.16 o                         
  -8   3   3        690.72        646.71         8.11 o                         
  -7   3   3         27.43         24.76         1.56 o                         
  -6   3   3         40.98         49.90         1.71 o                         
  -5   3   3        444.97        414.42         6.24 o                         
  -4   3   3        219.48        223.20         4.09 o                         
  -3   3   3       3078.58       3077.95        38.63 o                         
  -2   3   3       4656.92       4727.76        52.45 o                         
  -1   3   3        139.90        124.18         2.25 o                         
   0   3   3         91.88         95.08         1.98 o                         
   1   3   3        435.88        488.97         6.31 o                         
   2   3   3       4332.73       4376.70        35.25 o                         
   3   3   3         36.18         59.40         1.53 o                         
   4   3   3        219.80        222.40         2.73 o                         
   5   3   3        131.03        132.51         2.18 o                         
   6   3   3          4.10          4.64         0.83 o                         
   7   3   3        184.01        178.79         2.86 o                         
 -10   4   3          6.37          3.31         3.40 o                         
  -9   4   3          1.65          0.12         1.26 o                         
  -8   4   3         47.57         47.27         2.05 o                         
  -7   4   3         14.92         13.58         1.33 o                         
  -6   4   3         22.29         26.36         1.43 o                         
  -5   4   3        240.79        233.99         5.83 o                         
  -4   4   3         96.27         80.81         2.34 o                         
  -3   4   3       8368.17       8626.17       103.33 o                         
  -2   4   3          0.83          1.66         1.00 o                         
  -1   4   3          3.07          2.82         0.65 o                         
   0   4   3       1708.56       1822.99        16.92 o                         
   1   4   3       1064.72       1089.39        12.48 o                         
   2   4   3          0.11          1.02         0.76 o                         
   3   4   3        768.43        781.70         5.88 o                         
   4   4   3        453.38        433.26         3.90 o                         
   5   4   3         21.43         24.10         1.17 o                         
   6   4   3         42.68         45.66         1.56 o                         
   7   4   3          0.13          1.69         0.65 o                         
 -10   5   3          6.18          4.04         3.77 o                         
  -9   5   3         66.48         70.35         2.69 o                         
  -8   5   3         15.31         14.04         1.30 o                         
  -7   5   3         12.75         14.23         1.33 o                         
  -6   5   3        213.35        203.92         3.00 o                         
  -5   5   3          1.39          2.89         1.19 o                         
  -4   5   3         13.57          6.04         0.98 o                         
  -3   5   3        432.98        451.91         9.82 o                         
  -2   5   3        383.10        417.59         8.63 o                         
  -1   5   3        786.50        797.26         8.22 o                         
   0   5   3       4103.29       4351.61        40.00 o                         
   1   5   3        121.87        126.36         2.92 o                         
   2   5   3          1.51          2.67         0.78 o                         
   3   5   3        243.57        246.80         3.07 o                         
   4   5   3         10.13         10.83         0.94 o                         
   5   5   3         41.71         37.19         1.39 o                         
   6   5   3         10.43         13.79         0.98 o                         
   7   5   3          0.83          0.79         0.59 o                         
  -9   6   3         41.12         42.76         2.53 o                         
  -8   6   3          1.08          0.48         1.15 o                         
  -7   6   3        297.10        277.69         3.60 o                         
  -6   6   3       1379.40       1296.69        11.17 o                         
  -5   6   3       1250.78       1305.69        17.54 o                         
  -4   6   3        384.38        443.45         6.62 o                         
  -3   6   3        151.57        194.24         4.23 o                         
  -2   6   3       1840.22       1967.50        25.66 o                         
  -1   6   3       2043.87       2030.45        18.70 o                         
   0   6   3         86.14         99.67         2.31 o                         
   1   6   3       4257.62       4325.60        38.05 o                         
   2   6   3          1.43          1.63         0.93 o                         
   3   6   3        600.59        558.81         4.66 o                         
   4   6   3        408.49        386.22         4.55 o                         
   5   6   3         13.79         18.09         1.15 o                         
   6   6   3        162.88        175.37         2.54 o                         
   7   6   3          0.26         -0.70         0.70 o                         
  -9   7   3        143.53        147.14         3.45 o                         
  -8   7   3        219.71        215.67         3.35 o                         
  -7   7   3         19.09         20.03         1.24 o                         
  -6   7   3         49.72         53.18         1.71 o                         
  -5   7   3        226.24        241.72         4.68 o                         
  -4   7   3        153.28        156.31         3.85 o                         
  -3   7   3        593.53        693.04        11.12 o                         
  -2   7   3         43.07         44.13         1.96 o                         
  -1   7   3        936.70        998.85         9.76 o                         
   0   7   3       2162.45       2360.83        20.73 o                         
   1   7   3        398.76        406.12         4.96 o                         
   2   7   3         38.55         47.46         1.94 o                         
   3   7   3        332.04        359.99         3.42 o                         
   4   7   3        177.54        192.12         2.79 o                         
   5   7   3          0.01          0.44         0.81 o                         
   6   7   3         32.94         32.56         1.46 o                         
   7   7   3          2.75          3.58         0.66 o                         
  -9   8   3         15.21         20.50         1.49 o                         
  -8   8   3        791.90        791.40         7.53 o                         
  -7   8   3        140.56        158.25         2.58 o                         
  -6   8   3        452.17        448.83         4.22 o                         
  -5   8   3        334.16        321.71         3.73 o                         
  -4   8   3       2957.07       2961.28        32.24 o                         
  -3   8   3        249.89        204.52         4.22 o                         
  -2   8   3         20.34         30.22         1.89 o                         
  -1   8   3       2727.05       2779.62        24.02 o                         
   0   8   3        137.89        182.33         2.85 o                         
   1   8   3        539.50        456.75         5.78 o                         
   2   8   3        190.70        215.84         3.55 o                         
   3   8   3       1505.81       1478.99         9.34 o                         
   4   8   3        521.64        542.56         4.67 o                         
   5   8   3        213.85        214.20         3.05 o                         
   6   8   3         59.82         63.27         1.75 o                         
   7   8   3         81.47         81.53         2.33 o                         
  -9   9   3        255.18        271.96         4.50 o                         
  -8   9   3         28.33         33.79         2.42 o                         
  -7   9   3        329.31        339.72         3.89 o                         
  -6   9   3         17.51         21.97         1.34 o                         
  -5   9   3         57.57         60.71         1.90 o                         
  -4   9   3        357.77        366.51         6.15 o                         
  -3   9   3        364.48        332.32         6.31 o                         
  -2   9   3         16.53         11.90         1.56 o                         
  -1   9   3       1043.06       1099.96        11.02 o                         
   0   9   3        248.98        275.69         3.64 o                         
   1   9   3         35.02         31.21         1.63 o                         
   2   9   3        676.17        658.78         5.37 o                         
   3   9   3         89.75         84.55         1.77 o                         
   4   9   3         31.46         37.92         1.43 o                         
   5   9   3        161.15        164.15         2.81 o                         
   6   9   3         83.23         88.52         1.93 o                         
   7   9   3        139.24        152.27         2.96 o                         
  -9  10   3         78.42         85.90         2.50 o                         
  -8  10   3         17.37         17.64         1.15 o                         
  -7  10   3        101.00        103.42         2.10 o                         
  -6  10   3        367.60        338.40         3.67 o                         
  -5  10   3        347.91        303.49         3.47 o                         
  -4  10   3        158.83        171.53         4.02 o                         
  -3  10   3       3951.26       4228.82        48.73 o                         
  -2  10   3        107.34        104.87         2.50 o                         
  -1  10   3        572.26        509.80         6.35 o                         
   0  10   3         27.53         35.09         1.48 o                         
   1  10   3         23.76         23.57         1.45 o                         
   2  10   3        571.12        579.30         5.44 o                         
   3  10   3          2.39          2.59         0.87 o                         
   4  10   3         12.88         10.74         1.00 o                         
   5  10   3         61.58         65.78         1.70 o                         
   6  10   3        240.80        243.06         3.33 o                         
  -9  11   3          3.91          4.16         0.96 o                         
  -8  11   3        211.78        201.10         2.83 o                         
  -7  11   3         59.05         57.52         1.88 o                         
  -6  11   3         41.75         41.95         1.53 o                         
  -5  11   3        925.32        876.01         6.58 o                         
  -4  11   3        669.36        630.03         5.47 o                         
  -3  11   3        127.93        123.01         3.44 o                         
  -2  11   3        692.69        688.55         7.94 o                         
  -1  11   3          0.36          0.80         0.96 o                         
   0  11   3        339.15        274.32         3.60 o                         
   1  11   3         72.69         69.99         2.03 o                         
   2  11   3         20.01         23.56         1.16 o                         
   3  11   3         27.33         27.26         1.23 o                         
   4  11   3        124.46        117.27         2.09 o                         
   5  11   3        262.81        260.21         3.08 o                         
   6  11   3          0.65         -0.57         0.63 o                         
  -9  12   3         87.90         85.00         2.76 o                         
  -8  12   3         16.92         19.19         1.11 o                         
  -7  12   3        824.62        824.34         7.90 o                         
  -6  12   3        290.54        278.43         3.18 o                         
  -5  12   3          9.10         10.57         1.00 o                         
  -4  12   3        102.02        105.88         2.08 o                         
  -3  12   3        143.70        130.29         3.75 o                         
  -2  12   3         50.61         63.94         2.34 o                         
  -1  12   3        105.07         97.45         2.44 o                         
   0  12   3        164.50        171.81         3.34 o                         
   1  12   3        475.27        494.49         4.69 o                         
   2  12   3        111.60        106.44         1.98 o                         
   3  12   3       1236.22       1179.74         8.46 o                         
   4  12   3          0.97          0.34         0.82 o                         
   5  12   3        110.27        107.25         2.04 o                         
   6  12   3          4.86          3.72         0.69 o                         
  -9  13   3         94.17         91.75         3.32 o                         
  -8  13   3          0.23          0.00         0.79 o                         
  -7  13   3         36.90         37.13         1.81 o                         
  -6  13   3         10.06          9.68         1.00 o                         
  -5  13   3        330.87        348.20         3.48 o                         
  -4  13   3        647.13        645.52         5.13 o                         
  -3  13   3        685.78        693.98         6.11 o                         
  -2  13   3       3098.77       3081.04        32.69 o                         
  -1  13   3         30.54         42.81         1.87 o                         
   0  13   3        329.90        315.23         3.85 o                         
   1  13   3        237.30        241.73         3.12 o                         
   2  13   3        187.24        194.36         2.57 o                         
   3  13   3        172.49        176.61         2.55 o                         
   4  13   3        137.25        143.41         2.35 o                         
   5  13   3        193.36        197.85         2.66 o                         
   6  13   3          7.73          5.78         0.69 o                         
  -8  14   3        164.60        169.34         3.60 o                         
  -7  14   3        119.78        119.30         2.21 o                         
  -6  14   3          1.99          2.01         0.83 o                         
  -5  14   3          0.07          1.34         0.81 o                         
  -4  14   3        242.93        239.37         2.79 o                         
  -3  14   3        368.37        387.29         3.85 o                         
  -2  14   3        911.87        888.37         7.36 o                         
  -1  14   3         88.45         95.98         2.15 o                         
   0  14   3         11.23         15.83         1.17 o                         
   1  14   3         40.00         35.13         1.39 o                         
   2  14   3         30.31         37.32         1.42 o                         
   3  14   3          5.01          3.32         0.92 o                         
   4  14   3        211.41        203.50         2.68 o                         
   5  14   3          2.03          1.29         0.84 o                         
   6  14   3          0.80         -0.06         0.69 o                         
  -8  15   3         52.72         45.58         1.64 o                         
  -7  15   3        790.34        803.19         7.15 o                         
  -6  15   3        395.55        385.06         4.00 o                         
  -5  15   3         74.29         65.16         1.78 o                         
  -4  15   3          4.22          3.36         0.86 o                         
  -3  15   3         13.58         13.57         1.05 o                         
  -2  15   3         66.11         64.10         1.86 o                         
  -1  15   3        161.77        159.53         2.56 o                         
   0  15   3        937.83        878.45         7.01 o                         
   1  15   3        678.62        637.40         5.72 o                         
   2  15   3       1160.04       1163.94         8.91 o                         
   3  15   3        168.23        156.32         2.36 o                         
   4  15   3         83.93         86.76         2.01 o                         
   5  15   3          5.09          2.92         0.81 o                         
   6  15   3         36.20         36.75         1.51 o                         
  -8  16   3          4.85          3.85         0.78 o                         
  -7  16   3        215.07        212.83         2.98 o                         
  -6  16   3         64.86         56.87         1.90 o                         
  -5  16   3          1.08          2.66         0.87 o                         
  -4  16   3         54.52         52.81         1.64 o                         
  -3  16   3         36.14         42.87         1.53 o                         
  -2  16   3         71.31         74.29         2.28 o                         
  -1  16   3         93.10         90.51         2.53 o                         
   0  16   3          1.29          2.07         1.02 o                         
   1  16   3        709.13        677.86         6.21 o                         
   2  16   3        277.18        268.27         3.27 o                         
   3  16   3        184.27        173.29         2.98 o                         
   4  16   3         34.56         35.21         1.41 o                         
   5  16   3          4.34          3.85         1.20 o                         
  -8  17   3         14.41         13.45         1.32 o                         
  -7  17   3         34.96         42.29         1.64 o                         
  -6  17   3         24.06         25.37         1.49 o                         
  -5  17   3        417.31        419.81         4.39 o                         
  -4  17   3         20.92         12.19         1.04 o                         
  -3  17   3        452.50        418.89         4.69 o                         
  -2  17   3        106.08        123.33         2.81 o                         
  -1  17   3        712.49        668.72         5.62 o                         
   0  17   3         14.84         15.81         1.35 o                         
   1  17   3          8.62          5.95         1.19 o                         
   2  17   3        421.75        395.31         4.20 o                         
   3  17   3        104.45         97.65         2.18 o                         
   4  17   3        405.65        399.50         5.75 o                         
   5  17   3        177.67        174.16         2.78 o                         
  -7  18   3         53.04         48.51         1.47 o                         
  -6  18   3         45.61         52.02         1.65 o                         
  -5  18   3         42.44         37.96         1.66 o                         
  -4  18   3          6.38          3.06         0.93 o                         
  -3  18   3         98.15         97.84         2.20 o                         
  -2  18   3         63.35         76.10         2.13 o                         
  -1  18   3        355.93        353.29         4.30 o                         
   0  18   3         66.67         67.12         2.26 o                         
   1  18   3         74.45         78.53         2.19 o                         
   2  18   3         21.35         25.42         1.46 o                         
   3  18   3        691.49        640.46         6.13 o                         
   4  18   3          2.27          1.06         0.83 o                         
   5  18   3         55.33         61.32         1.73 o                         
  -7  19   3          8.74          4.85         0.79 o                         
  -6  19   3         78.65         77.43         1.84 o                         
  -5  19   3         49.48         52.43         2.00 o                         
  -4  19   3        486.69        491.76         4.98 o                         
  -3  19   3          1.04          1.13         0.97 o                         
  -2  19   3        819.14        773.79         6.54 o                         
  -1  19   3        133.89        118.77         2.45 o                         
   0  19   3         50.27         59.20         2.18 o                         
   1  19   3         47.82         48.65         2.16 o                         
   2  19   3        150.46        146.27         2.83 o                         
   3  19   3         48.33         56.93         1.92 o                         
   4  19   3        189.02        201.64         3.03 o                         
   5  19   3         58.87         51.50         2.22 o                         
  -7  20   3         16.83         13.94         1.35 o                         
  -6  20   3         67.66         65.10         1.67 o                         
  -5  20   3        388.45        388.03         4.06 o                         
  -4  20   3        395.01        404.43         4.13 o                         
  -3  20   3        103.96         95.40         2.39 o                         
  -2  20   3         85.27         82.24         2.09 o                         
  -1  20   3        428.23        433.42         5.05 o                         
   0  20   3          0.13          0.71         1.08 o                         
   1  20   3         21.29         19.74         1.63 o                         
   2  20   3        185.20        175.59         2.95 o                         
   3  20   3         98.00        105.85         2.40 o                         
   4  20   3         54.51         57.29         2.39 o                         
  -6  21   3         58.01         59.94         1.68 o                         
  -5  21   3        152.38        157.01         2.56 o                         
  -4  21   3          8.04          9.01         1.28 o                         
  -3  21   3         13.67         12.58         1.08 o                         
  -2  21   3          9.36          6.07         1.40 o                         
  -1  21   3        256.83        251.98         4.35 o                         
   0  21   3        764.92        737.06        10.49 o                         
   1  21   3        150.13        149.89         2.58 o                         
   2  21   3          7.63          3.32         1.12 o                         
   3  21   3          3.41          2.78         0.90 o                         
   4  21   3         19.25         22.09         1.39 o                         
  -6  22   3         92.40         90.34         3.40 o                         
  -5  22   3         57.75         60.65         2.01 o                         
  -4  22   3         21.21         19.98         1.28 o                         
  -3  22   3        288.63        303.01         3.64 o                         
  -2  22   3        906.40        926.91         8.98 o                         
  -1  22   3        312.45        313.30         4.27 o                         
   0  22   3          5.30          8.22         1.23 o                         
   1  22   3         77.19         84.25         2.14 o                         
   2  22   3         97.35         94.50         2.39 o                         
   3  22   3         47.99         37.64         1.42 o                         
  -6  23   3         31.00         33.93         1.41 o                         
  -5  23   3         35.02         33.49         1.46 o                         
  -4  23   3        402.32        409.10         4.62 o                         
  -3  23   3          5.53          6.05         1.04 o                         
  -2  23   3         26.34         26.52         1.86 o                         
  -1  23   3        153.68        154.63         3.07 o                         
   0  23   3         29.12         28.62         1.88 o                         
   1  23   3         19.73         15.23         2.02 o                         
   2  23   3         17.97         13.58         1.11 o                         
   3  23   3         35.77         43.06         2.94 o                         
  -5  24   3         53.23         53.45         1.60 o                         
  -4  24   3        707.14        719.35         6.95 o                         
  -3  24   3        117.37        120.03         3.16 o                         
  -2  24   3         55.52         61.63         2.11 o                         
  -1  24   3         90.55         94.14         2.52 o                         
   0  24   3         19.40         21.42         1.47 o                         
   1  24   3        250.72        272.63         3.87 o                         
   2  24   3          1.03          0.11         0.92 o                         
  -4  25   3         49.89         48.39         2.53 o                         
  -3  25   3         43.90         45.12         1.92 o                         
  -2  25   3        111.87        115.75         2.47 o                         
  -1  25   3         66.00         71.00         2.13 o                         
   0  25   3        142.26        137.75         3.73 o                         
   1  25   3         48.21         50.10         1.83 o                         
   2  25   3         78.41         77.97         2.39 o                         
  -3  26   3          9.07          7.64         0.99 o                         
  -2  26   3          0.83          1.53         0.93 o                         
  -1  26   3         12.24         11.26         1.01 o                         
   0  26   3         78.74         73.60         2.00 o                         
   1  26   3        126.86        118.00         3.48 o                         
  -2  27   3         36.58         39.00         1.75 o                         
  -1  27   3          3.64          4.44         0.91 o                         
  -9   0   4        111.33        104.58         4.92 o                         
  -8   0   4        310.68        306.27         5.45 o                         
  -7   0   4       1068.42       1033.70        11.59 o                         
  -6   0   4        278.19        297.13         5.17 o                         
  -5   0   4       1486.00       1586.70        53.83 o                         
  -4   0   4        289.89        391.19        11.55 o                         
  -3   0   4       1335.34       1272.28        25.94 o                         
  -2   0   4        754.41        811.03        13.89 o                         
  -1   0   4        143.72        112.75         3.12 o                         
   0   0   4       1027.18       1000.40        13.35 o                         
   1   0   4        676.74        699.85         9.60 o                         
   2   0   4         60.09         51.85         2.23 o                         
   3   0   4       1311.88       1313.61        12.52 o                         
   4   0   4       1453.93       1359.90        13.73 o                         
   5   0   4         15.32          8.44         1.30 o                         
   6   0   4        364.25        370.83         5.50 o                         
  -9   1   4          1.64          1.90         1.31 o                         
  -8   1   4        288.21        275.16         3.50 o                         
  -7   1   4          1.30          2.23         0.89 o                         
  -6   1   4        648.21        621.06         5.68 o                         
  -5   1   4        636.73        682.64        18.05 o                         
  -4   1   4       1133.85       1189.27        16.79 o                         
  -3   1   4        461.97        438.28         6.68 o                         
  -2   1   4        789.31        777.90         8.85 o                         
  -1   1   4        165.15        147.34         2.51 o                         
   0   1   4        947.48       1019.46         9.75 o                         
   1   1   4          1.39          1.05         0.79 o                         
   2   1   4        553.93        561.67         4.86 o                         
   3   1   4        110.69        123.98         2.05 o                         
   4   1   4          0.02          0.18         0.78 o                         
   5   1   4         40.70         42.81         1.51 o                         
   6   1   4         26.87         27.49         1.15 o                         
 -10   2   4         74.37         66.90         5.56 o                         
  -9   2   4         42.24         48.95         2.21 o                         
  -8   2   4         11.19         11.55         1.14 o                         
  -7   2   4        162.47        158.37         2.90 o                         
  -6   2   4        508.73        460.04         4.61 o                         
  -5   2   4        717.14        765.21        16.50 o                         
  -4   2   4        841.60        935.85        13.93 o                         
  -3   2   4         39.68         52.36         3.22 o                         
  -2   2   4        375.56        421.49         5.54 o                         
  -1   2   4        916.38        870.22         9.21 o                         
   0   2   4        238.28        244.66         3.70 o                         
   1   2   4        757.21        734.00         7.38 o                         
   2   2   4       2121.46       2067.11        13.59 o                         
   3   2   4         13.99         13.86         0.98 o                         
   4   2   4        284.13        294.84         3.32 o                         
   5   2   4         13.37         16.73         1.02 o                         
   6   2   4        283.95        299.76         3.38 o                         
 -10   3   4        188.71        186.82         5.68 o                         
  -9   3   4         40.92         44.66         2.08 o                         
  -8   3   4        240.08        239.97         3.43 o                         
  -7   3   4         16.99         23.41         1.56 o                         
  -6   3   4       1010.52        989.39         8.35 o                         
  -5   3   4        317.92        296.14         5.86 o                         
  -4   3   4        501.64        476.41         8.45 o                         
  -3   3   4        105.84        112.97         3.50 o                         
  -2   3   4        117.55        162.74         3.29 o                         
  -1   3   4          0.10          0.12         0.73 o                         
   0   3   4        153.14        102.79         3.07 o                         
   1   3   4          8.45          1.78         0.81 o                         
   2   3   4        359.82        352.58         3.46 o                         
   3   3   4        169.22        173.37         2.49 o                         
   4   3   4        168.36        168.27         2.60 o                         
   5   3   4         96.47        100.50         1.95 o                         
   6   3   4         12.90         11.31         0.83 o                         
 -10   4   4          1.63          5.64         1.72 o                         
  -9   4   4          2.81          0.80         1.28 o                         
  -8   4   4        624.40        569.81         5.53 o                         
  -7   4   4          3.21          2.54         0.93 o                         
  -6   4   4          6.88         10.50         1.04 o                         
  -5   4   4        179.67        205.59         4.68 o                         
  -4   4   4       1283.29       1427.64        18.32 o                         
  -3   4   4        194.69        202.98         4.88 o                         
  -2   4   4       1100.00       1184.60        14.36 o                         
  -1   4   4        360.35        367.91         4.98 o                         
   0   4   4       1681.73       1746.25        14.72 o                         
   1   4   4          3.13         11.98         1.15 o                         
   2   4   4        871.64        875.87         7.24 o                         
   3   4   4         49.00         48.03         1.57 o                         
   4   4   4        178.25        206.47         2.76 o                         
   5   4   4          8.27          6.10         0.87 o                         
   6   4   4          5.17          6.05         0.81 o                         
 -10   5   4        357.50        334.68        12.54 o                         
  -9   5   4         85.04         75.08         2.22 o                         
  -8   5   4        250.60        274.56         3.89 o                         
  -7   5   4        302.16        303.97         3.60 o                         
  -6   5   4          4.33          4.13         0.85 o                         
  -5   5   4       1082.22       1140.10        12.43 o                         
  -4   5   4       4037.64       3974.11        42.24 o                         
  -3   5   4         32.70         34.87         2.11 o                         
  -2   5   4       4115.21       4162.95        50.06 o                         
  -1   5   4        880.70        927.38         9.87 o                         
   0   5   4        583.40        573.94         6.46 o                         
   1   5   4         16.03         12.64         1.13 o                         
   2   5   4        414.61        352.03         3.58 o                         
   3   5   4        563.06        576.90         4.64 o                         
   4   5   4        221.57        205.45         2.64 o                         
   5   5   4         41.59         40.22         1.53 o                         
   6   5   4          0.81          0.53         0.62 o                         
 -10   6   4         58.28         52.76         3.02 o                         
  -9   6   4         23.71         21.95         1.93 o                         
  -8   6   4         74.33         71.58         1.93 o                         
  -7   6   4          0.05          0.71         0.83 o                         
  -6   6   4        182.56        181.96         2.58 o                         
  -5   6   4          4.83          8.97         0.96 o                         
  -4   6   4        298.06        273.56         6.47 o                         
  -3   6   4       1385.47       1498.30        17.59 o                         
  -2   6   4        276.71        290.92         3.88 o                         
  -1   6   4          2.55          7.22         0.90 o                         
   0   6   4         97.47        104.71         2.29 o                         
   1   6   4          2.01          0.38         0.90 o                         
   2   6   4          4.82          5.76         0.83 o                         
   3   6   4        297.12        298.57         3.18 o                         
   4   6   4          0.72          1.17         0.76 o                         
   5   6   4         71.59         70.29         1.74 o                         
   6   6   4         35.16         32.07         1.21 o                         
 -10   7   4          4.06          2.17         1.25 o                         
  -9   7   4        110.59        119.84         4.13 o                         
  -8   7   4        129.73        125.68         2.22 o                         
  -7   7   4          1.44          1.22         0.85 o                         
  -6   7   4        233.41        214.03         2.79 o                         
  -5   7   4         19.78         24.25         1.22 o                         
  -4   7   4       2200.74       2209.20        25.00 o                         
  -3   7   4        139.24        154.60         3.57 o                         
  -2   7   4       5221.96       5261.22        46.68 o                         
  -1   7   4         12.00         12.72         1.19 o                         
   0   7   4       2773.51       2679.21        22.81 o                         
   1   7   4        447.56        467.94         5.84 o                         
   2   7   4         53.93         66.15         1.64 o                         
   3   7   4        345.21        356.32         3.76 o                         
   4   7   4         14.08         13.48         1.03 o                         
   5   7   4        233.14        243.72         3.09 o                         
   6   7   4         18.03         24.16         1.10 o                         
  -9   8   4         26.88         23.43         1.52 o                         
  -8   8   4        169.24        153.91         2.39 o                         
  -7   8   4         61.16         55.47         1.73 o                         
  -6   8   4        590.18        606.25         5.32 o                         
  -5   8   4        121.15        145.48         2.49 o                         
  -4   8   4          0.68          1.99         1.05 o                         
  -3   8   4        827.27        874.45        11.45 o                         
  -2   8   4          1.34          3.92         0.96 o                         
  -1   8   4        219.46        213.51         5.21 o                         
   0   8   4        586.66        613.50         7.22 o                         
   1   8   4         65.64         87.66         1.95 o                         
   2   8   4        391.96        390.32         3.52 o                         
   3   8   4        165.03        179.77         2.44 o                         
   4   8   4         13.77         11.25         1.03 o                         
   5   8   4          4.13          4.49         0.78 o                         
   6   8   4         26.83         22.52         1.05 o                         
  -9   9   4         82.65         83.74         2.22 o                         
  -8   9   4          2.34          1.77         0.89 o                         
  -7   9   4         21.36         29.62         1.28 o                         
  -6   9   4       1561.26       1504.31        10.44 o                         
  -5   9   4          4.41          6.31         0.90 o                         
  -4   9   4        858.72        800.02         7.26 o                         
  -3   9   4        257.63        279.63         4.83 o                         
  -2   9   4        624.76        513.35         6.81 o                         
  -1   9   4        591.63        607.80         6.99 o                         
   0   9   4        889.03        826.86         9.74 o                         
   1   9   4         16.65         24.66         1.29 o                         
   2   9   4        307.21        312.12         3.11 o                         
   3   9   4        104.63        103.33         2.04 o                         
   4   9   4          1.85          2.31         0.94 o                         
   5   9   4         82.99         90.12         1.78 o                         
   6   9   4         15.20         14.03         1.04 o                         
  -9  10   4         19.56         20.80         2.26 o                         
  -8  10   4         23.56         24.37         1.23 o                         
  -7  10   4        709.25        688.58         5.74 o                         
  -6  10   4        293.86        301.54         3.68 o                         
  -5  10   4        304.11        309.37         3.26 o                         
  -4  10   4         52.23         58.98         1.65 o                         
  -3  10   4        481.60        497.32         7.20 o                         
  -2  10   4        145.79        158.55         4.39 o                         
  -1  10   4        423.75        354.78         4.94 o                         
   0  10   4         36.72         37.23         1.66 o                         
   1  10   4        691.58        657.23         5.62 o                         
   2  10   4        245.09        231.17         3.09 o                         
   3  10   4         43.45         48.31         1.55 o                         
   4  10   4        286.59        286.49         3.45 o                         
   5  10   4          7.88          7.81         0.82 o                         
   6  10   4         48.90         46.41         1.71 o                         
  -9  11   4          2.25          3.33         0.93 o                         
  -8  11   4         67.97         73.32         1.89 o                         
  -7  11   4        417.86        445.10         4.60 o                         
  -6  11   4        155.84        159.43         2.47 o                         
  -5  11   4         22.40         21.55         1.16 o                         
  -4  11   4        322.69        294.47         3.32 o                         
  -3  11   4         23.70         24.74         1.22 o                         
  -2  11   4        109.67        100.70         2.94 o                         
  -1  11   4         56.98         50.28         1.93 o                         
   0  11   4         15.90         18.61         1.69 o                         
   1  11   4          5.04          3.82         0.90 o                         
   2  11   4       2240.77       2217.59        13.57 o                         
   3  11   4        743.02        738.26         5.69 o                         
   4  11   4         18.83         18.86         1.06 o                         
   5  11   4          8.42          9.13         0.79 o                         
  -9  12   4          3.24          2.31         0.86 o                         
  -8  12   4        315.54        338.43         4.48 o                         
  -7  12   4        254.88        257.94         3.74 o                         
  -6  12   4        274.79        294.62         3.33 o                         
  -5  12   4        837.70        826.55         6.52 o                         
  -4  12   4          0.10         -0.19         0.79 o                         
  -3  12   4         95.90        117.60         2.54 o                         
  -2  12   4         58.80         55.14         1.89 o                         
  -1  12   4          3.93          2.94         1.03 o                         
   0  12   4        182.46        152.20         2.93 o                         
   1  12   4        646.18        657.61         5.42 o                         
   2  12   4        479.27        454.18         4.04 o                         
   3  12   4        305.00        306.52         3.44 o                         
   4  12   4        636.43        613.54         5.48 o                         
   5  12   4          2.20          4.04         0.69 o                         
  -9  13   4          3.41          1.72         0.79 o                         
  -8  13   4         24.86         29.65         1.43 o                         
  -7  13   4         57.54         58.66         1.69 o                         
  -6  13   4         37.45         35.46         1.38 o                         
  -5  13   4          0.63          1.81         0.91 o                         
  -4  13   4         42.49         47.05         1.55 o                         
  -3  13   4        135.30        129.78         2.33 o                         
  -2  13   4         33.91         39.67         1.74 o                         
  -1  13   4        115.52        126.22         2.42 o                         
   0  13   4       1063.22       1043.48         8.22 o                         
   1  13   4        253.34        243.02         3.03 o                         
   2  13   4        363.92        356.97         3.65 o                         
   3  13   4          4.60          3.18         1.10 o                         
   4  13   4         28.48         28.38         1.35 o                         
   5  13   4          3.33          1.64         0.66 o                         
  -9  14   4        296.20        302.46         6.68 o                         
  -8  14   4         20.25         24.77         1.51 o                         
  -7  14   4        131.85        130.02         2.26 o                         
  -6  14   4        177.23        175.97         2.73 o                         
  -5  14   4         27.94         32.15         1.39 o                         
  -4  14   4         86.82         87.96         1.87 o                         
  -3  14   4        347.56        327.13         3.54 o                         
  -2  14   4        118.25        139.81         2.57 o                         
  -1  14   4        530.58        526.17         5.22 o                         
   0  14   4        472.54        456.54         4.50 o                         
   1  14   4         26.75         35.15         1.96 o                         
   2  14   4        556.03        514.37         5.07 o                         
   3  14   4        100.54         91.33         2.02 o                         
   4  14   4          1.64          3.25         0.90 o                         
   5  14   4        107.51        106.38         2.27 o                         
  -8  15   4         34.67         38.56         1.39 o                         
  -7  15   4        126.79        127.96         2.19 o                         
  -6  15   4          3.69          1.44         0.87 o                         
  -5  15   4        558.90        563.81         5.11 o                         
  -4  15   4        213.05        213.36         2.77 o                         
  -3  15   4        171.84        178.37         2.75 o                         
  -2  15   4         22.73         24.22         1.33 o                         
  -1  15   4        151.73        151.02         2.71 o                         
   0  15   4        138.84        140.07         2.67 o                         
   1  15   4          2.91          1.58         1.06 o                         
   2  15   4        161.41        152.77         2.82 o                         
   3  15   4          7.94          7.39         0.96 o                         
   4  15   4         90.36         82.66         2.17 o                         
   5  15   4          0.58          1.10         0.73 o                         
  -8  16   4          1.08          1.33         0.83 o                         
  -7  16   4         58.95         66.50         1.71 o                         
  -6  16   4          0.58          0.72         0.81 o                         
  -5  16   4         12.81         14.35         1.03 o                         
  -4  16   4        740.04        777.53         5.93 o                         
  -3  16   4       1397.65       1392.93        10.34 o                         
  -2  16   4         92.58         82.34         2.70 o                         
  -1  16   4       1239.63       1225.05        12.18 o                         
   0  16   4          7.47          6.34         1.19 o                         
   1  16   4         82.90         69.31         2.12 o                         
   2  16   4        266.90        260.57         3.71 o                         
   3  16   4         10.06         17.28         1.24 o                         
   4  16   4        388.21        381.32         4.62 o                         
   5  16   4          3.98          3.64         0.78 o                         
  -8  17   4         14.91         14.78         0.87 o                         
  -7  17   4         72.88         74.66         1.78 o                         
  -6  17   4          3.86          5.22         0.89 o                         
  -5  17   4          8.75          7.20         0.93 o                         
  -4  17   4         81.15         76.68         1.81 o                         
  -3  17   4        761.01        738.76         6.56 o                         
  -2  17   4       1583.55       1540.86        11.35 o                         
  -1  17   4         74.82         71.24         2.50 o                         
   0  17   4        114.03        115.22         2.46 o                         
   1  17   4         29.39         26.97         1.46 o                         
   2  17   4         21.12         18.70         1.23 o                         
   3  17   4          6.19          5.18         0.96 o                         
   4  17   4         92.33         97.64         3.37 o                         
  -8  18   4         68.18         59.45         1.71 o                         
  -7  18   4         25.07         17.88         0.96 o                         
  -6  18   4        128.44        136.23         2.19 o                         
  -5  18   4        226.21        228.16         2.95 o                         
  -4  18   4        144.00        132.58         2.47 o                         
  -3  18   4        220.84        226.53         3.30 o                         
  -2  18   4         19.92         27.68         1.40 o                         
  -1  18   4         82.34         80.43         2.37 o                         
   0  18   4        107.13        120.02         2.47 o                         
   1  18   4        418.49        449.67         5.12 o                         
   2  18   4        142.93        150.17         2.77 o                         
   3  18   4         82.26         83.73         2.28 o                         
   4  18   4         25.08         28.41         1.42 o                         
  -7  19   4         69.57         67.19         1.54 o                         
  -6  19   4         65.73         71.29         1.73 o                         
  -5  19   4         25.47         31.72         1.38 o                         
  -4  19   4        462.17        487.21         9.25 o                         
  -3  19   4        191.96        192.86         2.89 o                         
  -2  19   4          8.86          8.95         1.08 o                         
  -1  19   4        488.58        502.68         5.71 o                         
   0  19   4        543.40        523.58         5.43 o                         
   1  19   4        129.67        117.83         2.78 o                         
   2  19   4        246.12        265.48         3.64 o                         
   3  19   4         24.40         25.28         1.78 o                         
   4  19   4          0.39          0.53         0.78 o                         
  -7  20   4        146.95        143.69         2.93 o                         
  -6  20   4          2.71          0.65         0.79 o                         
  -5  20   4         42.60         48.39         1.72 o                         
  -4  20   4         70.86         81.59         2.04 o                         
  -3  20   4        190.03        194.51         3.16 o                         
  -2  20   4         56.37         54.69         1.99 o                         
  -1  20   4         50.39         46.29         2.72 o                         
   0  20   4        259.75        259.41         4.14 o                         
   1  20   4        110.73        102.34         3.31 o                         
   2  20   4         69.84         69.16         1.87 o                         
   3  20   4        100.45         89.75         2.15 o                         
  -6  21   4        236.35        235.74         3.07 o                         
  -5  21   4         36.07         43.03         1.62 o                         
  -4  21   4         75.96         77.65         2.40 o                         
  -3  21   4         13.22         10.26         1.07 o                         
  -2  21   4         18.49         23.39         1.34 o                         
  -1  21   4         28.79         21.87         1.36 o                         
   0  21   4        257.66        272.81         4.09 o                         
   1  21   4          4.54          2.78         1.13 o                         
   2  21   4        527.50        545.95         7.78 o                         
   3  21   4        238.85        231.48         4.11 o                         
  -6  22   4         37.49         35.45         1.42 o                         
  -5  22   4         19.46         19.04         1.12 o                         
  -4  22   4         21.19         21.37         1.45 o                         
  -3  22   4         66.86         70.37         1.92 o                         
  -2  22   4         24.31         21.78         1.37 o                         
  -1  22   4         15.53         16.81         1.25 o                         
   0  22   4        150.03        164.78         2.94 o                         
   1  22   4         59.41         62.39         2.51 o                         
   2  22   4          4.28          2.41         1.06 o                         
  -5  23   4        135.49        149.22         2.60 o                         
  -4  23   4         48.86         45.12         1.65 o                         
  -3  23   4         32.34         39.78         1.81 o                         
  -2  23   4        366.00        381.54         4.60 o                         
  -1  23   4         55.51         50.88         2.00 o                         
   0  23   4        174.86        189.91         4.86 o                         
   1  23   4        246.80        260.86         3.87 o                         
   2  23   4          0.24          0.71         0.90 o                         
  -5  24   4          0.92         -0.21         0.89 o                         
  -4  24   4        216.73        219.78         3.19 o                         
  -3  24   4         36.60         35.67         1.61 o                         
  -2  24   4         49.59         44.49         2.03 o                         
  -1  24   4         36.70         42.78         1.79 o                         
   0  24   4         35.78         38.89         2.29 o                         
   1  24   4          2.70          0.46         1.02 o                         
  -4  25   4        280.65        291.91        12.27 o                         
  -3  25   4         83.89         88.58         3.31 o                         
  -2  25   4        186.17        179.94         3.39 o                         
  -1  25   4         89.18         87.17         2.53 o                         
   0  25   4         50.77         51.01         1.93 o                         
  -3  26   4        359.29        350.64         5.94 o                         
  -2  26   4          9.88          8.70         0.98 o                         
  -1  26   4        101.46        112.70         2.61 o                         
 -10   1   5        107.57        112.94         3.96 o                         
  -9   1   5         56.24         52.34         2.08 o                         
  -8   1   5        369.09        377.59         4.60 o                         
  -7   1   5        157.07        139.11         2.65 o                         
  -6   1   5          3.48          2.94         0.86 o                         
  -5   1   5        148.54        149.37         2.47 o                         
  -4   1   5        272.55        224.53         6.42 o                         
  -3   1   5          5.87          6.32         1.05 o                         
  -2   1   5          5.56          3.76         0.95 o                         
  -1   1   5        111.24        101.11         2.07 o                         
   0   1   5        720.06        702.63         7.12 o                         
   1   1   5        783.22        733.39         6.31 o                         
   2   1   5          6.64          7.11         0.94 o                         
   3   1   5        659.16        714.16         8.18 o                         
   4   1   5         12.98          8.68         0.93 o                         
   5   1   5        130.93        135.54         2.25 o                         
 -10   2   5          2.76          0.27         1.30 o                         
  -9   2   5          0.16          0.95         0.88 o                         
  -8   2   5          1.84          4.77         0.96 o                         
  -7   2   5          0.45         -0.83         0.83 o                         
  -6   2   5        179.60        161.25         2.55 o                         
  -5   2   5        183.99        174.79         2.61 o                         
  -4   2   5         56.29         51.88         2.16 o                         
  -3   2   5          9.10          2.14         0.94 o                         
  -2   2   5         24.98         29.95         1.69 o                         
  -1   2   5       1672.20       1723.19        14.67 o                         
   0   2   5         36.63         34.34         1.59 o                         
   1   2   5        424.73        458.78         4.40 o                         
   2   2   5        140.81        144.16         2.27 o                         
   3   2   5         36.92         35.74         1.46 o                         
   4   2   5        164.99        175.32         2.53 o                         
   5   2   5         33.20         34.52         1.85 o                         
 -10   3   5        135.26        139.79         4.07 o                         
  -9   3   5         13.38         11.91         1.04 o                         
  -8   3   5         69.84         65.16         1.89 o                         
  -7   3   5         60.07         61.98         1.87 o                         
  -6   3   5       2495.16       2448.70        17.56 o                         
  -5   3   5          0.90          1.38         0.79 o                         
  -4   3   5       1341.38       1355.55        16.22 o                         
  -3   3   5        192.21        217.44         4.07 o                         
  -2   3   5       1257.98       1206.38        12.80 o                         
  -1   3   5          1.18          3.78         0.99 o                         
   0   3   5          6.51          5.19         1.10 o                         
   1   3   5         29.39         35.19         1.43 o                         
   2   3   5        421.90        388.74         3.82 o                         
   3   3   5        140.58        121.12         2.18 o                         
   4   3   5         25.05         24.22         1.21 o                         
   5   3   5        251.02        240.45         3.05 o                         
 -10   4   5          2.80          3.44         1.36 o                         
  -9   4   5          0.87          1.49         0.97 o                         
  -8   4   5          7.01          6.24         1.02 o                         
  -7   4   5         54.76         61.37         1.83 o                         
  -6   4   5       1546.12       1543.11        11.10 o                         
  -5   4   5          3.48          1.04         0.79 o                         
  -4   4   5         16.55         17.36         1.53 o                         
  -3   4   5        567.51        544.72         8.17 o                         
  -2   4   5         86.89        106.28         2.64 o                         
  -1   4   5        342.19        312.12         4.39 o                         
   0   4   5       1378.35       1325.09        10.87 o                         
   1   4   5         17.60         20.72         1.12 o                         
   2   4   5          8.21         12.21         1.00 o                         
   3   4   5          4.47          7.78         0.93 o                         
   4   4   5         12.65         15.03         0.99 o                         
   5   4   5         40.00         44.40         1.46 o                         
 -10   5   5         75.18         76.61         3.51 o                         
  -9   5   5         45.67         48.85         1.89 o                         
  -8   5   5         37.82         49.63         2.06 o                         
  -7   5   5         23.00         17.57         1.16 o                         
  -6   5   5        689.75        667.42         5.94 o                         
  -5   5   5         99.80         96.48         2.06 o                         
  -4   5   5        922.46        928.38        11.32 o                         
  -3   5   5         58.02         46.20         2.10 o                         
  -2   5   5        131.10        145.84         3.25 o                         
  -1   5   5         89.22        116.64         2.89 o                         
   0   5   5        103.17         94.55         2.16 o                         
   1   5   5          1.74          2.41         0.85 o                         
   2   5   5         11.20         12.88         1.14 o                         
   3   5   5        150.61        137.74         2.15 o                         
   4   5   5          0.28         -0.70         0.70 o                         
   5   5   5         46.74         56.24         1.54 o                         
 -10   6   5         50.84         37.88         2.22 o                         
  -9   6   5        104.24        114.57         2.91 o                         
  -8   6   5        391.27        371.17         4.30 o                         
  -7   6   5        367.68        363.58         4.11 o                         
  -6   6   5         25.91         28.56         1.40 o                         
  -5   6   5        217.60        193.20         2.80 o                         
  -4   6   5        159.48        148.73         2.69 o                         
  -3   6   5        335.78        319.89         5.28 o                         
  -2   6   5       1437.31       1426.63        15.96 o                         
  -1   6   5          6.19          3.75         1.13 o                         
   0   6   5          5.02          8.03         0.99 o                         
   1   6   5          0.50          1.31         0.91 o                         
   2   6   5        709.98        694.54         5.79 o                         
   3   6   5          3.41          3.92         0.83 o                         
   4   6   5         33.81         35.89         1.34 o                         
   5   6   5         75.12         77.28         1.68 o                         
 -10   7   5         51.23         47.94         2.77 o                         
  -9   7   5         81.38         77.79         2.01 o                         
  -8   7   5        243.22        252.11         3.23 o                         
  -7   7   5         43.47         45.39         1.67 o                         
  -6   7   5        110.28        103.13         2.24 o                         
  -5   7   5        448.43        466.57         4.29 o                         
  -4   7   5        606.48        646.18         6.03 o                         
  -3   7   5        290.72        296.10         5.45 o                         
  -2   7   5        163.72        156.88         3.62 o                         
  -1   7   5        792.96        782.03         7.87 o                         
   0   7   5         54.72         52.38         1.93 o                         
   1   7   5        171.49        172.00         2.52 o                         
   2   7   5        521.32        479.87         4.23 o                         
   3   7   5          6.59          2.80         0.85 o                         
   4   7   5         39.56         47.28         1.57 o                         
   5   7   5          4.83          2.66         0.64 o                         
  -9   8   5        206.92        201.36         4.03 o                         
  -8   8   5        428.57        414.71         4.51 o                         
  -7   8   5        806.84        869.24         7.49 o                         
  -6   8   5          2.35          2.22         1.22 o                         
  -5   8   5        762.08        775.19         6.20 o                         
  -4   8   5         91.01         95.68         2.24 o                         
  -3   8   5        139.46        113.40         2.57 o                         
  -2   8   5        697.85        683.59         7.64 o                         
  -1   8   5        157.40        140.80         2.91 o                         
   0   8   5       1781.49       1651.38        13.42 o                         
   1   8   5        349.37        335.16         3.45 o                         
   2   8   5        568.67        563.68         4.91 o                         
   3   8   5         77.41         69.89         1.93 o                         
   4   8   5        660.90        655.26         5.98 o                         
   5   8   5          1.63          1.54         0.59 o                         
  -9   9   5         18.40         20.12         1.38 o                         
  -8   9   5          9.18         13.64         1.00 o                         
  -7   9   5         81.59         94.92         2.13 o                         
  -6   9   5        487.73        487.01         4.73 o                         
  -5   9   5        441.90        458.60         4.31 o                         
  -4   9   5         37.52         40.90         1.36 o                         
  -3   9   5        230.72        228.57         3.08 o                         
  -2   9   5        540.76        536.55         5.49 o                         
  -1   9   5        177.74        177.47         3.35 o                         
   0   9   5        310.87        309.30         3.41 o                         
   1   9   5        153.87        159.92         2.53 o                         
   2   9   5        283.83        284.06         3.37 o                         
   3   9   5        137.73        123.37         3.28 o                         
   4   9   5        130.69        127.26         2.13 o                         
   5   9   5         18.94         20.44         1.19 o                         
  -9  10   5        236.18        231.35         3.33 o                         
  -8  10   5         95.13         95.61         1.99 o                         
  -7  10   5        121.27        124.65         2.33 o                         
  -6  10   5          1.36          3.27         0.91 o                         
  -5  10   5        465.63        458.64         4.27 o                         
  -4  10   5        597.92        599.11         4.99 o                         
  -3  10   5        850.98        843.69         6.61 o                         
  -2  10   5        359.24        321.68         4.87 o                         
  -1  10   5        605.49        574.08         6.48 o                         
   0  10   5        908.57        854.87         7.16 o                         
   1  10   5        245.04        248.28         3.54 o                         
   2  10   5        651.32        651.42         5.69 o                         
   3  10   5         32.40         35.82         1.43 o                         
   4  10   5          1.07         -0.08         0.67 o                         
   5  10   5         22.65         21.40         1.18 o                         
  -9  11   5        105.12        108.75         2.14 o                         
  -8  11   5        385.80        389.02         4.14 o                         
  -7  11   5         42.99         36.14         1.53 o                         
  -6  11   5        121.03        139.30         2.30 o                         
  -5  11   5         57.45         64.08         1.80 o                         
  -4  11   5        844.67        834.56         6.24 o                         
  -3  11   5        124.14        109.20         2.10 o                         
  -2  11   5          6.63          6.25         1.08 o                         
  -1  11   5        174.98        158.62         2.88 o                         
   0  11   5       1255.40       1171.82         9.17 o                         
   1  11   5        280.01        248.11         3.13 o                         
   2  11   5         27.12         26.95         1.32 o                         
   3  11   5         47.77         56.74         1.71 o                         
   4  11   5        163.38        176.16         2.70 o                         
   5  11   5         11.88          8.40         0.87 o                         
  -9  12   5         69.11         65.47         1.74 o                         
  -8  12   5         47.02         44.78         1.48 o                         
  -7  12   5        112.98        101.24         2.02 o                         
  -6  12   5          4.63          5.63         0.86 o                         
  -5  12   5        288.42        275.90         3.16 o                         
  -4  12   5        107.43         90.66         1.96 o                         
  -3  12   5        383.97        398.78         4.12 o                         
  -2  12   5        773.07        758.27         6.81 o                         
  -1  12   5        511.93        505.28         6.11 o                         
   0  12   5          0.59         -0.36         1.06 o                         
   1  12   5          7.17          4.38         1.05 o                         
   2  12   5        113.02        103.70         2.27 o                         
   3  12   5         11.38         11.75         1.01 o                         
   4  12   5        118.97        120.75         2.29 o                         
  -9  13   5        148.15        142.28         3.05 o                         
  -8  13   5        208.09        210.17         3.13 o                         
  -7  13   5         23.93         27.37         1.17 o                         
  -6  13   5        789.71        787.70         6.37 o                         
  -5  13   5         46.11         55.89         1.64 o                         
  -4  13   5       1545.96       1553.45        12.44 o                         
  -3  13   5        829.54        813.58         6.76 o                         
  -2  13   5       1597.56       1587.78        11.93 o                         
  -1  13   5        115.92        107.32         2.51 o                         
   0  13   5        365.70        388.40         5.15 o                         
   1  13   5        450.14        454.98         4.93 o                         
   2  13   5          6.33          6.34         1.17 o                         
   3  13   5        158.95        169.90         2.97 o                         
   4  13   5         10.85          5.19         0.80 o                         
  -9  14   5          5.47          5.27         0.98 o                         
  -8  14   5          1.18          2.28         0.67 o                         
  -7  14   5         63.29         64.69         1.62 o                         
  -6  14   5          0.22          0.58         0.74 o                         
  -5  14   5        378.51        381.94         3.94 o                         
  -4  14   5         31.86         33.62         1.42 o                         
  -3  14   5         52.70         59.20         1.95 o                         
  -2  14   5          4.85          6.37         1.24 o                         
  -1  14   5        196.57        185.41         3.32 o                         
   0  14   5        121.91        109.65         2.46 o                         
   1  14   5        385.75        381.87         4.41 o                         
   2  14   5         38.17         38.15         1.81 o                         
   3  14   5        154.03        149.33         2.82 o                         
   4  14   5         18.86         19.20         1.08 o                         
  -8  15   5        352.18        346.47         3.80 o                         
  -7  15   5          0.24          0.82         0.69 o                         
  -6  15   5        390.81        391.15         3.94 o                         
  -5  15   5         76.55         92.24         1.99 o                         
  -4  15   5        553.03        561.40         5.06 o                         
  -3  15   5         30.10         24.08         1.42 o                         
  -2  15   5        241.67        264.49         3.73 o                         
  -1  15   5        451.39        439.73         5.47 o                         
   0  15   5         22.31         13.84         1.30 o                         
   1  15   5        649.14        682.60         7.46 o                         
   2  15   5         20.45         21.18         1.36 o                         
   3  15   5        157.38        150.88         3.04 o                         
   4  15   5         53.26         56.54         1.82 o                         
  -8  16   5          3.00          3.46         0.66 o                         
  -7  16   5          0.55          0.94         0.70 o                         
  -6  16   5          1.09          2.47         0.81 o                         
  -5  16   5        341.28        350.64         3.92 o                         
  -4  16   5         10.91          8.18         1.00 o                         
  -3  16   5        125.13        134.35         2.59 o                         
  -2  16   5        252.26        238.01         3.42 o                         
  -1  16   5          9.21          9.51         1.33 o                         
   0  16   5         56.01         47.54         1.96 o                         
   1  16   5         50.96         50.25         1.79 o                         
   2  16   5          5.14          3.64         0.93 o                         
   3  16   5          0.17         -0.09         0.76 o                         
   4  16   5         72.45         70.04         1.69 o                         
  -8  17   5        214.76        227.84         3.12 o                         
  -7  17   5         27.27         29.64         1.46 o                         
  -6  17   5         82.49         90.88         1.83 o                         
  -5  17   5         29.39         32.18         1.46 o                         
  -4  17   5        115.94        112.99         2.49 o                         
  -3  17   5        358.30        371.30         4.39 o                         
  -2  17   5          6.70          6.65         1.07 o                         
  -1  17   5        429.75        416.87         5.19 o                         
   0  17   5          2.69          5.00         1.23 o                         
   1  17   5        338.88        350.65         4.55 o                         
   2  17   5         91.98         79.49         2.15 o                         
   3  17   5        421.77        399.60         4.34 o                         
  -7  18   5        224.85        230.50         2.80 o                         
  -6  18   5          8.00          6.21         0.89 o                         
  -5  18   5        499.45        497.13         5.49 o                         
  -4  18   5        110.77        100.98         2.31 o                         
  -3  18   5        336.56        335.52         5.48 o                         
  -2  18   5         14.41         10.80         1.21 o                         
  -1  18   5          3.73          6.46         1.21 o                         
   0  18   5         59.10         61.35         2.32 o                         
   1  18   5        108.18        105.86         2.85 o                         
   2  18   5        618.33        602.48         8.11 o                         
   3  18   5         62.98         52.79         2.50 o                         
  -7  19   5         22.50         23.55         1.95 o                         
  -6  19   5          0.26          0.94         0.82 o                         
  -5  19   5         14.97         12.37         1.07 o                         
  -4  19   5          4.09          1.43         0.96 o                         
  -3  19   5          1.50          0.83         0.91 o                         
  -2  19   5        169.10        168.60         2.91 o                         
  -1  19   5         21.09         19.80         1.30 o                         
   0  19   5          1.74          1.08         1.31 o                         
   1  19   5         38.41         37.25         2.82 o                         
   2  19   5         13.38         12.68         1.16 o                         
   3  19   5        124.97        135.15         3.19 o                         
  -7  20   5        222.68        232.49         3.35 o                         
  -6  20   5          2.65          2.91         0.74 o                         
  -5  20   5        123.82        140.83         2.54 o                         
  -4  20   5          1.40          2.34         0.89 o                         
  -3  20   5        108.10        114.22         2.28 o                         
  -2  20   5         55.65         51.20         1.98 o                         
  -1  20   5        508.24        515.86         5.55 o                         
   0  20   5        128.16        142.36         2.88 o                         
   1  20   5        247.17        250.79         4.29 o                         
   2  20   5        142.02        159.58         4.10 o                         
  -6  21   5        100.72        111.61         2.46 o                         
  -5  21   5         80.40         88.12         1.82 o                         
  -4  21   5         70.42         74.97         2.00 o                         
  -3  21   5         74.64         69.88         2.05 o                         
  -2  21   5         36.91         41.76         1.75 o                         
  -1  21   5          4.93          3.46         1.01 o                         
   0  21   5          3.13          5.91         1.13 o                         
   1  21   5         25.13         26.96         2.00 o                         
   2  21   5         20.81         28.23         1.65 o                         
  -6  22   5         34.25         34.85         1.46 o                         
  -5  22   5        143.36        154.70         2.44 o                         
  -4  22   5         58.87         59.93         2.04 o                         
  -3  22   5        362.76        381.58         5.12 o                         
  -2  22   5        127.08        143.36         2.85 o                         
  -1  22   5         51.97         50.97         2.69 o                         
   0  22   5         11.64         12.49         1.12 o                         
   1  22   5        132.15        135.33         2.76 o                         
  -5  23   5         30.77         36.29         2.22 o                         
  -4  23   5        361.17        391.55         5.10 o                         
  -3  23   5          1.54          0.85         0.88 o                         
  -2  23   5        211.26        225.30         3.17 o                         
  -1  23   5          7.46          9.41         1.21 o                         
   0  23   5        359.90        363.81         9.73 o                         
   1  23   5         57.32         59.34         4.34 o                         
  -4  24   5          9.74          7.08         0.98 o                         
  -3  24   5         18.49         21.07         2.53 o                         
  -2  24   5         71.17         74.30         2.97 o                         
  -1  24   5         47.96         47.02         2.89 o                         
   0  24   5        102.92        100.83         5.03 o                         
  -2  25   5        684.61        704.21        14.17 o                         
 -10   0   6         88.76         87.42         3.41 o                         
  -9   0   6         22.28         18.11         1.68 o                         
  -8   0   6        396.27        378.13         7.00 o                         
  -7   0   6        458.04        453.40         6.49 o                         
  -6   0   6       2595.39       2557.86        23.80 o                         
  -5   0   6       2586.09       2471.40        24.28 o                         
  -4   0   6         20.53         24.33         2.11 o                         
  -3   0   6       2265.13       2395.78        28.87 o                         
  -2   0   6          2.80          1.96         1.55 o                         
  -1   0   6        893.33        811.35        10.37 o                         
   0   0   6       1102.42       1078.74        11.72 o                         
   1   0   6         49.42         56.07         2.58 o                         
   2   0   6        188.24        190.57         4.35 o                         
   3   0   6        234.54        243.48         4.28 o                         
   4   0   6         33.10         34.03         1.74 o                         
 -10   1   6         21.19         26.55         1.70 o                         
  -9   1   6          2.93          1.66         0.79 o                         
  -8   1   6         30.49         35.47         1.78 o                         
  -7   1   6         91.95         89.43         1.94 o                         
  -6   1   6        265.25        265.63         3.23 o                         
  -5   1   6        132.29        123.10         2.19 o                         
  -4   1   6        302.51        318.17         3.81 o                         
  -3   1   6        230.60        235.42         3.42 o                         
  -2   1   6       1070.24       1075.18         9.01 o                         
  -1   1   6        298.61        275.46         5.39 o                         
   0   1   6          6.92          9.17         1.15 o                         
   1   1   6         11.23          9.91         1.09 o                         
   2   1   6        109.08        115.24         2.19 o                         
   3   1   6          2.46          4.89         0.90 o                         
   4   1   6          1.09          0.97         0.67 o                         
 -10   2   6         13.42         12.46         1.44 o                         
  -9   2   6        155.85        167.13         2.71 o                         
  -8   2   6        114.77        117.62         2.31 o                         
  -7   2   6        306.37        297.50         3.43 o                         
  -6   2   6        473.40        456.70         4.37 o                         
  -5   2   6        235.31        223.05         2.80 o                         
  -4   2   6        183.01        176.48         2.66 o                         
  -3   2   6        916.12        867.19         8.43 o                         
  -2   2   6       1736.35       1688.93        14.07 o                         
  -1   2   6          4.44          6.46         1.34 o                         
   0   2   6          4.88          4.46         0.99 o                         
   1   2   6         16.27         20.98         1.28 o                         
   2   2   6        444.42        459.51         4.76 o                         
   3   2   6        144.75        156.37         2.48 o                         
   4   2   6        183.62        204.18         2.68 o                         
 -10   3   6         15.89         13.09         1.20 o                         
  -9   3   6        135.78        136.73         2.53 o                         
  -8   3   6        171.62        165.77         2.57 o                         
  -7   3   6         11.93         11.82         0.99 o                         
  -6   3   6        338.23        337.75         3.53 o                         
  -5   3   6         37.08         39.97         1.43 o                         
  -4   3   6        813.07        759.68         6.48 o                         
  -3   3   6        145.47        128.40         2.86 o                         
  -2   3   6        209.95        188.40         3.19 o                         
  -1   3   6        269.98        236.69         3.67 o                         
   0   3   6        105.51        102.72         2.04 o                         
   1   3   6       1040.69       1000.61         7.29 o                         
   2   3   6          4.24          8.99         1.21 o                         
   3   3   6        423.16        407.16         4.42 o                         
   4   3   6          6.16          5.39         0.81 o                         
 -10   4   6         44.71         40.12         1.93 o                         
  -9   4   6        137.86        142.97         2.45 o                         
  -8   4   6          7.78          8.44         0.92 o                         
  -7   4   6          6.30          5.61         0.92 o                         
  -6   4   6        413.44        376.25         4.99 o                         
  -5   4   6         35.35         31.89         1.26 o                         
  -4   4   6        277.10        271.50         3.39 o                         
  -3   4   6        237.56        253.04         3.80 o                         
  -2   4   6         33.70         30.74         1.88 o                         
  -1   4   6        249.07        239.87         3.50 o                         
   0   4   6        864.19        857.66         6.63 o                         
   1   4   6         66.24         71.46         1.92 o                         
   2   4   6         11.30          9.47         0.95 o                         
   3   4   6          1.11          2.47         0.82 o                         
   4   4   6        230.31        245.84         3.00 o                         
 -10   5   6         83.40         85.54         2.36 o                         
  -9   5   6          6.22          4.37         0.88 o                         
  -8   5   6        175.01        182.26         2.60 o                         
  -7   5   6        664.33        645.21         5.53 o                         
  -6   5   6       1262.32       1233.71         8.96 o                         
  -5   5   6        200.34        203.22         2.72 o                         
  -4   5   6        473.64        455.44         4.64 o                         
  -3   5   6        968.75        960.81         7.61 o                         
  -2   5   6        152.59        134.72         2.60 o                         
  -1   5   6        993.98        922.51         8.49 o                         
   0   5   6        545.40        554.62         5.05 o                         
   1   5   6       1930.04       1892.38        12.92 o                         
   2   5   6         95.22         99.62         2.02 o                         
   3   5   6        917.80        898.43         7.30 o                         
   4   5   6          3.66          1.45         0.77 o                         
 -10   6   6          1.58          1.15         0.98 o                         
  -9   6   6        196.92        189.62         2.78 o                         
  -8   6   6         12.27         15.12         1.05 o                         
  -7   6   6        127.25        116.91         2.12 o                         
  -6   6   6        908.65        912.38         7.39 o                         
  -5   6   6         22.81         28.28         1.23 o                         
  -4   6   6          0.82          1.95         0.80 o                         
  -3   6   6        241.32        240.65         2.96 o                         
  -2   6   6        251.04        241.46         3.38 o                         
  -1   6   6         68.51         61.11         2.12 o                         
   0   6   6         55.63         56.51         1.87 o                         
   1   6   6         12.91         14.02         1.14 o                         
   2   6   6         47.04         45.31         1.64 o                         
   3   6   6          7.22          8.00         0.97 o                         
   4   6   6        114.30        115.19         1.96 o                         
  -9   7   6          4.79          3.57         0.91 o                         
  -8   7   6        473.22        461.86         4.41 o                         
  -7   7   6        465.12        470.23         4.64 o                         
  -6   7   6         24.87         30.14         1.31 o                         
  -5   7   6        267.12        268.28         3.25 o                         
  -4   7   6        130.83        126.00         2.15 o                         
  -3   7   6        631.95        598.52         5.30 o                         
  -2   7   6        354.39        359.16         4.40 o                         
  -1   7   6       1287.14       1219.53         9.95 o                         
   0   7   6        262.19        251.70         4.05 o                         
   1   7   6        316.12        296.28         3.40 o                         
   2   7   6          0.28         -0.13         1.21 o                         
   3   7   6         59.39         70.00         1.72 o                         
   4   7   6        139.21        135.74         2.89 o                         
  -9   8   6          2.27          2.86         0.70 o                         
  -8   8   6        135.75        127.79         2.22 o                         
  -7   8   6        178.37        165.33         2.51 o                         
  -6   8   6        267.20        251.73         3.11 o                         
  -5   8   6        140.25        143.03         2.28 o                         
  -4   8   6         16.72         22.15         1.16 o                         
  -3   8   6         14.88         13.40         1.04 o                         
  -2   8   6          0.09          0.46         1.08 o                         
  -1   8   6         12.41         13.43         1.28 o                         
   0   8   6        965.76        942.56         8.89 o                         
   1   8   6         34.91         39.76         1.52 o                         
   2   8   6          0.11          0.32         0.94 o                         
   3   8   6          1.51          2.48         0.75 o                         
   4   8   6         16.74         21.79         1.24 o                         
  -9   9   6         15.10         18.80         0.96 o                         
  -8   9   6         44.58         49.20         1.51 o                         
  -7   9   6       1200.30       1201.54         9.11 o                         
  -6   9   6          2.42          2.29         0.81 o                         
  -5   9   6        842.61        800.54         6.32 o                         
  -4   9   6         50.06         47.34         1.56 o                         
  -3   9   6        443.29        440.91         4.17 o                         
  -2   9   6         69.18         60.71         2.17 o                         
  -1   9   6        145.36        134.63         3.21 o                         
   0   9   6        141.00        138.87         2.90 o                         
   1   9   6         35.23         31.45         1.44 o                         
   2   9   6         30.27         29.55         1.34 o                         
   3   9   6         15.39         16.77         1.04 o                         
   4   9   6          0.32          0.59         0.82 o                         
  -9  10   6        261.29        283.89         4.07 o                         
  -8  10   6         47.03         45.46         1.51 o                         
  -7  10   6        250.47        233.62         2.87 o                         
  -6  10   6          0.17          1.78         0.77 o                         
  -5  10   6         47.73         60.31         1.74 o                         
  -4  10   6         14.22         14.90         1.10 o                         
  -3  10   6         31.64         29.73         1.29 o                         
  -2  10   6        203.97        201.38         3.30 o                         
  -1  10   6        656.18        628.13         7.02 o                         
   0  10   6         27.21         23.71         1.43 o                         
   1  10   6        122.48        110.65         2.48 o                         
   2  10   6        174.15        173.96         2.75 o                         
   3  10   6          2.13          2.95         0.86 o                         
   4  10   6         14.48         15.65         2.11 o                         
  -9  11   6        115.29        117.16         2.34 o                         
  -8  11   6          1.40          0.44         0.68 o                         
  -7  11   6         23.38         22.36         1.13 o                         
  -6  11   6        349.16        353.12         3.75 o                         
  -5  11   6        435.06        444.54         4.09 o                         
  -4  11   6         10.30         11.31         1.05 o                         
  -3  11   6        447.28        423.34         4.66 o                         
  -2  11   6        212.25        192.13         3.89 o                         
  -1  11   6        171.69        193.43         3.54 o                         
   0  11   6         53.43         51.32         1.97 o                         
   1  11   6         89.64        104.86         2.48 o                         
   2  11   6          0.55          0.20         0.87 o                         
   3  11   6        138.87        132.09         2.68 o                         
   4  11   6         28.85         29.36         2.43 o                         
  -9  12   6        202.41        199.79         3.23 o                         
  -8  12   6         44.28         50.64         1.63 o                         
  -7  12   6         72.03         78.98         1.80 o                         
  -6  12   6        358.76        347.66         3.61 o                         
  -5  12   6        155.70        142.39         2.29 o                         
  -4  12   6         76.35         73.19         1.91 o                         
  -3  12   6          1.87          2.63         1.03 o                         
  -2  12   6        152.51        141.58         2.92 o                         
  -1  12   6        383.47        344.53         4.54 o                         
   0  12   6         26.87         28.99         1.53 o                         
   1  12   6         39.68         41.32         1.77 o                         
   2  12   6          9.18          9.01         1.09 o                         
   3  12   6          0.33          0.13         0.74 o                         
  -9  13   6          6.04          6.80         0.83 o                         
  -8  13   6         36.21         37.13         1.24 o                         
  -7  13   6         33.10         31.48         1.41 o                         
  -6  13   6        113.48         97.76         2.32 o                         
  -5  13   6        107.86        105.48         2.07 o                         
  -4  13   6         10.14         13.27         1.06 o                         
  -3  13   6        118.79        118.41         2.91 o                         
  -2  13   6        173.33        156.34         2.93 o                         
  -1  13   6        438.66        481.22         5.81 o                         
   0  13   6         18.55         23.77         1.43 o                         
   1  13   6         60.22         66.20         2.08 o                         
   2  13   6          0.23          2.18         0.89 o                         
   3  13   6          8.17          9.84         0.83 o                         
  -8  14   6         28.14         30.80         1.21 o                         
  -7  14   6        347.26        377.03         4.00 o                         
  -6  14   6        171.54        190.84         2.58 o                         
  -5  14   6          7.19          9.98         1.02 o                         
  -4  14   6        328.04        327.61         3.72 o                         
  -3  14   6         42.46         47.94         1.91 o                         
  -2  14   6        148.77        144.37         3.64 o                         
  -1  14   6        403.61        381.22         4.95 o                         
   0  14   6         11.93         16.57         1.56 o                         
   1  14   6          7.47          6.09         1.16 o                         
   2  14   6        250.14        284.24         4.07 o                         
   3  14   6        225.17        247.55         3.58 o                         
  -8  15   6         93.43         89.59         1.97 o                         
  -7  15   6          1.33          2.20         0.92 o                         
  -6  15   6        173.02        181.14         2.62 o                         
  -5  15   6        170.70        193.35         3.07 o                         
  -4  15   6         59.94         57.99         1.84 o                         
  -3  15   6         25.38         19.63         1.26 o                         
  -2  15   6        223.77        200.37         3.71 o                         
  -1  15   6         32.45         29.35         1.71 o                         
   0  15   6        213.51        208.99         3.96 o                         
   1  15   6          6.56          5.93         1.12 o                         
   2  15   6         25.38         24.44         1.97 o                         
   3  15   6         39.21         35.96         2.05 o                         
  -8  16   6          0.70          0.58         0.72 o                         
  -7  16   6        461.34        452.46         4.42 o                         
  -6  16   6         87.76         84.24         1.85 o                         
  -5  16   6        228.16        257.12         3.17 o                         
  -4  16   6        358.15        375.04         4.24 o                         
  -3  16   6         62.21         73.83         2.34 o                         
  -2  16   6         90.28        102.89         3.25 o                         
  -1  16   6       1139.14       1066.35        10.73 o                         
   0  16   6        473.48        490.06         5.63 o                         
   1  16   6         21.88         21.27         1.36 o                         
   2  16   6         14.24         13.11         1.34 o                         
  -7  17   6          1.36          2.33         0.77 o                         
  -6  17   6         42.01         48.79         1.57 o                         
  -5  17   6         81.88         86.14         1.98 o                         
  -4  17   6         22.78         18.82         1.29 o                         
  -3  17   6         38.25         46.73         1.94 o                         
  -2  17   6        173.42        185.57         3.29 o                         
  -1  17   6        220.78        253.16         4.12 o                         
   0  17   6         98.98        108.05         2.66 o                         
   1  17   6         46.56         48.78         1.91 o                         
   2  17   6          0.01          0.74         0.97 o                         
  -7  18   6          1.42          1.31         0.84 o                         
  -6  18   6         20.90         15.75         1.00 o                         
  -5  18   6        605.84        625.66         6.61 o                         
  -4  18   6         20.60         19.15         1.21 o                         
  -3  18   6        201.86        206.63         2.96 o                         
  -2  18   6        121.51        122.92         2.80 o                         
  -1  18   6         91.78         90.91         2.46 o                         
   0  18   6        128.37        129.05         2.66 o                         
   1  18   6          0.03          1.26         0.92 o                         
   2  18   6        107.80        107.34         9.73 o                         
  -7  19   6        109.41        106.43         2.20 o                         
  -6  19   6          1.35          0.20         0.66 o                         
  -5  19   6         55.41         57.59         1.77 o                         
  -4  19   6        284.55        311.10         3.80 o                         
  -3  19   6        312.80        338.22         4.59 o                         
  -2  19   6          0.32          0.55         0.97 o                         
  -1  19   6        412.10        429.58         5.89 o                         
   0  19   6          3.47          1.04         1.07 o                         
   1  19   6        130.10        131.88         3.01 o                         
  -6  20   6          0.39          0.49         0.80 o                         
  -5  20   6          0.54          1.60         0.72 o                         
  -4  20   6         10.96         10.59         1.05 o                         
  -3  20   6          0.74          1.06         1.01 o                         
  -2  20   6         27.50         33.04         1.73 o                         
  -1  20   6         17.73         11.19         1.24 o                         
   0  20   6         30.78         33.97         1.81 o                         
   1  20   6         34.13         35.44         4.77 o                         
  -6  21   6        243.39        254.19         3.38 o                         
  -5  21   6         69.70         79.51         1.95 o                         
  -4  21   6         88.46         93.69         2.25 o                         
  -3  21   6        130.65        134.51         2.86 o                         
  -2  21   6         28.73         35.70         1.91 o                         
  -1  21   6        239.96        234.61         4.98 o                         
   0  21   6          1.02          1.18         0.92 o                         
  -5  22   6          1.23          0.30         0.77 o                         
  -4  22   6         19.95         20.58         1.64 o                         
  -3  22   6          3.79          5.08         0.91 o                         
  -2  22   6          0.17          0.37         1.16 o                         
  -1  22   6         39.66         43.72         2.06 o                         
   0  22   6         69.77         60.07         4.69 o                         
  -4  23   6        148.53        158.78         2.91 o                         
  -3  23   6        120.52        124.98         8.66 o                         
  -2  23   6         49.06         53.01         3.30 o                         
 -10   1   7        650.24        672.12         7.83 o                         
  -9   1   7        289.81        297.01         3.92 o                         
  -8   1   7        407.26        406.46         4.10 o                         
  -7   1   7        549.13        553.64         5.54 o                         
  -6   1   7         17.53         19.45         1.10 o                         
  -5   1   7         75.69         76.99         2.14 o                         
  -4   1   7         68.16         69.18         2.03 o                         
  -3   1   7       1043.33        983.17         7.70 o                         
  -2   1   7         15.16         19.90         1.56 o                         
  -1   1   7       2086.33       1998.53        16.46 o                         
   0   1   7       1506.76       1532.69        13.73 o                         
   1   1   7        319.49        325.33         3.82 o                         
   2   1   7         94.46         96.74         1.90 o                         
   3   1   7         17.90         21.66         1.22 o                         
 -10   2   7          9.97          4.90         0.79 o                         
  -9   2   7        445.91        483.47         6.03 o                         
  -8   2   7        397.19        394.74         3.93 o                         
  -7   2   7        151.90        155.29         2.55 o                         
  -6   2   7        227.14        236.59         2.98 o                         
  -5   2   7         19.64         18.44         1.33 o                         
  -4   2   7        144.59        153.53         2.60 o                         
  -3   2   7        227.63        221.30         3.04 o                         
  -2   2   7        987.16        957.51         9.03 o                         
  -1   2   7         84.54         87.36         3.04 o                         
   0   2   7        475.45        451.58         5.11 o                         
   1   2   7        430.77        422.92         4.85 o                         
   2   2   7          0.55          1.54         0.79 o                         
   3   2   7          8.34          9.38         0.87 o                         
 -10   3   7         12.40         13.55         0.95 o                         
  -9   3   7         11.46         15.08         1.19 o                         
  -8   3   7        297.77        300.77         3.47 o                         
  -7   3   7        299.26        299.53         3.69 o                         
  -6   3   7       1184.72       1173.04         9.27 o                         
  -5   3   7       2896.41       2904.49        20.11 o                         
  -4   3   7         14.35         14.92         1.08 o                         
  -3   3   7        442.21        404.22         4.44 o                         
  -2   3   7         45.24         53.28         2.20 o                         
  -1   3   7         48.70         55.22         2.33 o                         
   0   3   7        684.93        658.47         6.28 o                         
   1   3   7        130.98        126.06         3.09 o                         
   2   3   7        560.44        565.01         5.49 o                         
   3   3   7         11.53          7.92         0.85 o                         
 -10   4   7          0.08         -0.91         1.88 o                         
  -9   4   7          3.12          2.90         0.69 o                         
  -8   4   7         16.58         13.85         0.96 o                         
  -7   4   7         25.39         27.47         1.24 o                         
  -6   4   7        955.15        945.00         7.41 o                         
  -5   4   7       1228.32       1249.17         9.23 o                         
  -4   4   7       1619.58       1572.72        10.83 o                         
  -3   4   7        662.37        655.85         6.27 o                         
  -2   4   7         12.39          6.93         1.60 o                         
  -1   4   7        182.25        180.26         3.41 o                         
   0   4   7        194.69        199.26         3.62 o                         
   1   4   7         17.76         17.63         1.81 o                         
   2   4   7         10.02         11.81         1.05 o                         
   3   4   7        370.75        384.54         5.33 o                         
  -9   5   7          9.71         12.19         0.86 o                         
  -8   5   7          0.25          0.80         0.68 o                         
  -7   5   7        235.04        246.40         3.07 o                         
  -6   5   7        246.36        257.25         3.30 o                         
  -5   5   7        105.14         96.83         2.02 o                         
  -4   5   7        720.40        693.50         6.50 o                         
  -3   5   7        181.41        182.07         2.93 o                         
  -2   5   7          6.36          7.75         1.48 o                         
  -1   5   7        114.05        114.18         3.30 o                         
   0   5   7         19.74         19.12         1.63 o                         
   1   5   7          0.33          1.07         1.06 o                         
   2   5   7         30.96         30.82         1.44 o                         
   3   5   7         10.90         14.02         1.64 o                         
  -9   6   7         59.95         65.49         1.55 o                         
  -8   6   7          4.41          1.56         0.70 o                         
  -7   6   7        498.82        472.07         6.35 o                         
  -6   6   7        510.80        512.18         4.88 o                         
  -5   6   7         15.96         22.18         1.14 o                         
  -4   6   7        737.54        671.94         5.91 o                         
  -3   6   7         26.36         26.66         1.43 o                         
  -2   6   7        876.48        856.11         8.09 o                         
  -1   6   7        164.89        150.28         3.28 o                         
   0   6   7        268.37        254.57         3.92 o                         
   1   6   7         83.39         93.56         2.54 o                         
   2   6   7        353.82        341.93         4.58 o                         
   3   6   7        230.48        242.85         3.38 o                         
  -9   7   7        153.82        152.77         2.43 o                         
  -8   7   7        575.85        545.67         5.40 o                         
  -7   7   7        196.46        193.35         2.80 o                         
  -6   7   7         15.23         10.80         0.93 o                         
  -5   7   7       1139.64       1073.16         7.96 o                         
  -4   7   7        107.26        111.35         2.18 o                         
  -3   7   7         88.79         78.85         2.03 o                         
  -2   7   7         37.81         31.87         1.72 o                         
  -1   7   7          0.43          0.67         1.28 o                         
   0   7   7         16.20         14.93         1.45 o                         
   1   7   7         49.53         40.58         1.76 o                         
   2   7   7         48.03         43.73         1.95 o                         
   3   7   7          0.15          0.48         0.74 o                         
  -9   8   7        165.27        162.55         2.49 o                         
  -8   8   7          1.71          1.82         0.74 o                         
  -7   8   7         77.00         81.01         1.83 o                         
  -6   8   7          1.60          2.71         0.80 o                         
  -5   8   7         23.32         28.21         1.25 o                         
  -4   8   7          2.26          2.62         0.88 o                         
  -3   8   7         61.25         62.17         2.56 o                         
  -2   8   7        240.29        235.45         3.67 o                         
  -1   8   7        100.66         94.00         2.66 o                         
   0   8   7       1731.74       1722.25        19.17 o                         
   1   8   7        180.34        181.66         3.13 o                         
   2   8   7        108.21        115.67         3.49 o                         
   3   8   7          3.06          2.29         0.83 o                         
  -9   9   7         48.55         40.36         1.43 o                         
  -8   9   7          0.85          1.25         0.71 o                         
  -7   9   7        311.75        316.69         3.56 o                         
  -6   9   7          4.22          5.04         0.84 o                         
  -5   9   7         54.49         63.59         1.78 o                         
  -4   9   7         36.65         28.38         1.27 o                         
  -3   9   7        490.59        480.79         5.01 o                         
  -2   9   7          4.50          6.64         1.21 o                         
  -1   9   7        184.08        174.64         3.36 o                         
   0   9   7        186.04        186.42         4.77 o                         
   1   9   7          6.91          4.87         1.32 o                         
   2   9   7         63.06         69.64         3.39 o                         
   3   9   7          0.67          1.24         0.82 o                         
  -9  10   7          1.91          0.81         0.57 o                         
  -8  10   7        151.97        153.32         2.87 o                         
  -7  10   7         16.59         17.26         1.02 o                         
  -6  10   7         74.95         74.51         2.29 o                         
  -5  10   7         25.70         36.26         1.37 o                         
  -4  10   7         22.93         22.68         1.18 o                         
  -3  10   7          1.53          2.38         1.06 o                         
  -2  10   7        138.86        145.76         2.94 o                         
  -1  10   7         14.39         14.79         1.37 o                         
   0  10   7        477.42        474.10         6.25 o                         
   1  10   7          6.47          4.79         1.12 o                         
   2  10   7        448.93        457.35         6.57 o                         
   3  10   7         41.46         45.60         1.66 o                         
  -9  11   7         89.17         75.12         1.70 o                         
  -8  11   7          1.34          2.40         0.64 o                         
  -7  11   7        122.77        132.97         2.22 o                         
  -6  11   7          8.38          6.98         0.90 o                         
  -5  11   7         23.11         15.08         1.05 o                         
  -4  11   7         24.44         26.25         1.28 o                         
  -3  11   7        229.45        231.15         3.35 o                         
  -2  11   7         28.22         28.49         1.59 o                         
  -1  11   7        490.26        480.08         5.82 o                         
   0  11   7          0.45          1.03         1.15 o                         
   1  11   7        208.94        233.03         4.12 o                         
   2  11   7         18.29         23.30         1.88 o                         
  -8  12   7         36.84         35.02         1.24 o                         
  -7  12   7         39.18         46.56         1.50 o                         
  -6  12   7         34.16         31.73         1.27 o                         
  -5  12   7          6.74          6.50         1.08 o                         
  -4  12   7        264.45        242.93         3.43 o                         
  -3  12   7         57.79         53.92         1.92 o                         
  -2  12   7          0.60          1.81         1.18 o                         
  -1  12   7        177.67        168.66         3.07 o                         
   0  12   7          0.22          1.04         1.13 o                         
   1  12   7        105.23        113.70         2.99 o                         
   2  12   7          0.06          1.73         1.24 o                         
  -8  13   7         23.32         21.09         0.97 o                         
  -7  13   7          9.25         10.11         0.87 o                         
  -6  13   7        237.70        247.86         2.93 o                         
  -5  13   7        723.77        677.96         5.84 o                         
  -4  13   7         13.65         19.54         1.50 o                         
  -3  13   7          4.17          6.52         1.25 o                         
  -2  13   7        332.52        347.25         4.57 o                         
  -1  13   7        221.66        240.11         3.72 o                         
   0  13   7         77.72         77.21         2.45 o                         
   1  13   7        488.75        519.73         7.26 o                         
   2  13   7          2.44          0.50         0.92 o                         
  -8  14   7          1.11          0.88         0.59 o                         
  -7  14   7          2.12          4.83         0.75 o                         
  -6  14   7        623.18        633.59         5.94 o                         
  -5  14   7         33.38         37.55         1.58 o                         
  -4  14   7          0.02          1.12         0.88 o                         
  -3  14   7         37.92         30.43         1.46 o                         
  -2  14   7        143.24        136.87         3.25 o                         
  -1  14   7        129.92        134.12         3.07 o                         
   0  14   7         24.65         19.19         1.32 o                         
   1  14   7         21.26         26.77         2.43 o                         
   2  14   7         54.36         51.06         1.98 o                         
  -8  15   7        102.30        111.31         2.08 o                         
  -7  15   7        131.21        138.11         2.13 o                         
  -6  15   7         65.28         65.57         1.70 o                         
  -5  15   7         94.46        103.75         2.55 o                         
  -4  15   7         80.22         80.56         1.94 o                         
  -3  15   7        316.93        332.81         4.46 o                         
  -2  15   7         45.03         50.86         2.40 o                         
  -1  15   7        133.11        152.59         5.86 o                         
   0  15   7          5.24          5.22         1.16 o                         
   1  15   7          9.26         10.18         1.58 o                         
  -7  16   7         74.80         72.64         1.73 o                         
  -6  16   7         16.30         12.38         0.99 o                         
  -5  16   7         57.42         55.18         1.83 o                         
  -4  16   7         26.33         31.23         1.51 o                         
  -3  16   7         12.27         13.92         1.23 o                         
  -2  16   7         18.07         16.12         1.31 o                         
  -1  16   7         80.82         86.58         2.45 o                         
   0  16   7          0.50         -0.44         0.98 o                         
   1  16   7          9.56          6.46         1.39 o                         
  -7  17   7          1.32          2.55         0.69 o                         
  -6  17   7         62.49         68.58         1.65 o                         
  -5  17   7        105.08        136.27         2.35 o                         
  -4  17   7          3.55          1.95         1.14 o                         
  -3  17   7        382.80        393.47         5.04 o                         
  -2  17   7        281.38        281.32         4.61 o                         
  -1  17   7         11.01          9.77         1.17 o                         
   0  17   7        118.44        109.33         2.39 o                         
   1  17   7         25.76         25.25         1.94 o                         
  -6  18   7        174.77        174.10         2.93 o                         
  -5  18   7          7.26          5.37         0.78 o                         
  -4  18   7         60.98         73.43         2.24 o                         
  -3  18   7        100.39         86.29         2.56 o                         
  -2  18   7         76.03         72.95         2.09 o                         
  -1  18   7          5.80          7.18         0.98 o                         
   0  18   7         35.46         27.38         1.97 o                         
  -6  19   7        154.10        146.90         5.35 o                         
  -5  19   7        128.55        128.34         2.08 o                         
  -4  19   7          1.59          1.88         0.88 o                         
  -3  19   7         64.88         70.91         2.42 o                         
  -2  19   7          7.07          7.21         1.31 o                         
  -1  19   7          2.91          4.00         1.26 o                         
   0  19   7         20.20         14.63         3.72 o                         
  -5  20   7          9.88          9.40         0.93 o                         
  -4  20   7        313.88        330.05         9.32 o                         
  -3  20   7         33.38         38.48         1.74 o                         
  -2  20   7        212.41        203.68         3.43 o                         
  -1  20   7         11.93         11.20         1.13 o                         
  -4  21   7         48.13         54.20         1.61 o                         
  -3  21   7          1.05          1.35         0.93 o                         
  -2  21   7          0.10          2.43         1.00 o                         
  -9   0   8          8.36         11.22         1.18 o                         
  -8   0   8        242.79        250.38         4.40 o                         
  -7   0   8         33.44         33.98         1.89 o                         
  -6   0   8       1377.24       1406.44        15.10 o                         
  -5   0   8        149.32        147.74         3.32 o                         
  -4   0   8       1632.36       1594.10        15.81 o                         
  -3   0   8        130.46        124.14         4.22 o                         
  -2   0   8         70.47         67.59         3.89 o                         
  -1   0   8         16.34         16.15         3.46 o                         
   0   0   8          2.44          0.54         1.44 o                         
   1   0   8         53.27         52.50         3.81 o                         
   2   0   8        328.22        381.92        14.81 o                         
  -9   1   8        114.37        119.72         2.14 o                         
  -8   1   8         87.26         92.24         1.93 o                         
  -7   1   8         62.55         68.57         1.68 o                         
  -6   1   8         26.38         29.35         1.33 o                         
  -5   1   8         39.14         39.23         1.48 o                         
  -4   1   8         16.49         15.30         1.05 o                         
  -3   1   8        416.95        397.35         5.03 o                         
  -2   1   8        695.38        712.74         8.12 o                         
  -1   1   8        195.79        203.96         4.76 o                         
   0   1   8        178.59        179.91         3.07 o                         
   1   1   8        303.44        295.79         4.14 o                         
   2   1   8         26.18         33.11         3.10 o                         
  -9   2   8         31.81         34.32         1.20 o                         
  -8   2   8        175.84        177.43         2.73 o                         
  -7   2   8         47.79         45.88         1.49 o                         
  -6   2   8        424.65        438.06         4.50 o                         
  -5   2   8        402.36        410.11         4.26 o                         
  -4   2   8        146.34        148.27         2.41 o                         
  -3   2   8         21.40         23.03         1.52 o                         
  -2   2   8        140.61        141.90         3.34 o                         
  -1   2   8          4.10          2.52         1.58 o                         
   0   2   8          1.90          2.71         1.04 o                         
   1   2   8         99.98        109.48         2.84 o                         
   2   2   8          4.81          4.15         1.25 o                         
  -9   3   8         17.55         14.09         1.23 o                         
  -8   3   8         41.97         44.84         1.54 o                         
  -7   3   8         98.53         96.16         2.01 o                         
  -6   3   8        431.90        428.52         5.16 o                         
  -5   3   8        134.90        132.99         2.33 o                         
  -4   3   8          0.05         -0.30         0.81 o                         
  -3   3   8        222.38        221.39         3.69 o                         
  -2   3   8        774.87        789.77         8.38 o                         
  -1   3   8         24.30         29.10         2.35 o                         
   0   3   8        218.34        225.71         3.74 o                         
   1   3   8         31.75         33.77         1.71 o                         
   2   3   8         14.29         13.36         1.10 o                         
  -9   4   8         56.81         61.78         1.47 o                         
  -8   4   8        106.55        113.04         2.12 o                         
  -7   4   8          0.21          0.70         0.67 o                         
  -6   4   8          5.08          4.26         0.92 o                         
  -5   4   8          5.77          5.85         1.01 o                         
  -4   4   8          3.37          3.15         0.85 o                         
  -3   4   8        117.77        110.98         3.08 o                         
  -2   4   8          1.60          0.49         1.21 o                         
  -1   4   8         24.28         24.51         1.54 o                         
   0   4   8        574.70        585.08         7.19 o                         
   1   4   8        239.28        244.35         3.78 o                         
   2   4   8        171.67        173.93         4.72 o                         
  -9   5   8        257.87        252.52         3.89 o                         
  -8   5   8          5.21          4.72         0.71 o                         
  -7   5   8        581.61        575.94         5.71 o                         
  -6   5   8          0.07         -0.70         0.70 o                         
  -5   5   8         11.36          9.70         0.94 o                         
  -4   5   8        459.31        442.98         4.40 o                         
  -3   5   8          1.34          0.97         1.18 o                         
  -2   5   8          1.48          3.14         1.20 o                         
  -1   5   8        475.95        494.87         6.04 o                         
   0   5   8        690.53        706.00         8.24 o                         
   1   5   8        458.78        451.38         6.34 o                         
   2   5   8        188.68        187.22         3.47 o                         
  -9   6   8          0.21          1.21         0.58 o                         
  -8   6   8         48.51         54.69         1.52 o                         
  -7   6   8         14.52         16.07         0.99 o                         
  -6   6   8         25.65         28.37         1.15 o                         
  -5   6   8        385.76        375.36         4.40 o                         
  -4   6   8         56.17         46.82         1.70 o                         
  -3   6   8        108.05        106.42         2.87 o                         
  -2   6   8        692.17        691.09         9.83 o                         
  -1   6   8        222.03        220.94         3.67 o                         
   0   6   8         20.21         22.27         1.65 o                         
   1   6   8          2.81          5.02         1.53 o                         
   2   6   8         25.73         29.02         1.76 o                         
  -9   7   8        467.12        474.38         5.55 o                         
  -8   7   8         43.36         39.30         1.32 o                         
  -7   7   8         76.81         79.35         1.76 o                         
  -6   7   8         76.94         69.79         1.61 o                         
  -5   7   8        229.07        228.70         3.50 o                         
  -4   7   8         28.67         21.77         1.33 o                         
  -3   7   8        422.92        410.85         6.32 o                         
  -2   7   8        106.04        111.07         3.40 o                         
  -1   7   8        260.40        260.19         4.09 o                         
   0   7   8        169.05        171.99         3.16 o                         
   1   7   8          1.15          0.64         0.89 o                         
   2   7   8        246.41        253.07         5.61 o                         
  -9   8   8          0.10          1.02         0.56 o                         
  -8   8   8         97.19        119.05         2.01 o                         
  -7   8   8         14.58         15.01         0.94 o                         
  -6   8   8         16.36         15.50         0.97 o                         
  -5   8   8          2.57          0.45         0.81 o                         
  -4   8   8        523.97        527.82         6.25 o                         
  -3   8   8         49.57         46.50         2.32 o                         
  -2   8   8         90.78         88.79         2.41 o                         
  -1   8   8          7.97          5.82         1.13 o                         
   0   8   8         51.31         46.36         1.91 o                         
   1   8   8          8.48          5.18         0.98 o                         
  -8   9   8         21.20         22.17         1.55 o                         
  -7   9   8          5.43          7.23         0.76 o                         
  -6   9   8          4.11          4.27         0.75 o                         
  -5   9   8       1189.12       1169.26         9.77 o                         
  -4   9   8        146.41        137.50         2.58 o                         
  -3   9   8        490.67        478.40         5.67 o                         
  -2   9   8        239.83        245.70         3.60 o                         
  -1   9   8         73.49         73.46         2.29 o                         
   0   9   8        240.38        265.73         4.31 o                         
   1   9   8          0.46          0.51         0.86 o                         
  -8  10   8         48.16         53.33         1.35 o                         
  -7  10   8        160.36        162.99         2.36 o                         
  -6  10   8         38.41         46.94         1.44 o                         
  -5  10   8          5.79          6.14         1.02 o                         
  -4  10   8        204.33        187.04         3.36 o                         
  -3  10   8        103.87        112.34         2.65 o                         
  -2  10   8        339.17        331.65         4.07 o                         
  -1  10   8         15.77         14.94         1.29 o                         
   0  10   8          1.51          4.34         0.97 o                         
   1  10   8         11.75          8.12         0.95 o                         
  -8  11   8        358.41        327.40         4.21 o                         
  -7  11   8        217.06        208.45         2.72 o                         
  -6  11   8         47.61         51.28         1.60 o                         
  -5  11   8          7.15         10.81         1.09 o                         
  -4  11   8        165.03        165.93         2.71 o                         
  -3  11   8        221.65        228.05         3.56 o                         
  -2  11   8         22.99         26.57         1.49 o                         
  -1  11   8        240.33        245.36         3.79 o                         
   0  11   8         43.32         48.69         2.01 o                         
   1  11   8        152.16        147.47         2.97 o                         
  -8  12   8         34.53         36.97         2.00 o                         
  -7  12   8         91.98         97.32         1.91 o                         
  -6  12   8        174.19        178.45         3.28 o                         
  -5  12   8         72.77         64.89         2.02 o                         
  -4  12   8        871.23        905.86         8.60 o                         
  -3  12   8         82.09         86.69         2.46 o                         
  -2  12   8         91.38        101.24         2.56 o                         
  -1  12   8         22.00         21.22         1.53 o                         
   0  12   8        303.42        299.46         4.56 o                         
   1  12   8        138.48        131.57         2.74 o                         
  -8  13   8         85.86         81.14         1.78 o                         
  -7  13   8         21.25         22.82         1.59 o                         
  -6  13   8          8.02          8.30         1.15 o                         
  -5  13   8         56.77         52.51         1.77 o                         
  -4  13   8         36.40         33.86         1.90 o                         
  -3  13   8         43.90         38.84         1.88 o                         
  -2  13   8         30.47         32.59         2.61 o                         
  -1  13   8         14.00         12.38         1.19 o                         
   0  13   8         61.70         54.52         1.94 o                         
  -7  14   8         23.59         24.81         1.99 o                         
  -6  14   8        227.63        242.81         3.23 o                         
  -5  14   8          1.00          0.66         0.83 o                         
  -4  14   8         79.09         89.42         2.27 o                         
  -3  14   8         31.85         37.26         1.86 o                         
  -2  14   8        502.56        526.00        11.91 o                         
  -1  14   8        115.31        115.54         2.78 o                         
   0  14   8         90.27         81.00         2.71 o                         
  -7  15   8         77.52         62.83         1.66 o                         
  -6  15   8          2.06          0.69         0.70 o                         
  -5  15   8          0.06          0.13         0.80 o                         
  -4  15   8         44.51         49.38         3.29 o                         
  -3  15   8        507.66        533.90         6.94 o                         
  -2  15   8          9.66          8.15         1.16 o                         
  -1  15   8        172.60        163.87         3.97 o                         
   0  15   8          3.36          3.08         0.89 o                         
  -6  16   8        154.20        160.18         2.97 o                         
  -5  16   8          0.02          0.99         0.78 o                         
  -4  16   8        419.72        428.72         5.18 o                         
  -3  16   8         45.55         52.07         1.99 o                         
  -2  16   8        211.15        199.40         3.41 o                         
  -1  16   8         23.32         18.52         1.54 o                         
  -6  17   8         50.89         55.08         2.38 o                         
  -5  17   8         62.26         61.96         2.04 o                         
  -4  17   8         15.78         15.04         1.12 o                         
  -3  17   8        115.30        128.73         2.41 o                         
  -2  17   8         26.60         27.59         1.40 o                         
  -1  17   8         32.94         35.11         2.13 o                         
  -5  18   8         10.54         11.54         1.66 o                         
  -4  18   8         88.35         87.46         7.60 o                         
  -3  18   8         39.38         47.16         2.34 o                         
  -2  18   8        145.90        132.98         3.17 o                         
  -9   1   9         40.62         44.94         1.78 o                         
  -8   1   9         49.90         48.82         1.27 o                         
  -7   1   9         60.63         77.17         2.06 o                         
  -6   1   9         24.96         33.42         1.30 o                         
  -5   1   9        134.17        141.77         3.43 o                         
  -4   1   9        379.66        397.85         5.66 o                         
  -3   1   9          8.64          8.57         1.27 o                         
  -2   1   9        287.75        299.70         4.89 o                         
  -1   1   9          7.66          6.78         1.11 o                         
   0   1   9        190.37        183.25         3.34 o                         
  -8   2   9         36.11         35.64         1.11 o                         
  -7   2   9          9.35         10.97         0.98 o                         
  -6   2   9        176.77        189.61         2.53 o                         
  -5   2   9          9.97         10.80         1.01 o                         
  -4   2   9         79.55         76.76         2.58 o                         
  -3   2   9        146.48        148.92         3.38 o                         
  -2   2   9        161.64        162.16         3.40 o                         
  -1   2   9          3.75          4.21         1.11 o                         
   0   2   9          0.37          1.64         1.00 o                         
  -8   3   9         19.45         23.87         1.13 o                         
  -7   3   9        106.61        105.59         2.17 o                         
  -6   3   9         30.16         29.32         1.26 o                         
  -5   3   9        186.20        204.84         2.90 o                         
  -4   3   9         51.08         51.97         2.26 o                         
  -3   3   9        941.40        949.25        11.02 o                         
  -2   3   9        179.79        184.12         3.84 o                         
  -1   3   9        123.45        128.14         3.41 o                         
   0   3   9         19.10         23.57         2.26 o                         
  -8   4   9        177.68        196.97         2.81 o                         
  -7   4   9          3.69          3.93         0.74 o                         
  -6   4   9         84.87         86.58         1.85 o                         
  -5   4   9          5.65          4.46         0.93 o                         
  -4   4   9         64.03         67.31         2.60 o                         
  -3   4   9          0.68          1.63         1.12 o                         
  -2   4   9          7.15          6.13         1.59 o                         
  -1   4   9          0.86          1.27         0.99 o                         
   0   4   9         42.55         40.79         2.22 o                         
  -8   5   9         17.45         19.06         1.12 o                         
  -7   5   9        154.19        144.90         2.39 o                         
  -6   5   9        322.26        318.75         3.35 o                         
  -5   5   9        307.20        275.21         3.76 o                         
  -4   5   9          8.37          8.46         1.34 o                         
  -3   5   9         60.01         70.17         2.46 o                         
  -2   5   9         73.74         72.39         2.71 o                         
  -1   5   9         20.52         20.12         1.43 o                         
   0   5   9        196.23        211.75         6.99 o                         
  -8   6   9        114.26        115.76         2.09 o                         
  -7   6   9          3.26          3.16         0.68 o                         
  -6   6   9         45.87         46.69         1.44 o                         
  -5   6   9        155.89        150.82         2.86 o                         
  -4   6   9        222.53        213.50         4.21 o                         
  -3   6   9         21.85         20.35         1.46 o                         
  -2   6   9        102.96        112.05         2.95 o                         
  -1   6   9        144.14        155.07         5.01 o                         
   0   6   9          4.26          2.97         0.96 o                         
  -8   7   9         42.02         50.50         1.75 o                         
  -7   7   9         24.81         19.62         1.02 o                         
  -6   7   9          8.84          7.34         0.85 o                         
  -5   7   9         52.59         46.39         1.94 o                         
  -4   7   9        252.25        248.29         4.22 o                         
  -3   7   9         36.10         36.10         1.95 o                         
  -2   7   9         27.46         32.78         1.70 o                         
  -1   7   9         70.70         74.29         2.92 o                         
   0   7   9         16.46         15.89         1.61 o                         
  -8   8   9        267.90        239.54         3.26 o                         
  -7   8   9         21.52         19.78         1.09 o                         
  -6   8   9         52.16         47.54         1.58 o                         
  -5   8   9          1.83         -0.22         1.16 o                         
  -4   8   9        216.08        234.90         4.33 o                         
  -3   8   9        587.56        593.99         9.06 o                         
  -2   8   9          9.99         11.54         1.16 o                         
  -1   8   9        398.00        395.83         5.22 o                         
   0   8   9         14.44         11.95         2.67 o                         
  -8   9   9          0.98          1.71         0.65 o                         
  -7   9   9         14.49         11.31         0.84 o                         
  -6   9   9          5.61          4.63         0.92 o                         
  -5   9   9         45.51         43.12         2.57 o                         
  -4   9   9        135.40        138.97         3.59 o                         
  -3   9   9         77.27         83.03         2.48 o                         
  -2   9   9        176.35        187.78         3.50 o                         
  -1   9   9          0.09          2.05         1.67 o                         
   0   9   9          1.88          0.10         1.72 o                         
  -7  10   9         51.59         46.73         1.53 o                         
  -6  10   9        585.51        591.24         6.11 o                         
  -5  10   9         61.47         61.55         2.05 o                         
  -4  10   9         37.94         35.73         2.42 o                         
  -3  10   9        233.62        246.67         4.61 o                         
  -2  10   9          0.68          2.24         0.97 o                         
  -1  10   9        263.37        247.99         6.22 o                         
  -7  11   9        138.42        121.53         2.65 o                         
  -6  11   9         18.68         17.80         1.38 o                         
  -5  11   9        133.19        152.66         3.04 o                         
  -4  11   9        307.38        309.61         4.84 o                         
  -3  11   9         74.58         89.51         2.34 o                         
  -2  11   9        158.41        159.45         3.09 o                         
  -1  11   9          3.16          1.40         1.79 o                         
  -7  12   9         35.52         37.80         1.53 o                         
  -6  12   9          9.99          9.39         1.35 o                         
  -5  12   9        187.49        191.16         3.35 o                         
  -4  12   9        118.79        109.56         2.52 o                         
  -3  12   9          0.70          0.71         1.06 o                         
  -2  12   9        121.21        132.62         4.32 o                         
  -1  12   9         35.06         36.05         2.01 o                         
  -6  13   9         81.53         80.47         3.55 o                         
  -5  13   9        489.57        479.87         9.83 o                         
  -4  13   9          5.86          8.84         1.36 o                         
  -3  13   9         70.22         62.57         2.75 o                         
  -2  13   9        188.44        193.47         4.16 o                         
  -6  14   9         34.63         35.57         1.90 o                         
  -5  14   9          0.55          0.16         0.81 o                         
  -4  14   9          0.38          1.70         0.87 o                         
  -3  14   9         31.51         31.21         1.78 o                         
  -2  14   9         12.43         10.89         2.38 o                         
  -5  15   9         11.04         11.93         1.09 o                         
  -4  15   9        335.71        331.04        18.97 o                         
  -3  15   9         89.31         76.62         3.63 o                         
  -7   0  10        252.20        249.17         4.98 o                         
  -6   0  10         24.26         35.90         3.02 o                         
  -5   0  10          2.29          3.31         1.63 o                         
  -4   0  10       1156.15       1128.53        24.26 o                         
  -3   0  10        545.01        566.40        19.34 o                         
  -2   0  10         71.82         65.06         3.26 o                         
  -7   1  10          4.84          6.04         1.19 o                         
  -6   1  10          0.05          1.03         0.93 o                         
  -5   1  10         54.54         53.83         3.14 o                         
  -4   1  10         86.10         73.01         2.42 o                         
  -3   1  10         39.55         36.68         2.26 o                         
  -2   1  10          3.89          7.78         1.15 o                         
  -7   2  10         66.78         73.18         1.77 o                         
  -6   2  10        240.85        246.88         4.17 o                         
  -5   2  10        322.83        340.52         5.57 o                         
  -4   2  10          0.40          1.22         1.06 o                         
  -3   2  10        170.50        177.58         3.40 o                         
  -2   2  10         12.30         10.87         1.10 o                         
  -7   3  10         44.58         45.69         1.67 o                         
  -6   3  10         39.20         40.13         1.95 o                         
  -5   3  10         44.88         36.04         1.96 o                         
  -4   3  10        285.00        298.12         4.69 o                         
  -3   3  10         65.51         67.96         2.16 o                         
  -2   3  10         44.41         43.65         2.72 o                         
  -7   4  10         78.21         82.01         3.20 o                         
  -6   4  10         17.70         17.11         3.03 o                         
  -5   4  10        155.48        159.27         5.45 o                         
  -4   4  10         96.92         81.81         2.53 o                         
  -3   4  10         84.91         89.82         2.70 o                         
  -2   4  10         24.02         22.91         1.95 o                         
  -7   5  10        103.22         97.84         3.30 o                         
  -6   5  10         82.93         90.34         3.29 o                         
  -5   5  10         84.99         82.41         2.36 o                         
  -4   5  10        118.19        123.43         2.99 o                         
  -3   5  10          3.05          3.13         1.12 o                         
  -2   5  10        389.31        382.06         6.56 o                         
  -7   6  10          1.67          1.03         0.87 o                         
  -6   6  10          8.68          5.95         1.07 o                         
  -5   6  10          2.93         -0.39         0.92 o                         
  -4   6  10          0.19          0.87         0.88 o                         
  -3   6  10         13.07         15.33         2.51 o                         
  -2   6  10          1.37          1.02         0.98 o                         
  -6   7  10        304.83        304.93         5.05 o                         
  -5   7  10          5.69          7.58         1.00 o                         
  -4   7  10         74.00         68.10         2.19 o                         
  -3   7  10         43.67         47.99         1.93 o                         
  -6   8  10          0.58          0.11         0.96 o                         
  -5   8  10         32.88         31.27         1.93 o                         
  -4   8  10          1.51          2.67         0.88 o                         
  -3   8  10          3.28          3.64         1.12 o                         
  -6   9  10        148.10        129.41         3.65 o                         
  -5   9  10         67.07         67.34         2.35 o                         
  -4   9  10        143.82        155.87         2.98 o                         
  -3   9  10         39.93         43.03         2.15 o                         
  -5  10  10         44.20         41.41         4.13 o                         
  -4  10  10        121.17        124.72         3.12 o                         
                                                                                
